# Supplementary material for: RNA-Seq reveals divergent gene expression between larvae with contrasting trophic modes in the poecilogonous polychaete Boccardia wellingtonensis
Source: Sci Rep. 2021 Jul 22;11:14997. doi: 10.1038/s41598-021-94646-y (PMC8298564; doi:10.1038/s41598-021-94646-y)
Supplement: Supplementary file 1 — Supplementary Information 1. [file 41598_2021_94646_MOESM1_ESM.xlsx]

## Sheet: Sumplementary Table 1
RNA sample	Number of reads	Avg.length	Number of reads after trim	Avg.length after trim
AdHT2_1 (paired)	54,312,316	101.0	27,890,456	83.5
PLT1_1 (paired)	53,169,546	101.0	29,107,664	84.8
PLT3_1 (paired)	51,676,548	101.0	27,923,630	84.4
PLTI1_1 (paired)	51,373,692	101.0	27,002,340	83.7
AL3_1 (paired)	62,539,680	101.0	34,024,454	84.7
AdHT3_1 (paired)	64,355,286	101.0	33,756,572	84.6
Adm2_1 (paired)	56,075,050	101.0	29,981,642	84.6
PLTI3_1 (paired)	54,997,046	101.0	30,162,454	84.7
AL2_1 (paired)	53,407,798	101.0	28,098,028	83.7
AdHT1_1 (paired)	52,067,946	101.0	27,446,146	84.2
Adm3_1 (paired)	49,608,466	101.0	25,807,574	84.0
AL1_1 (paired)	36,360,534	101.0	20,654,072	84.9
EAL_1_1 (paired)	60,622,884	101.0	33,688,084	84.8
PLT2_1 (paired)	52,971,102	101.0	29,333,400	84.9
AdH1_1 (paired)	59,285,044	101.0	31,483,360	83.8
EAL_3_1 (paired)	53,130,564	101.0	27,600,636	83.7
AdH2_1 (paired)	68,063,864	101.0	39,081,092	85.0
Adm4_1 (paired)	55,086,692	101.0	29,009,708	83.8
AdH3_1 (paired)	56,367,756	101.0	32,657,526	84.9
PLTI2_1 (paired)	55,632,150	101.0	29,783,204	84.7
EAL_2_1 (paired)	55,954,652	101.0	30,426,198	84.4
	1,157,058,616
