# Supplementary material for: RNA-Seq reveals divergent gene expression between larvae with contrasting trophic modes in the poecilogonous polychaete Boccardia wellingtonensis
Source: Sci Rep. 2021 Jul 22;11:14997. doi: 10.1038/s41598-021-94646-y (PMC8298564; doi:10.1038/s41598-021-94646-y)
Supplement: Supplementary file 4 — Supplementary Information 4. [file 41598_2021_94646_MOESM4_ESM.xlsx]

## Sheet: Up_larvae
	larvae vs adults
Name	Fold change	Log fold change	P-value	FDR p-value	Bonferroni	Database object name
Gene.27011_AdHT2_1_(paired)_trimmed_(paired)_contig_25299_g.27011_m.27011	990.31	9.95	0.00	0.00	0.00	DRK_DROSI Protein E(sev)2B OS=Drosophila simulans OX=7240 GN=drk PE=3 SV=1
Gene.35263_AdHT2_1_(paired)_trimmed_(paired)_contig_37708_g.35263_m.35263	936.05	9.87	0.00	0.00	0.00	UniRef90_A0A0D7BUZ9 Glycoside hydrolase family 71 protein n=1 Tax=Cylindrobasidium torrendii FP15055 ss-10 TaxID=1314674 RepID=A0A0D7BUZ9_9AGAR
Gene.58768_AdHT2_1_(paired)_trimmed_(paired)_contig_99854_g.58768_m.58768	828.51	9.69	0.00	0.00	0.00	UniRef90_D3PIQ8 Protein enhancer of sevenless 2B n=2 Tax=Lepeophtheirus salmonis TaxID=72036 RepID=D3PIQ8_LEPSM
Gene.62154_AdHT2_1_(paired)_trimmed_(paired)_contig_121300_g.62154_m.62154	805.75	9.65	0.00	0.00	0.00	CHI10_DROME Probable chitinase 10 OS=Drosophila melanogaster OX=7227 GN=Cht10 PE=2 SV=2
Gene.1608_AdHT2_1_(paired)_trimmed_(paired)_contig_944_g.1608_m.1608	752.56	9.56	0.00	0.00	0.00	PPIA_DROME Peptidyl-prolyl cis-trans isomerase OS=Drosophila melanogaster OX=7227 GN=Cyp1 PE=1 SV=2
Gene.56782_AdHT2_1_(paired)_trimmed_(paired)_contig_90923_g.56782_m.56782	680.82	9.41	0.00	0.00	0.00	UniRef90_A0A444TZP6 SCO-spondin n=1 Tax=Acipenser ruthenus TaxID=7906 RepID=A0A444TZP6_ACIRT
Gene.56858_AdHT2_1_(paired)_trimmed_(paired)_contig_91230_g.56858_m.56858	682.04	9.41	0.00	0.00	0.00	UniRef90_V5GM45 Protein E(Sev)2B n=4 Tax=Polyphaga TaxID=41084 RepID=V5GM45_ANOGL
Gene.55924_AdHT2_1_(paired)_trimmed_(paired)_contig_87605_g.55924_m.55924	590.77	9.21	0.00	0.00	0.00	CBPA1_BOVIN Carboxypeptidase A1 OS=Bos taurus OX=9913 GN=CPA1 PE=1 SV=3
Gene.11834_AdHT2_1_(paired)_trimmed_(paired)_contig_8969_g.11834_m.11834	562.32	9.14	0.00	0.00	0.00	GDIR1_RAT Rho GDP-dissociation inhibitor 1 OS=Rattus norvegicus OX=10116 GN=Arhgdia PE=1 SV=1
Gene.62306_AdHT2_1_(paired)_trimmed_(paired)_contig_121973_g.62306_m.62306	480.88	8.91	0.00	0.00	0.00	JAG1A_DANRE Protein jagged-1a OS=Danio rerio OX=7955 GN=jag1a PE=2 SV=1
Gene.63045_AdHT2_1_(paired)_trimmed_(paired)_contig_124622_g.63045_m.63045	477.28	8.90	0.00	0.00	0.00	NNMT_HUMAN Nicotinamide N-methyltransferase OS=Homo sapiens OX=9606 GN=NNMT PE=1 SV=1
Gene.39723_AdHT2_1_(paired)_trimmed_(paired)_contig_45763_g.39723_m.39723	304.74	8.25	0.00	0.00	0.00	UniRef90_A0A2B4S621 Amine oxidase n=1 Tax=Stylophora pistillata TaxID=50429 RepID=A0A2B4S621_STYPI
Gene.38841_AdHT2_1_(paired)_trimmed_(paired)_contig_44158_g.38841_m.38841	248.40	7.96	0.00	0.00	0.00	UniRef90_O77072 Coelomic cytolytic factor 1 n=5 Tax=Lumbricinae TaxID=1046325 RepID=O77072_EISFE
Gene.48805_AdHT2_1_(paired)_trimmed_(paired)_contig_65748_g.48805_m.48805	230.10	7.85	0.00	0.00	0.00	UniRef90_R7TQS3 Guanylate cyclase domain-containing protein (Fragment) n=1 Tax=Capitella teleta TaxID=283909 RepID=R7TQS3_CAPTE
Gene.57910_AdHT2_1_(paired)_trimmed_(paired)_contig_96014_g.57910_m.57910	226.61	7.82	0.00	0.00	0.00	UniRef90_A0A1S3I5I5 receptor-type guanylate cyclase daf-11 n=1 Tax=Lingula unguis TaxID=7574 RepID=A0A1S3I5I5_LINUN
Gene.62522_AdHT2_1_(paired)_trimmed_(paired)_contig_122551_g.62522_m.62522	212.63	7.73	0.00	0.00	0.00	PANK2_ARATH Pantothenate kinase 2 OS=Arabidopsis thaliana OX=3702 GN=PANK2 PE=1 SV=2
Gene.27680_AdHT2_1_(paired)_trimmed_(paired)_contig_26221_g.27680_m.27680	209.17	7.71	0.00	0.00	0.00	IABF_STRAW Extracellular exo-alpha-(1-
Gene.57403_AdHT2_1_(paired)_trimmed_(paired)_contig_93758_g.57403_m.57403	179.39	7.49	0.00	0.00	0.00	UniRef90_A0A0D2Q022 Glycoside hydrolase family 71 protein n=1 Tax=Hypholoma sublateritium FD-334 SS-4 TaxID=945553 RepID=A0A0D2Q022_9AGAR
Gene.42626_AdHT2_1_(paired)_trimmed_(paired)_contig_51497_g.42626_m.42626	171.27	7.42	0.00	0.00	0.00	UniRef90_A7RSQ4 Predicted protein n=1 Tax=Nematostella vectensis TaxID=45351 RepID=A7RSQ4_NEMVE
Gene.62291_AdHT2_1_(paired)_trimmed_(paired)_contig_121930_g.62291_m.62291	169.36	7.40	0.00	0.00	0.00	UniRef90_A0A1L7H7Q4 Iodide transporter-like protein 132 n=1 Tax=Saccoglossus kowalevskii TaxID=10224 RepID=A0A1L7H7Q4_SACKO
Gene.61035_AdHT2_1_(paired)_trimmed_(paired)_contig_112857_g.61035_m.61035	152.95	7.26	0.00	0.00	0.00	UniRef90_A0A0B2V5B1 Metalloendopeptidase n=1 Tax=Toxocara canis TaxID=6265 RepID=A0A0B2V5B1_TOXCA
Gene.60875_AdHT2_1_(paired)_trimmed_(paired)_contig_111676_g.60875_m.60875	149.74	7.23	0.00	0.00	0.00	NOTC3_HUMAN Neurogenic locus notch homolog protein 3 OS=Homo sapiens OX=9606 GN=NOTCH3 PE=1 SV=2
Gene.17063_AdHT2_1_(paired)_trimmed_(paired)_contig_13972_g.17063_m.17063	145.45	7.18	0.00	0.00	0.00	UniRef90_U3KBT4 Plasminogen n=2 Tax=Ficedula albicollis TaxID=59894 RepID=U3KBT4_FICAL
Gene.56706_AdHT2_1_(paired)_trimmed_(paired)_contig_90727_g.56706_m.56706	144.01	7.17	0.00	0.00	0.00	GEPRP_LOTGI Glycine, glutamate and proline-rich protein OS=Lottia gigantea OX=225164 PE=1 SV=1
Gene.57855_AdHT2_1_(paired)_trimmed_(paired)_contig_95786_g.57855_m.57855	140.52	7.13	0.00	0.00	0.00	CHB_SERMA Chitobiase OS=Serratia marcescens OX=615 GN=chb PE=1 SV=1
Gene.28514_AdHT2_1_(paired)_trimmed_(paired)_contig_27408_g.28514_m.28514	129.06	7.01	0.00	0.00	0.00	UniRef90_A0A0R4IVP0 Nuclear receptor subfamily 1, group H, member 3 n=14 Tax=Clupeocephala TaxID=186625 RepID=A0A0R4IVP0_DANRE
Gene.48808_AdHT2_1_(paired)_trimmed_(paired)_contig_65749_g.48808_m.48808	124.80	6.96	0.00	0.00	0.00	UniRef90_A0A210Q2J3 Atrial natriuretic peptide receptor 2 n=1 Tax=Mizuhopecten yessoensis TaxID=6573 RepID=A0A210Q2J3_MIZYE
Gene.62316_AdHT2_1_(paired)_trimmed_(paired)_contig_121999_g.62316_m.62316	118.71	6.89	0.00	0.00	0.00	PCDG4_PANTR Protocadherin gamma-A4 OS=Pan troglodytes OX=9598 GN=PCDHGA4 PE=3 SV=1
Gene.48937_AdHT2_1_(paired)_trimmed_(paired)_contig_66103_g.48937_m.48937	98.81	6.63	0.00	0.00	0.00	UniRef90_A0A2C9JJ12 BZIP domain-containing protein n=3 Tax=Biomphalaria glabrata TaxID=6526 RepID=A0A2C9JJ12_BIOGL
Gene.54320_AdHT2_1_(paired)_trimmed_(paired)_contig_82004_g.54320_m.54320	94.14	6.56	0.00	0.00	0.00	UniRef90_F7J048 F-type lectin n=2 Tax=Oplegnathus fasciatus TaxID=163134 RepID=F7J048_OPLFA
Gene.37017_AdHT2_1_(paired)_trimmed_(paired)_contig_40646_g.37017_m.37017	86.61	6.44	0.00	0.00	0.00	UniRef90_A0A2J6RK11 Carbohydrate-binding module family 20 protein n=1 Tax=Hyaloscypha variabilis F TaxID=1149755 RepID=A0A2J6RK11_9HELO
Gene.58601_AdHT2_1_(paired)_trimmed_(paired)_contig_99037_g.58601_m.58601	85.91	6.42	0.00	0.00	0.00	CES2_CAEEL Cell death specification protein 2 OS=Caenorhabditis elegans OX=6239 GN=ces-2 PE=1 SV=1
Gene.51739_AdHT2_1_(paired)_trimmed_(paired)_contig_74094_g.51739_m.51739	79.52	6.31	0.00	0.00	0.00	UniRef90_Q700K0 SCO-spondin n=1 Tax=Rattus norvegicus TaxID=10116 RepID=SSPO_RAT
Gene.58525_AdHT2_1_(paired)_trimmed_(paired)_contig_98637_g.58525_m.58525	78.85	6.30	0.00	0.00	0.00	SCNNG_NEOFS Amiloride-sensitive sodium channel subunit gamma OS=Neoceratodus forsteri OX=7892 GN=scnn1g PE=2 SV=1
Gene.58316_AdHT2_1_(paired)_trimmed_(paired)_contig_97744_g.58316_m.58316	77.50	6.28	0.00	0.00	0.00	UniRef90_A0A0V0J2D6 Homeobox protein Hox-B7 (Fragment) n=1 Tax=Schistocephalus solidus TaxID=70667 RepID=A0A0V0J2D6_SCHSO
Gene.50370_AdHT2_1_(paired)_trimmed_(paired)_contig_69988_g.50370_m.50370	74.91	6.23	0.00	0.00	0.00	DFP1_LONON Putative defense protein 1 OS=Lonomia obliqua OX=304329 PE=2 SV=1
Gene.60783_AdHT2_1_(paired)_trimmed_(paired)_contig_111000_g.60783_m.60783	72.46	6.18	0.00	0.00	0.00	UniRef90_A0A0K8TTA0 Putative carnitine o-palmitoyltransferase 1 liver isoform-like isoform x2 n=1 Tax=Tabanus bromius TaxID=304241 RepID=A0A0K8TTA0_TABBR
Gene.63127_AdHT2_1_(paired)_trimmed_(paired)_contig_125068_g.63127_m.63127	71.28	6.16	0.00	0.00	0.00	MTR1C_XENLA Melatonin receptor type 1C OS=Xenopus laevis OX=8355 GN=mtnr1c PE=2 SV=1
Gene.54118_AdHT2_1_(paired)_trimmed_(paired)_contig_81329_g.54118_m.54118	71.63	6.16	0.00	0.00	0.00	INVA3_PAXIN Inactive atromentin synthetase invA3 OS=Paxillus involutus OX=71150 GN=invA3 PE=1 SV=1
Gene.42527_AdHT2_1_(paired)_trimmed_(paired)_contig_51302_g.42527_m.42527	69.36	6.12	0.00	0.00	0.00	APOA_HUMAN Apolipoprotein(a) OS=Homo sapiens OX=9606 GN=LPA PE=1 SV=1
Gene.38751_AdHT2_1_(paired)_trimmed_(paired)_contig_43977_g.38751_m.38751	67.07	6.07	0.00	0.00	0.00	MRP1_MOUSE Multidrug resistance-associated protein 1 OS=Mus musculus OX=10090 GN=Abcc1 PE=1 SV=1
Gene.49815_AdHT2_1_(paired)_trimmed_(paired)_contig_68515_g.49815_m.49815	65.29	6.03	0.00	0.00	0.00	UniRef90_T0M529 Deoxyribonuclease n=4 Tax=Camelidae TaxID=9835 RepID=T0M529_CAMFR
Gene.55955_AdHT2_1_(paired)_trimmed_(paired)_contig_87675_g.55955_m.55955	60.75	5.92	0.00	0.00	0.00	GRSB_BREBE Gramicidin S synthase 2 OS=Brevibacillus brevis OX=1393 GN=grsB PE=1 SV=2
Gene.60511_AdHT2_1_(paired)_trimmed_(paired)_contig_109361_g.60511_m.60511	57.54	5.85	0.00	0.00	0.00	NOTC2_HUMAN Neurogenic locus notch homolog protein 2 OS=Homo sapiens OX=9606 GN=NOTCH2 PE=1 SV=3
Gene.47640_AdHT2_1_(paired)_trimmed_(paired)_contig_62831_g.47640_m.47640	57.58	5.85	0.00	0.00	0.00	DLK2_PIG Protein delta homolog 2 OS=Sus scrofa OX=9823 GN=DLK2 PE=2 SV=2
Gene.56592_AdHT2_1_(paired)_trimmed_(paired)_contig_90254_g.56592_m.56592	55.20	5.79	0.00	0.00	0.00	SOX_HUMAN Peroxisomal sarcosine oxidase OS=Homo sapiens OX=9606 GN=PIPOX PE=1 SV=2
Gene.54561_AdHT2_1_(paired)_trimmed_(paired)_contig_82796_g.54561_m.54561	54.96	5.78	0.00	0.00	0.00	THB_SHEEP Thyroid hormone receptor beta (Fragment) OS=Ovis aries OX=9940 GN=THRB PE=2 SV=1
Gene.57751_AdHT2_1_(paired)_trimmed_(paired)_contig_95246_g.57751_m.57751	53.44	5.74	0.00	0.00	0.00	YL_DROME Putative vitellogenin receptor OS=Drosophila melanogaster OX=7227 GN=yl PE=1 SV=2
Gene.62725_AdHT2_1_(paired)_trimmed_(paired)_contig_123239_g.62725_m.62725	52.97	5.73	0.00	0.00	0.00	UniRef90_K1RGB7 Epidermal retinal dehydrogenase 2 n=6 Tax=Crassostrea TaxID=6564 RepID=K1RGB7_CRAGI
Gene.62322_AdHT2_1_(paired)_trimmed_(paired)_contig_122012_g.62322_m.62322	51.11	5.68	0.00	0.00	0.00	UniRef90_K1QDW7 L-Fucosyltransferase n=4 Tax=Crassostrea TaxID=6564 RepID=K1QDW7_CRAGI
Gene.54656_AdHT2_1_(paired)_trimmed_(paired)_contig_83177_g.54656_m.54656	50.23	5.65	0.00	0.00	0.00	UniRef90_V4AKK2 Guanylate cyclase domain-containing protein n=1 Tax=Lottia gigantea TaxID=225164 RepID=V4AKK2_LOTGI
Gene.19410_AdHT2_1_(paired)_trimmed_(paired)_contig_16436_g.19410_m.19410	49.53	5.63	0.00	0.00	0.00	UniRef90_R7V020 Guanylate cyclase domain-containing protein n=1 Tax=Capitella teleta TaxID=283909 RepID=R7V020_CAPTE
Gene.51634_AdHT2_1_(paired)_trimmed_(paired)_contig_73820_g.51634_m.51634	48.75	5.61	0.00	0.00	0.00	COMP_MOUSE Cartilage oligomeric matrix protein OS=Mus musculus OX=10090 GN=Comp PE=1 SV=2
Gene.57936_AdHT2_1_(paired)_trimmed_(paired)_contig_96115_g.57936_m.57936	48.49	5.60	0.00	0.00	0.00	PKHL1_MOUSE Fibrocystin-L OS=Mus musculus OX=10090 GN=Pkhd1l1 PE=1 SV=1
Gene.56239_AdHT2_1_(paired)_trimmed_(paired)_contig_88813_g.56239_m.56239	48.07	5.59	0.00	0.00	0.00	FP2_MYTGA Adhesive plaque matrix protein 2 OS=Mytilus galloprovincialis OX=29158 GN=FP2 PE=2 SV=1
Gene.59836_AdHT2_1_(paired)_trimmed_(paired)_contig_105543_g.59836_m.59836	47.78	5.58	0.00	0.00	0.00	GLT15_HUMAN Polypeptide N-acetylgalactosaminyltransferase 15 OS=Homo sapiens OX=9606 GN=GALNT15 PE=2 SV=2
Gene.52396_AdHT2_1_(paired)_trimmed_(paired)_contig_75954_g.52396_m.52396	47.93	5.58	0.00	0.00	0.00	UniRef90_A0A1S3HSF5 purple acid phosphatase 17-like n=2 Tax=Lingula unguis TaxID=7574 RepID=A0A1S3HSF5_LINUN
Gene.62339_AdHT2_1_(paired)_trimmed_(paired)_contig_122073_g.62339_m.62339	47.58	5.57	0.00	0.00	0.00	UniRef90_R7U1S3 Guanylate cyclase n=1 Tax=Capitella teleta TaxID=283909 RepID=R7U1S3_CAPTE
Gene.55591_AdHT2_1_(paired)_trimmed_(paired)_contig_86492_g.55591_m.55591	46.71	5.55	0.00	0.00	0.00	UniRef90_V3YWK9 Nitric oxide synthase n=1 Tax=Lottia gigantea TaxID=225164 RepID=V3YWK9_LOTGI
Gene.61750_AdHT2_1_(paired)_trimmed_(paired)_contig_118144_g.61750_m.61750	46.96	5.55	0.00	0.00	0.00	UniRef90_A0A0P6J0P2 Metalloreductase STEAP4 isoform 2 n=5 Tax=Bathyergidae TaxID=10167 RepID=A0A0P6J0P2_HETGA
Gene.5121_AdHT2_1_(paired)_trimmed_(paired)_contig_3416_g.5121_m.5121	46.41	5.54	0.00	0.00	0.00	APLP_LOCMI Apolipophorins OS=Locusta migratoria OX=7004 PE=1 SV=2
Gene.57873_AdHT2_1_(paired)_trimmed_(paired)_contig_95844_g.57873_m.57873	46.36	5.53	0.00	0.00	0.00	AQP4_NOTAL Aquaporin-4 OS=Notomys alexis OX=184396 GN=AQP4 PE=2 SV=1
Gene.47099_AdHT2_1_(paired)_trimmed_(paired)_contig_61601_g.47099_m.47099	45.73	5.52	0.00	0.00	0.00	PDE9A_MOUSE High affinity cGMP-specific 3',5'-cyclic phosphodiesterase 9A OS=Mus musculus OX=10090 GN=Pde9a PE=1 SV=1
Gene.61781_AdHT2_1_(paired)_trimmed_(paired)_contig_118452_g.61781_m.61781	45.88	5.52	0.00	0.00	0.00	HIL_DROME Hillarin OS=Drosophila melanogaster OX=7227 GN=Hil PE=1 SV=1
Gene.56030_AdHT2_1_(paired)_trimmed_(paired)_contig_88034_g.56030_m.56030	44.40	5.47	0.00	0.00	0.00	UniRef90_A0A0U1VMJ4 Neuropeptide F n=1 Tax=Lottia gigantea TaxID=225164 RepID=A0A0U1VMJ4_LOTGI
Gene.55461_AdHT2_1_(paired)_trimmed_(paired)_contig_86085_g.55461_m.55461	44.41	5.47	0.00	0.00	0.00	TRPS1_HUMAN Zinc finger transcription factor Trps1 OS=Homo sapiens OX=9606 GN=TRPS1 PE=1 SV=2
Gene.62790_AdHT2_1_(paired)_trimmed_(paired)_contig_123477_g.62790_m.62790	43.94	5.46	0.00	0.00	0.00	ANPRA_HUMAN Atrial natriuretic peptide receptor 1 OS=Homo sapiens OX=9606 GN=NPR1 PE=1 SV=1
Gene.53158_AdHT2_1_(paired)_trimmed_(paired)_contig_78157_g.53158_m.53158	43.59	5.45	0.00	0.00	0.00	NETR_MACMU Neurotrypsin OS=Macaca mulatta OX=9544 GN=PRSS12 PE=3 SV=1
Gene.57194_AdHT2_1_(paired)_trimmed_(paired)_contig_92762_g.57194_m.57194	39.82	5.32	0.00	0.00	0.00	NID2_HUMAN Nidogen-2 OS=Homo sapiens OX=9606 GN=NID2 PE=1 SV=3
Gene.49256_AdHT2_1_(paired)_trimmed_(paired)_contig_66872_g.49256_m.49256	38.46	5.27	0.00	0.00	0.00	F183A_HUMAN Protein FAM183A OS=Homo sapiens OX=9606 GN=FAM183A PE=3 SV=2
Gene.19800_AdHT2_1_(paired)_trimmed_(paired)_contig_16858_g.19800_m.19800	37.64	5.23	0.00	0.00	0.00	NPNT_PONAB Nephronectin OS=Pongo abelii OX=9601 GN=NPNT PE=2 SV=1
Gene.59544_AdHT2_1_(paired)_trimmed_(paired)_contig_104120_g.59544_m.59544	35.80	5.16	0.00	0.00	0.00	UniRef90_A0A2G8K9H6 Putative sodium/potassium/calcium exchanger 6, mitochondrial-like n=1 Tax=Stichopus japonicus TaxID=307972 RepID=A0A2G8K9H6_STIJA
Gene.51252_AdHT2_1_(paired)_trimmed_(paired)_contig_72610_g.51252_m.51252	35.32	5.14	0.00	0.00	0.00	UniRef90_A0A4Y2GHG8 Multidrug resistance-associated protein 1 n=1 Tax=Araneus ventricosus TaxID=182803 RepID=A0A4Y2GHG8_ARAVE
Gene.45537_AdHT2_1_(paired)_trimmed_(paired)_contig_58048_g.45537_m.45537	34.18	5.10	0.00	0.00	0.00	UniRef90_K1Q166 Fibrocystin-L n=5 Tax=Crassostrea gigas TaxID=29159 RepID=K1Q166_CRAGI
Gene.22213_AdHT2_1_(paired)_trimmed_(paired)_contig_19483_g.22213_m.22213	34.19	5.10	0.00	0.00	0.00	UniRef90_A0A1W3JFU9 melatonin receptor type 1B-like n=2 Tax=Ciona intestinalis TaxID=7719 RepID=A0A1W3JFU9_CIOIN
Gene.59685_AdHT2_1_(paired)_trimmed_(paired)_contig_104728_g.59685_m.59685	33.63	5.07	0.00	0.00	0.00	UniRef90_A0A1S3I2Y6 solute carrier family 28 member 3 n=1 Tax=Lingula unguis TaxID=7574 RepID=A0A1S3I2Y6_LINUN
Gene.52098_AdHT2_1_(paired)_trimmed_(paired)_contig_75120_g.52098_m.52098	33.40	5.06	0.00	0.00	0.00	UniRef90_A0A504ZBX8 Solute carrier family 10 member 6 n=2 Tax=Fasciola TaxID=6191 RepID=A0A504ZBX8_FASGI
Gene.61793_AdHT2_1_(paired)_trimmed_(paired)_contig_118582_g.61793_m.61793	32.83	5.04	0.00	0.00	0.00	UniRef90_A0A1S3JT13 sodium-coupled monocarboxylate transporter 2-like isoform X1 n=2 Tax=Lingula unguis TaxID=7574 RepID=A0A1S3JT13_LINUN
Gene.53172_AdHT2_1_(paired)_trimmed_(paired)_contig_78178_g.53172_m.53172	32.50	5.02	0.00	0.00	0.00	UniRef90_R7T9V0 MFS domain-containing protein (Fragment) n=1 Tax=Capitella teleta TaxID=283909 RepID=R7T9V0_CAPTE
Gene.52938_AdHT2_1_(paired)_trimmed_(paired)_contig_77512_g.52938_m.52938	30.13	4.91	0.00	0.00	0.00	YH010_HUMAN Putative IQ motif and ankyrin repeat domain-containing protein LOC642574 OS=Homo sapiens OX=9606 PE=5 SV=2
Gene.50986_AdHT2_1_(paired)_trimmed_(paired)_contig_71704_g.50986_m.50986	29.60	4.89	0.00	0.00	0.00	UniRef90_A0A1S3K033 leucine-rich repeat-containing protein 74A isoform X1 n=2 Tax=Lingula unguis TaxID=7574 RepID=A0A1S3K033_LINUN
Gene.62483_AdHT2_1_(paired)_trimmed_(paired)_contig_122435_g.62483_m.62483	29.22	4.87	0.00	0.00	0.00	UniRef90_A0A1I8JK61 MFS domain-containing protein n=2 Tax=Macrostomum lignano TaxID=282301 RepID=A0A1I8JK61_9PLAT
Gene.56110_AdHT2_1_(paired)_trimmed_(paired)_contig_88324_g.56110_m.56110	28.16	4.82	0.00	0.00	0.00	HST2_CAEEL Heparan sulfate 2-O-sulfotransferase hst-2 OS=Caenorhabditis elegans OX=6239 GN=hst-2 PE=1 SV=2
Gene.61107_AdHT2_1_(paired)_trimmed_(paired)_contig_113369_g.61107_m.61107	28.29	4.82	0.00	0.00	0.00	UniRef90_A0A1S3JTV5 vacuolar transporter chaperone 4-like n=1 Tax=Lingula unguis TaxID=7574 RepID=A0A1S3JTV5_LINUN
Gene.60046_AdHT2_1_(paired)_trimmed_(paired)_contig_106749_g.60046_m.60046	27.99	4.81	0.00	0.00	0.00	UniRef90_A0A1S3IUK2 LOW QUALITY PROTEIN: fibrocystin-L-like n=1 Tax=Lingula unguis TaxID=7574 RepID=A0A1S3IUK2_LINUN
Gene.60844_AdHT2_1_(paired)_trimmed_(paired)_contig_111492_g.60844_m.60844	28.08	4.81	0.00	0.00	0.00	KCIP4_RAT Kv channel-interacting protein 4 OS=Rattus norvegicus OX=10116 GN=Kcnip4 PE=1 SV=1
Gene.55003_AdHT2_1_(paired)_trimmed_(paired)_contig_84547_g.55003_m.55003	26.31	4.72	0.00	0.00	0.00	UniRef90_A0A3C0LQK8 Hydroxymethylglutaryl-CoA reductase n=1 Tax=Chloroflexi bacterium TaxID=2026724 RepID=A0A3C0LQK8_9CHLR
Gene.62380_AdHT2_1_(paired)_trimmed_(paired)_contig_122145_g.62380_m.62380	26.18	4.71	0.00	0.00	0.00	UniRef90_A0A1S3H4D2 amiloride-sensitive sodium channel subunit alpha isoform X1 n=1 Tax=Lingula unguis TaxID=7574 RepID=A0A1S3H4D2_LINUN
Gene.45259_AdHT2_1_(paired)_trimmed_(paired)_contig_57463_g.45259_m.45259	25.71	4.68	0.00	0.00	0.00	HUNB_CLOAL Protein hunchback (Fragment) OS=Clogmia albipunctata OX=85120 GN=hb PE=2 SV=1
Gene.40845_AdHT2_1_(paired)_trimmed_(paired)_contig_47866_g.40845_m.40845	24.36	4.61	0.00	0.00	0.00	EKI2_RAT Ethanolamine kinase 2 OS=Rattus norvegicus OX=10116 GN=Etnk2 PE=3 SV=1
Gene.49407_AdHT2_1_(paired)_trimmed_(paired)_contig_67318_g.49407_m.49407	24.04	4.59	0.00	0.00	0.00	UniRef90_A0A0P7WVQ6 Acid-sensing ion channel 1-like n=6 Tax=Osteoglossocephalai TaxID=1489341 RepID=A0A0P7WVQ6_SCLFO
Gene.41651_AdHT2_1_(paired)_trimmed_(paired)_contig_49514_g.41651_m.41651	24.08	4.59	0.00	0.00	0.00	UniRef90_R7T3E5 VWFA domain-containing protein n=1 Tax=Capitella teleta TaxID=283909 RepID=R7T3E5_CAPTE
Gene.60063_AdHT2_1_(paired)_trimmed_(paired)_contig_106812_g.60063_m.60063	23.78	4.57	0.00	0.00	0.00	UniRef90_R4RY94 Rhabdomeric opsin 3 n=1 Tax=Platynereis dumerilii TaxID=6359 RepID=R4RY94_PLADU
Gene.35469_AdHT2_1_(paired)_trimmed_(paired)_contig_38051_g.35469_m.35469	23.82	4.57	0.00	0.00	0.00	UniRef90_R7TTS1 Sulfotransfer_1 domain-containing protein n=1 Tax=Capitella teleta TaxID=283909 RepID=R7TTS1_CAPTE
Gene.58391_AdHT2_1_(paired)_trimmed_(paired)_contig_98108_g.58391_m.58391	23.35	4.55	0.00	0.00	0.00	AGRL4_MOUSE Adhesion G protein-coupled receptor L4 OS=Mus musculus OX=10090 GN=Adgrl4 PE=2 SV=3
Gene.62517_AdHT2_1_(paired)_trimmed_(paired)_contig_122540_g.62517_m.62517	23.24	4.54	0.00	0.00	0.00	S28A3_EPTST Solute carrier family 28 member 3 OS=Eptatretus stoutii OX=7765 GN=SLC28A3 PE=2 SV=1
Gene.40093_AdHT2_1_(paired)_trimmed_(paired)_contig_46450_g.40093_m.40093	23.15	4.53	0.00	0.00	0.00	UniRef90_A0A2L2Y736 Sodium-coupled monocarboxylate transporter 2 n=1 Tax=Parasteatoda tepidariorum TaxID=114398 RepID=A0A2L2Y736_PARTP
Gene.57880_AdHT2_1_(paired)_trimmed_(paired)_contig_95863_g.57880_m.57880	22.92	4.52	0.00	0.00	0.00	SL9A2_RABIT Sodium/hydrogen exchanger 2 OS=Oryctolagus cuniculus OX=9986 GN=SLC9A2 PE=2 SV=1
Gene.59985_AdHT2_1_(paired)_trimmed_(paired)_contig_106376_g.59985_m.59985	22.17	4.47	0.00	0.00	0.00	UniRef90_A0A1S3JSQ5 UDP-glucuronosyltransferase n=1 Tax=Lingula unguis TaxID=7574 RepID=A0A1S3JSQ5_LINUN
Gene.53674_AdHT2_1_(paired)_trimmed_(paired)_contig_79864_g.53674_m.53674	21.84	4.45	0.00	0.00	0.00	UniRef90_A0A210Q0Y4 EF-hand calcium-binding domain-containing protein 6 n=2 Tax=Mizuhopecten yessoensis TaxID=6573 RepID=A0A210Q0Y4_MIZYE
Gene.53367_AdHT2_1_(paired)_trimmed_(paired)_contig_78799_g.53367_m.53367	21.48	4.42	0.00	0.00	0.00	UniRef90_A0A1H9IPV2 3-hydroxy-3-methylglutaryl-coenzyme A reductase n=2 Tax=Lewinella agarilytica TaxID=478744 RepID=A0A1H9IPV2_9BACT
Gene.59576_AdHT2_1_(paired)_trimmed_(paired)_contig_104215_g.59576_m.59576	21.12	4.40	0.00	0.00	0.00	UniRef90_A0A177B2J5 Cochlin n=1 Tax=Intoshia linei TaxID=1819745 RepID=A0A177B2J5_9METZ
Gene.54094_AdHT2_1_(paired)_trimmed_(paired)_contig_81248_g.54094_m.54094	20.56	4.36	0.00	0.00	0.00	LOL2B_DANRE Lysyl oxidase homolog 2B OS=Danio rerio OX=7955 GN=loxl2b PE=2 SV=1
Gene.56401_AdHT2_1_(paired)_trimmed_(paired)_contig_89425_g.56401_m.56401	19.80	4.31	0.00	0.00	0.00	UniRef90_A0A2T7PBX0 IPT/TIG domain-containing protein n=11 Tax=Pomacea canaliculata TaxID=400727 RepID=A0A2T7PBX0_POMCA
Gene.50966_AdHT2_1_(paired)_trimmed_(paired)_contig_71641_g.50966_m.50966	19.88	4.31	0.00	0.00	0.00	SPC3_STRPU Protein SPEC3 OS=Strongylocentrotus purpuratus OX=7668 GN=SPEC3 PE=3 SV=1
Gene.58478_AdHT2_1_(paired)_trimmed_(paired)_contig_98451_g.58478_m.58478	19.73	4.30	0.00	0.00	0.00	UniRef90_R7UVA4 Sulfotransfer_1 domain-containing protein n=1 Tax=Capitella teleta TaxID=283909 RepID=R7UVA4_CAPTE
Gene.59535_AdHT2_1_(paired)_trimmed_(paired)_contig_104090_g.59535_m.59535	19.58	4.29	0.00	0.00	0.00	UniRef90_K1R072 Tryptophan 5-hydroxylase 1 n=2 Tax=Crassostrea TaxID=6564 RepID=K1R072_CRAGI
Gene.16329_AdHT2_1_(paired)_trimmed_(paired)_contig_13234_g.16329_m.16329	19.60	4.29	0.00	0.00	0.00	UniRef90_A0A1V1FQD1 Putative serine protease 31 n=3 Tax=Reticulitermes speratus TaxID=60591 RepID=A0A1V1FQD1_9NEOP
Gene.16507_AdHT2_1_(paired)_trimmed_(paired)_contig_13435_g.16507_m.16507	19.37	4.28	0.00	0.00	0.00	UniRef90_K1QR29 Tripartite motif-containing protein 71 n=3 Tax=Crassostrea TaxID=6564 RepID=K1QR29_CRAGI
Gene.39157_AdHT2_1_(paired)_trimmed_(paired)_contig_44719_g.39157_m.39157	19.41	4.28	0.00	0.00	0.00	UniRef90_K1RDF5 Putative ferric-chelate reductase 1-like protein n=1 Tax=Crassostrea gigas TaxID=29159 RepID=K1RDF5_CRAGI
Gene.45288_AdHT2_1_(paired)_trimmed_(paired)_contig_57549_g.45288_m.45288	19.23	4.27	0.00	0.00	0.00	GLT10_HUMAN Polypeptide N-acetylgalactosaminyltransferase 10 OS=Homo sapiens OX=9606 GN=GALNT10 PE=1 SV=2
Gene.46093_AdHT2_1_(paired)_trimmed_(paired)_contig_59219_g.46093_m.46093	18.40	4.20	0.00	0.00	0.00	UniRef90_W5MTV5 Solute carrier family 5 (sodium/sugar cotransporter), member 9 n=5 Tax=Lepisosteus oculatus TaxID=7918 RepID=W5MTV5_LEPOC
Gene.52049_AdHT2_1_(paired)_trimmed_(paired)_contig_75008_g.52049_m.52049	17.95	4.17	0.00	0.00	0.00	SNED1_HUMAN Sushi, nidogen and EGF-like domain-containing protein 1 OS=Homo sapiens OX=9606 GN=SNED1 PE=2 SV=2
Gene.5465_AdHT2_1_(paired)_trimmed_(paired)_contig_3669_g.5465_m.5465	17.83	4.16	0.00	0.00	0.00	PCR1_ARATH Protein PLANT CADMIUM RESISTANCE 1 OS=Arabidopsis thaliana OX=3702 GN=PCR1 PE=1 SV=1
Gene.61028_AdHT2_1_(paired)_trimmed_(paired)_contig_112799_g.61028_m.61028	17.67	4.14	0.00	0.00	0.00	ABCA3_HUMAN ATP-binding cassette sub-family A member 3 OS=Homo sapiens OX=9606 GN=ABCA3 PE=1 SV=2
Gene.29443_AdHT2_1_(paired)_trimmed_(paired)_contig_28732_g.29443_m.29443	17.68	4.14	0.00	0.00	0.00	CALM_PNECA Calmodulin OS=Pneumocystis carinii OX=4754 PE=3 SV=1
Gene.51263_AdHT2_1_(paired)_trimmed_(paired)_contig_72652_g.51263_m.51263	17.46	4.13	0.00	0.00	0.00	UniRef90_K1Q061 Lin-28-like protein n=1 Tax=Crassostrea gigas TaxID=29159 RepID=K1Q061_CRAGI
Gene.60749_AdHT2_1_(paired)_trimmed_(paired)_contig_110833_g.60749_m.60749	17.25	4.11	0.00	0.00	0.00	ANR63_HUMAN Ankyrin repeat domain-containing protein 63 OS=Homo sapiens OX=9606 GN=ANKRD63 PE=3 SV=1
Gene.18173_AdHT2_1_(paired)_trimmed_(paired)_contig_15114_g.18173_m.18173	16.86	4.08	0.00	0.00	0.00	UniRef90_A0A2Y9E4J7 Sulfotransferase n=1 Tax=Trichechus manatus latirostris TaxID=127582 RepID=A0A2Y9E4J7_TRIMA
Gene.35810_AdHT2_1_(paired)_trimmed_(paired)_contig_38620_g.35810_m.35810	16.95	4.08	0.00	0.00	0.00	UniRef90_R7TZS5 NtCtMGAM_N domain-containing protein n=1 Tax=Capitella teleta TaxID=283909 RepID=R7TZS5_CAPTE
Gene.39594_AdHT2_1_(paired)_trimmed_(paired)_contig_45552_g.39594_m.39594	16.79	4.07	0.00	0.00	0.00	UniRef90_K1QRJ5 Trypsin-1 n=1 Tax=Crassostrea gigas TaxID=29159 RepID=K1QRJ5_CRAGI
Gene.32678_AdHT2_1_(paired)_trimmed_(paired)_contig_33500_g.32678_m.32678	16.67	4.06	0.00	0.00	0.00	UniRef90_A0A1S3K8D6 multidrug resistance protein 1 n=1 Tax=Lingula unguis TaxID=7574 RepID=A0A1S3K8D6_LINUN
Gene.58530_AdHT2_1_(paired)_trimmed_(paired)_contig_98644_g.58530_m.58530	16.69	4.06	0.00	0.00	0.00	ASI4A_DANRE Acid-sensing ion channel 4-A OS=Danio rerio OX=7955 GN=asic4a PE=2 SV=1
Gene.29160_AdHT2_1_(paired)_trimmed_(paired)_contig_28316_g.29160_m.29160	16.49	4.04	0.00	0.00	0.00	UniRef90_A0A4Y2DL29 Papilin n=1 Tax=Araneus ventricosus TaxID=182803 RepID=A0A4Y2DL29_ARAVE
Gene.54857_AdHT2_1_(paired)_trimmed_(paired)_contig_83963_g.54857_m.54857	16.35	4.03	0.00	0.00	0.00	UniRef90_R7T6Y3 Neutral ceramidase n=1 Tax=Capitella teleta TaxID=283909 RepID=R7T6Y3_CAPTE
Gene.52144_AdHT2_1_(paired)_trimmed_(paired)_contig_75240_g.52144_m.52144	16.38	4.03	0.00	0.00	0.00	UniRef90_A0A0L7L6C0 Putative 7,8-dihydro-8-oxoguanine-triphosphatase isoform 1 n=1 Tax=Operophtera brumata TaxID=104452 RepID=A0A0L7L6C0_9NEOP
Gene.28571_AdHT2_1_(paired)_trimmed_(paired)_contig_27485_g.28571_m.28571	16.23	4.02	0.00	0.00	0.00	GR101_LYMST G-protein coupled receptor GRL101 OS=Lymnaea stagnalis OX=6523 PE=2 SV=1
Gene.51853_AdHT2_1_(paired)_trimmed_(paired)_contig_74400_g.51853_m.51853	16.26	4.02	0.00	0.00	0.00	UniRef90_R7UGM6 Fatty acid hydroxylase domain-containing protein (Fragment) n=1 Tax=Capitella teleta TaxID=283909 RepID=R7UGM6_CAPTE
Gene.54979_AdHT2_1_(paired)_trimmed_(paired)_contig_84432_g.54979_m.54979	16.04	4.00	0.00	0.00	0.00	HUNK_MOUSE Hormonally up-regulated neu tumor-associated kinase OS=Mus musculus OX=10090 GN=Hunk PE=2 SV=1
Gene.56385_AdHT2_1_(paired)_trimmed_(paired)_contig_89324_g.56385_m.56385	15.63	3.97	0.00	0.00	0.00	UniRef90_A0A3Q1BVM6 MFS domain-containing protein n=5 Tax=Pomacentridae TaxID=30863 RepID=A0A3Q1BVM6_AMPOC
Gene.17224_AdHT2_1_(paired)_trimmed_(paired)_contig_14143_g.17224_m.17224	15.36	3.94	0.00	0.00	0.00	ACSF2_BOVIN Medium-chain acyl-CoA ligase ACSF2, mitochondrial OS=Bos taurus OX=9913 GN=ACSF2 PE=2 SV=1
Gene.48048_AdHT2_1_(paired)_trimmed_(paired)_contig_63893_g.48048_m.48048	15.36	3.94	0.00	0.00	0.00	UniRef90_A0A1S3JK26 Flavin-containing monooxygenase n=1 Tax=Lingula unguis TaxID=7574 RepID=A0A1S3JK26_LINUN
Gene.30410_AdHT2_1_(paired)_trimmed_(paired)_contig_30103_g.30410_m.30410	15.05	3.91	0.00	0.00	0.00	UniRef90_A0A0X3NYQ4 Solute carrier family 10 member 6 n=3 Tax=Schistocephalus solidus TaxID=70667 RepID=A0A0X3NYQ4_SCHSO
Gene.49545_AdHT2_1_(paired)_trimmed_(paired)_contig_67753_g.49545_m.49545	14.92	3.90	0.00	0.00	0.00	UniRef90_A0A1W0WD67 Putative Hematopoietic prostaglandin D synthase n=1 Tax=Hypsibius dujardini TaxID=232323 RepID=A0A1W0WD67_HYPDU
Gene.51204_AdHT2_1_(paired)_trimmed_(paired)_contig_72442_g.51204_m.51204	14.83	3.89	0.00	0.00	0.00	UniRef90_A0A0L8GRG1 PLCXc domain-containing protein n=2 Tax=Octopus TaxID=6643 RepID=A0A0L8GRG1_OCTBM
Gene.55946_AdHT2_1_(paired)_trimmed_(paired)_contig_87641_g.55946_m.55946	14.72	3.88	0.00	0.00	0.00	UniRef90_A0A1S3IJA5 myogenesis-regulating glycosidase n=1 Tax=Lingula unguis TaxID=7574 RepID=A0A1S3IJA5_LINUN
Gene.55486_AdHT2_1_(paired)_trimmed_(paired)_contig_86176_g.55486_m.55486	14.63	3.87	0.00	0.00	0.00	LRIG3_HUMAN Leucine-rich repeats and immunoglobulin-like domains protein 3 OS=Homo sapiens OX=9606 GN=LRIG3 PE=2 SV=1
Gene.54041_AdHT2_1_(paired)_trimmed_(paired)_contig_81035_g.54041_m.54041	14.39	3.85	0.00	0.00	0.00	C1QT5_MOUSE Complement C1q tumor necrosis factor-related protein 5 OS=Mus musculus OX=10090 GN=C1qtnf5 PE=1 SV=1
Gene.48091_AdHT2_1_(paired)_trimmed_(paired)_contig_64004_g.48091_m.48091	14.42	3.85	0.00	0.00	0.00	UniRef90_K1PW75 Calpain-5 n=2 Tax=Crassostrea gigas TaxID=29159 RepID=K1PW75_CRAGI
Gene.50276_AdHT2_1_(paired)_trimmed_(paired)_contig_69738_g.50276_m.50276	14.22	3.83	0.00	0.00	0.00	NWD1_HUMAN NACHT domain- and WD repeat-containing protein 1 OS=Homo sapiens OX=9606 GN=NWD1 PE=1 SV=3
Gene.53274_AdHT2_1_(paired)_trimmed_(paired)_contig_78470_g.53274_m.53274	13.79	3.79	0.00	0.00	0.00	AVT1A_ARATH Amino acid transporter AVT1A OS=Arabidopsis thaliana OX=3702 GN=AVT1A PE=2 SV=2
Gene.38618_AdHT2_1_(paired)_trimmed_(paired)_contig_43689_g.38618_m.38618	13.50	3.75	0.00	0.00	0.00	UniRef90_P98068 Protein SpAN n=2 Tax=Strongylocentrotus purpuratus TaxID=7668 RepID=SPAN_STRPU
Gene.41445_AdHT2_1_(paired)_trimmed_(paired)_contig_49086_g.41445_m.41445	13.36	3.74	0.00	0.00	0.00	PANK1_ORYSJ Pantothenate kinase 1 OS=Oryza sativa subsp. japonica OX=39947 GN=Os06g0207000 PE=2 SV=1
Gene.40673_AdHT2_1_(paired)_trimmed_(paired)_contig_47554_g.40673_m.40673	13.40	3.74	0.00	0.00	0.00	UniRef90_A0A1S3IU51 calcium-activated chloride channel regulator 1-like n=1 Tax=Lingula unguis TaxID=7574 RepID=A0A1S3IU51_LINUN
Gene.61188_AdHT2_1_(paired)_trimmed_(paired)_contig_113750_g.61188_m.61188	13.04	3.70	0.00	0.00	0.00	SC5AB_MOUSE Sodium/myo-inositol cotransporter 2 OS=Mus musculus OX=10090 GN=Slc5a11 PE=1 SV=1
Gene.54986_AdHT2_1_(paired)_trimmed_(paired)_contig_84478_g.54986_m.54986	12.95	3.69	0.00	0.00	0.00	UniRef90_K1QLG3 Amiloride-sensitive cation channel 2-B, neuronal n=1 Tax=Crassostrea gigas TaxID=29159 RepID=K1QLG3_CRAGI
Gene.52105_AdHT2_1_(paired)_trimmed_(paired)_contig_75144_g.52105_m.52105	12.81	3.68	0.00	0.00	0.00	UniRef90_R7TAI2 Aa_trans domain-containing protein n=1 Tax=Capitella teleta TaxID=283909 RepID=R7TAI2_CAPTE
Gene.47540_AdHT2_1_(paired)_trimmed_(paired)_contig_62569_g.47540_m.47540	12.74	3.67	0.00	0.00	0.00	TMPS3_MOUSE Transmembrane protease serine 3 OS=Mus musculus OX=10090 GN=Tmprss3 PE=1 SV=2
Gene.39319_AdHT2_1_(paired)_trimmed_(paired)_contig_45054_g.39319_m.39319	12.67	3.66	0.00	0.00	0.00	UniRef90_R7TNC2 VWFD domain-containing protein n=1 Tax=Capitella teleta TaxID=283909 RepID=R7TNC2_CAPTE
Gene.60164_AdHT2_1_(paired)_trimmed_(paired)_contig_107316_g.60164_m.60164	12.43	3.64	0.00	0.00	0.00	UniRef90_A0A1S3JPX3 neuronal acetylcholine receptor subunit alpha-7 n=1 Tax=Lingula unguis TaxID=7574 RepID=A0A1S3JPX3_LINUN
Gene.49692_AdHT2_1_(paired)_trimmed_(paired)_contig_68149_g.49692_m.49692	12.36	3.63	0.00	0.00	0.00	UniRef90_R7TWK7 F5/8 type C domain-containing protein n=1 Tax=Capitella teleta TaxID=283909 RepID=R7TWK7_CAPTE
Gene.16490_AdHT2_1_(paired)_trimmed_(paired)_contig_13411_g.16490_m.16490	12.39	3.63	0.00	0.00	0.00	UniRef90_F6XSD8 calcyphosin-like protein n=2 Tax=Ciona TaxID=7718 RepID=F6XSD8_CIOIN
Gene.54841_AdHT2_1_(paired)_trimmed_(paired)_contig_83912_g.54841_m.54841	12.10	3.60	0.00	0.00	0.00	CLA4A_MOUSE Calcium-activated chloride channel regulator 4A OS=Mus musculus OX=10090 GN=Clca4a PE=1 SV=2
Gene.52883_AdHT2_1_(paired)_trimmed_(paired)_contig_77343_g.52883_m.52883	12.06	3.59	0.00	0.00	0.00	VKT6_CRYNI Kunitz-type serine protease inhibitor nigrescinin-6 OS=Cryptophis nigrescens OX=292442 PE=2 SV=1
Gene.54442_AdHT2_1_(paired)_trimmed_(paired)_contig_82448_g.54442_m.54442	12.08	3.59	0.00	0.00	0.00	ACRO_RABIT Acrosin OS=Oryctolagus cuniculus OX=9986 GN=ACR PE=2 SV=1
Gene.56288_AdHT2_1_(paired)_trimmed_(paired)_contig_89000_g.56288_m.56288	11.95	3.58	0.00	0.00	0.00	UniRef90_A0A1S3I2K4 probable caffeoyl-CoA O-methyltransferase 2 n=1 Tax=Lingula unguis TaxID=7574 RepID=A0A1S3I2K4_LINUN
Gene.8411_AdHT2_1_(paired)_trimmed_(paired)_contig_5889_g.8411_m.8411	11.84	3.57	0.00	0.00	0.00	UniRef90_A0A1S3HSG1 C-type mannose receptor 2-like n=1 Tax=Lingula unguis TaxID=7574 RepID=A0A1S3HSG1_LINUN
Gene.45392_AdHT2_1_(paired)_trimmed_(paired)_contig_57737_g.45392_m.45392	11.80	3.56	0.00	0.00	0.00	CLCN7_HUMAN H(+)/Cl(-) exchange transporter 7 OS=Homo sapiens OX=9606 GN=CLCN7 PE=1 SV=2
Gene.31660_AdHT2_1_(paired)_trimmed_(paired)_contig_32001_g.31660_m.31660	11.64	3.54	0.00	0.00	0.00	WDR76_XENLA WD repeat-containing protein 76 OS=Xenopus laevis OX=8355 GN=wdr76 PE=2 SV=1
Gene.8637_AdHT2_1_(paired)_trimmed_(paired)_contig_6073_g.8637_m.8637	11.66	3.54	0.00	0.00	0.00	UniRef90_A0A177BBE7 Ribosome biogenesis regulatory protein n=1 Tax=Intoshia linei TaxID=1819745 RepID=A0A177BBE7_9METZ
Gene.42154_AdHT2_1_(paired)_trimmed_(paired)_contig_50534_g.42154_m.42154	11.29	3.50	0.00	0.00	0.00	UniRef90_A0A1S3JP79 aldehyde dehydrogenase family 9 member A1-A n=1 Tax=Lingula unguis TaxID=7574 RepID=A0A1S3JP79_LINUN
Gene.30686_AdHT2_1_(paired)_trimmed_(paired)_contig_30510_g.30686_m.30686	11.25	3.49	0.00	0.00	0.00	UniRef90_A0A210PTJ1 Glutamate receptor n=2 Tax=Mizuhopecten yessoensis TaxID=6573 RepID=A0A210PTJ1_MIZYE
Gene.48381_AdHT2_1_(paired)_trimmed_(paired)_contig_64714_g.48381_m.48381	10.97	3.46	0.00	0.00	0.00	DTHD1_HUMAN Death domain-containing protein 1 OS=Homo sapiens OX=9606 GN=DTHD1 PE=2 SV=3
Gene.17389_AdHT2_1_(paired)_trimmed_(paired)_contig_14305_g.17389_m.17389	11.02	3.46	0.00	0.00	0.00	NFIL3_XENLA Nuclear factor interleukin-3-regulated protein OS=Xenopus laevis OX=8355 GN=nfil3 PE=2 SV=1
Gene.10129_AdHT2_1_(paired)_trimmed_(paired)_contig_7367_g.10129_m.10129	10.91	3.45	0.00	0.00	0.00	UniRef90_A0A147BC95 Putative neural cell adhesion molecule l1 n=2 Tax=Ixodes TaxID=6944 RepID=A0A147BC95_IXORI
Gene.34058_AdHT2_1_(paired)_trimmed_(paired)_contig_35756_g.34058_m.34058	10.93	3.45	0.00	0.00	0.00	TEPP_MOUSE Testis, prostate and placenta-expressed protein OS=Mus musculus OX=10090 GN=Tepp PE=2 SV=1
Gene.52139_AdHT2_1_(paired)_trimmed_(paired)_contig_75238_g.52139_m.52139	10.81	3.43	0.00	0.00	0.00	UniRef90_A0A210QME1 Macrophage mannose receptor 1 n=3 Tax=Mizuhopecten yessoensis TaxID=6573 RepID=A0A210QME1_MIZYE
Gene.14767_AdHT2_1_(paired)_trimmed_(paired)_contig_11658_g.14767_m.14767	10.70	3.42	0.00	0.00	0.00	UniRef90_C3YKC6 Kinesin-like protein (Fragment) n=6 Tax=Branchiostoma TaxID=7737 RepID=C3YKC6_BRAFL
Gene.62390_AdHT2_1_(paired)_trimmed_(paired)_contig_122164_g.62390_m.62390	10.71	3.42	0.00	0.00	0.00	UniRef90_A0A1V4KFZ3 Carbohydrate sulfotransferase n=1 Tax=Patagioenas fasciata monilis TaxID=372326 RepID=A0A1V4KFZ3_PATFA
Gene.33726_AdHT2_1_(paired)_trimmed_(paired)_contig_35228_g.33726_m.33726	10.64	3.41	0.00	0.00	0.00	UniRef90_A0A2C9JZH5 ABC transporter domain-containing protein n=1 Tax=Biomphalaria glabrata TaxID=6526 RepID=A0A2C9JZH5_BIOGL
Gene.51389_AdHT2_1_(paired)_trimmed_(paired)_contig_73069_g.51389_m.51389	10.64	3.41	0.00	0.00	0.00	UniRef90_A0A3M1NXF9 Alkaline phosphatase family protein n=1 Tax=Bacteroidetes bacterium TaxID=1898104 RepID=A0A3M1NXF9_9BACT
Gene.56741_AdHT2_1_(paired)_trimmed_(paired)_contig_90802_g.56741_m.56741	10.54	3.40	0.00	0.00	0.00	UniRef90_B1NDK4 Calmodulin n=1 Tax=Actinidia deliciosa var. chlorocarpa TaxID=222491 RepID=B1NDK4_ACTDE
Gene.29514_AdHT2_1_(paired)_trimmed_(paired)_contig_28834_g.29514_m.29514	10.57	3.40	0.00	0.00	0.00	UniRef90_A0A1W2WFV7 transmembrane channel-like protein 7 isoform X1 n=5 Tax=Ciona intestinalis TaxID=7719 RepID=A0A1W2WFV7_CIOIN
Gene.30647_AdHT2_1_(paired)_trimmed_(paired)_contig_30447_g.30647_m.30647	10.34	3.37	0.00	0.00	0.00	UniRef90_A0A210R6U9 TLC domain-containing protein 2 n=1 Tax=Mizuhopecten yessoensis TaxID=6573 RepID=A0A210R6U9_MIZYE
Gene.44092_AdHT2_1_(paired)_trimmed_(paired)_contig_54682_g.44092_m.44092	10.12	3.34	0.00	0.00	0.00	UniRef90_R7U3C2 Kinesin-like protein n=1 Tax=Capitella teleta TaxID=283909 RepID=R7U3C2_CAPTE
Gene.8056_AdHT2_1_(paired)_trimmed_(paired)_contig_5586_g.8056_m.8056	10.03	3.33	0.00	0.00	0.00	UniRef90_Q5XPR2 NaK-ATPase alpha subunit (Fragment) n=1 Tax=Marenzelleria viridis TaxID=70924 RepID=Q5XPR2_MARVI
Gene.47278_AdHT2_1_(paired)_trimmed_(paired)_contig_62048_g.47278_m.47278	10.04	3.33	0.00	0.00	0.00	UniRef90_R7V0Y3 Carboxylic ester hydrolase n=2 Tax=Capitella teleta TaxID=283909 RepID=R7V0Y3_CAPTE
Gene.23642_AdHT2_1_(paired)_trimmed_(paired)_contig_21225_g.23642_m.23642	10.05	3.33	0.00	0.00	0.00	UniRef90_A0A452II43 Tctex1 domain containing 4 n=8 Tax=Durocryptodira TaxID=1579337 RepID=A0A452II43_9SAUR
Gene.60410_AdHT2_1_(paired)_trimmed_(paired)_contig_108684_g.60410_m.60410	10.00	3.32	0.00	0.00	0.00	ITIH3_MOUSE Inter-alpha-trypsin inhibitor heavy chain H3 OS=Mus musculus OX=10090 GN=Itih3 PE=1 SV=3
Gene.51304_AdHT2_1_(paired)_trimmed_(paired)_contig_72766_g.51304_m.51304	10.02	3.32	0.00	0.00	0.00	TEKT3_HUMAN Tektin-3 OS=Homo sapiens OX=9606 GN=TEKT3 PE=1 SV=1
Gene.37423_AdHT2_1_(paired)_trimmed_(paired)_contig_41411_g.37423_m.37423	9.72	3.28	0.00	0.00	0.00	VWF_MOUSE von Willebrand factor OS=Mus musculus OX=10090 GN=Vwf PE=1 SV=2
Gene.26811_AdHT2_1_(paired)_trimmed_(paired)_contig_25072_g.26811_m.26811	9.62	3.27	0.00	0.00	0.00	TBATA_HUMAN Protein TBATA OS=Homo sapiens OX=9606 GN=TBATA PE=2 SV=3
Gene.22745_AdHT2_1_(paired)_trimmed_(paired)_contig_20071_g.22745_m.22745	9.64	3.27	0.00	0.00	0.00	UniRef90_A0A1S3K7N4 sulfotransferase family cytosolic 1B member 1 n=1 Tax=Lingula unguis TaxID=7574 RepID=A0A1S3K7N4_LINUN
Gene.53191_AdHT2_1_(paired)_trimmed_(paired)_contig_78233_g.53191_m.53191	9.68	3.27	0.00	0.00	0.00	WDR64_HUMAN WD repeat-containing protein 64 OS=Homo sapiens OX=9606 GN=WDR64 PE=2 SV=1
Gene.59516_AdHT2_1_(paired)_trimmed_(paired)_contig_103994_g.59516_m.59516	9.58	3.26	0.00	0.00	0.00	PAG15_HUMAN Group XV phospholipase A2 OS=Homo sapiens OX=9606 GN=PLA2G15 PE=1 SV=2
Gene.36679_AdHT2_1_(paired)_trimmed_(paired)_contig_40042_g.36679_m.36679	9.60	3.26	0.00	0.00	0.00	UniRef90_K1S1X4 Aromatic-L-amino-acid decarboxylase n=2 Tax=Crassostrea gigas TaxID=29159 RepID=K1S1X4_CRAGI
Gene.50758_AdHT2_1_(paired)_trimmed_(paired)_contig_71054_g.50758_m.50758	9.51	3.25	0.00	0.00	0.00	UniRef90_R7V8S9 Solute carrier organic anion transporter family member n=1 Tax=Capitella teleta TaxID=283909 RepID=R7V8S9_CAPTE
Gene.50244_AdHT2_1_(paired)_trimmed_(paired)_contig_69651_g.50244_m.50244	9.37	3.23	0.00	0.00	0.00	CIPKJ_ORYSJ CBL-interacting protein kinase 19 OS=Oryza sativa subsp. japonica OX=39947 GN=CIPK19 PE=1 SV=1
Gene.55928_AdHT2_1_(paired)_trimmed_(paired)_contig_87612_g.55928_m.55928	9.31	3.22	0.00	0.00	0.00	ANIS6_ANISI Chymotrypsin inhibitor Ani s 6 OS=Anisakis simplex OX=6269 PE=1 SV=1
Gene.59078_AdHT2_1_(paired)_trimmed_(paired)_contig_101525_g.59078_m.59078	9.35	3.22	0.00	0.00	0.00	CAV1_DASNO Caveolin-1 OS=Dasypus novemcinctus OX=9361 GN=CAV1 PE=3 SV=1
Gene.44109_AdHT2_1_(paired)_trimmed_(paired)_contig_54739_g.44109_m.44109	9.24	3.21	0.00	0.00	0.00	UDB20_MACFA UDP-glucuronosyltransferase 2B20 OS=Macaca fascicularis OX=9541 GN=UGT2B20 PE=1 SV=1
Gene.35248_AdHT2_1_(paired)_trimmed_(paired)_contig_37684_g.35248_m.35248	9.17	3.20	0.00	0.00	0.00	UniRef90_A0A4W4H725 GATA binding protein 4 n=4 Tax=Electrophorus electricus TaxID=8005 RepID=A0A4W4H725_ELEEL
Gene.30818_AdHT2_1_(paired)_trimmed_(paired)_contig_30739_g.30818_m.30818	9.19	3.20	0.00	0.00	0.00	IGDC4_HUMAN Immunoglobulin superfamily DCC subclass member 4 OS=Homo sapiens OX=9606 GN=IGDCC4 PE=1 SV=1
Gene.62527_AdHT2_1_(paired)_trimmed_(paired)_contig_122584_g.62527_m.62527	8.87	3.15	0.00	0.00	0.00	SSDH_ARATH Succinate-semialdehyde dehydrogenase, mitochondrial OS=Arabidopsis thaliana OX=3702 GN=ALDH5F1 PE=1 SV=2
Gene.64268_AdHT2_1_(paired)_trimmed_(paired)_contig_137056_g.64268_m.64268	8.70	3.12	0.00	0.00	0.00	UniRef90_A0A2M9K090 F5/8 type C domain-containing protein n=2 Tax=unclassified Streptomyces TaxID=2593676 RepID=A0A2M9K090_9ACTN
Gene.23876_AdHT2_1_(paired)_trimmed_(paired)_contig_21524_g.23876_m.23876	8.71	3.12	0.00	0.00	0.00	UniRef90_T1FRP5 Gln-synt_C domain-containing protein n=1 Tax=Helobdella robusta TaxID=6412 RepID=T1FRP5_HELRO
Gene.47598_AdHT2_1_(paired)_trimmed_(paired)_contig_62721_g.47598_m.47598	8.65	3.11	0.00	0.00	0.00	UniRef90_K1S3A9 Neurensin-1 n=3 Tax=Crassostrea TaxID=6564 RepID=K1S3A9_CRAGI
Gene.28261_AdHT2_1_(paired)_trimmed_(paired)_contig_27026_g.28261_m.28261	8.55	3.10	0.00	0.00	0.00	UniRef90_R7UA60 Transporter n=1 Tax=Capitella teleta TaxID=283909 RepID=R7UA60_CAPTE
Gene.48285_AdHT2_1_(paired)_trimmed_(paired)_contig_64445_g.48285_m.48285	8.56	3.10	0.00	0.00	0.00	MANA_MYTED Mannan endo-1,4-beta-mannosidase OS=Mytilus edulis OX=6550 PE=1 SV=1
Gene.18931_AdHT2_1_(paired)_trimmed_(paired)_contig_15948_g.18931_m.18931	8.48	3.08	0.00	0.00	0.00	KCC4_RAT Calcium/calmodulin-dependent protein kinase type IV OS=Rattus norvegicus OX=10116 GN=Camk4 PE=1 SV=3
Gene.41971_AdHT2_1_(paired)_trimmed_(paired)_contig_50138_g.41971_m.41971	8.32	3.06	0.00	0.00	0.00	UniRef90_A0A2I9LP17 Gelsolin, cytoplasmic n=3 Tax=Centruroides TaxID=6875 RepID=A0A2I9LP17_9SCOR
Gene.49950_AdHT2_1_(paired)_trimmed_(paired)_contig_68831_g.49950_m.49950	8.09	3.02	0.00	0.00	0.00	UniRef90_A0A1B6CUP6 BH4_AAA_HYDROXYL_2 domain-containing protein n=1 Tax=Clastoptera arizonana TaxID=38151 RepID=A0A1B6CUP6_9HEMI
Gene.55288_AdHT2_1_(paired)_trimmed_(paired)_contig_85552_g.55288_m.55288	8.06	3.01	0.00	0.00	0.00	UniRef90_E7FD85 Carbohydrate (N-acetylgalactosamine 4-sulfate 6-O) sulfotransferase 15 n=2 Tax=Cyprinidae TaxID=7953 RepID=E7FD85_DANRE
Gene.10547_AdHT2_1_(paired)_trimmed_(paired)_contig_7748_g.10547_m.10547	7.98	3.00	0.00	0.00	0.00	UniRef90_A0A2G8KJU9 Putative cytochrome P450 2U1-like n=2 Tax=Stichopus japonicus TaxID=307972 RepID=A0A2G8KJU9_STIJA
Gene.49246_AdHT2_1_(paired)_trimmed_(paired)_contig_66845_g.49246_m.49246	7.99	3.00	0.00	0.00	0.00	UniRef90_A0A1S3HLK7 Beta-galactosidase n=1 Tax=Lingula unguis TaxID=7574 RepID=A0A1S3HLK7_LINUN
Gene.40243_AdHT2_1_(paired)_trimmed_(paired)_contig_46798_g.40243_m.40243	7.93	2.99	0.00	0.00	0.00	SCR11_NOTSL S-crystallin SL11 OS=Nototodarus sloanii OX=215440 PE=2 SV=1
Gene.34840_AdHT2_1_(paired)_trimmed_(paired)_contig_37024_g.34840_m.34840	7.87	2.98	0.00	0.00	0.00	UniRef90_V5TDZ8 Adipokinetic hormone 1 neuropeptide 1 n=1 Tax=Platynereis dumerilii TaxID=6359 RepID=V5TDZ8_PLADU
Gene.40345_AdHT2_1_(paired)_trimmed_(paired)_contig_46973_g.40345_m.40345	7.91	2.98	0.00	0.00	0.00	UniRef90_A0A1W0WBF7 Putative Glutathione S-transferase 1 n=1 Tax=Hypsibius dujardini TaxID=232323 RepID=A0A1W0WBF7_HYPDU
Gene.44438_AdHT2_1_(paired)_trimmed_(paired)_contig_55482_g.44438_m.44438	7.75	2.95	0.00	0.00	0.00	PACRG_MOUSE Parkin coregulated gene protein homolog OS=Mus musculus OX=10090 GN=Pacrg PE=1 SV=1
Gene.48153_AdHT2_1_(paired)_trimmed_(paired)_contig_64118_g.48153_m.48153	7.61	2.93	0.00	0.00	0.00	DHRS1_MOUSE Dehydrogenase/reductase SDR family member 1 OS=Mus musculus OX=10090 GN=Dhrs1 PE=1 SV=1
Gene.3010_AdHT2_1_(paired)_trimmed_(paired)_contig_1897_g.3010_m.3010	7.62	2.93	0.00	0.00	0.00	LGUL_RAT Lactoylglutathione lyase OS=Rattus norvegicus OX=10116 GN=Glo1 PE=1 SV=3
Gene.23200_AdHT2_1_(paired)_trimmed_(paired)_contig_20653_g.23200_m.23200	7.52	2.91	0.00	0.00	0.00	PPR32_BOVIN Protein phosphatase 1 regulatory subunit 32 OS=Bos taurus OX=9913 GN=PPP1R32 PE=2 SV=1
Gene.31960_AdHT2_1_(paired)_trimmed_(paired)_contig_32414_g.31960_m.31960	7.46	2.90	0.00	0.00	0.00	UniRef90_G3NQV2 Glutaminase 2b (liver, mitochondrial) n=1 Tax=Gasterosteus aculeatus TaxID=69293 RepID=G3NQV2_GASAC
Gene.16252_AdHT2_1_(paired)_trimmed_(paired)_contig_13177_g.16252_m.16252	7.48	2.90	0.00	0.00	0.00	STM2B_XENLA Stathmin-2-B OS=Xenopus laevis OX=8355 GN=stmn2-b PE=2 SV=1
Gene.57060_AdHT2_1_(paired)_trimmed_(paired)_contig_92123_g.57060_m.57060	7.29	2.87	0.00	0.00	0.00	UniRef90_R7UF44 Ig-like domain-containing protein n=1 Tax=Capitella teleta TaxID=283909 RepID=R7UF44_CAPTE
Gene.13455_AdHT2_1_(paired)_trimmed_(paired)_contig_10367_g.13455_m.13455	7.18	2.84	0.00	0.00	0.00	TEKT2_HUMAN Tektin-2 OS=Homo sapiens OX=9606 GN=TEKT2 PE=1 SV=1
Gene.8995_AdHT2_1_(paired)_trimmed_(paired)_contig_6399_g.8995_m.8995	7.18	2.84	0.00	0.00	0.00	UniRef90_A0A1S3IGL5 matrix metalloproteinase-24 n=1 Tax=Lingula unguis TaxID=7574 RepID=A0A1S3IGL5_LINUN
Gene.31786_AdHT2_1_(paired)_trimmed_(paired)_contig_32167_g.31786_m.31786	7.18	2.84	0.00	0.00	0.00	UniRef90_Q1LWI2 Glutaminase a n=2 Tax=Ostariophysi TaxID=32519 RepID=Q1LWI2_DANRE
Gene.22293_AdHT2_1_(paired)_trimmed_(paired)_contig_19558_g.22293_m.22293	7.06	2.82	0.00	0.00	0.00	TEKT1_HUMAN Tektin-1 OS=Homo sapiens OX=9606 GN=TEKT1 PE=1 SV=1
Gene.51417_AdHT2_1_(paired)_trimmed_(paired)_contig_73168_g.51417_m.51417	6.92	2.79	0.00	0.00	0.00	UniRef90_K1R1Y6 Cationic amino acid transporter 4 n=4 Tax=Crassostrea TaxID=6564 RepID=K1R1Y6_CRAGI
Gene.13498_AdHT2_1_(paired)_trimmed_(paired)_contig_10405_g.13498_m.13498	6.88	2.78	0.00	0.00	0.00	SCN1_HETBL Sodium channel protein 1 brain OS=Heterololigo bleekeri OX=1423826 PE=2 SV=1
Gene.9336_AdHT2_1_(paired)_trimmed_(paired)_contig_6666_g.9336_m.9336	6.84	2.77	0.00	0.00	0.00	ANGL2_HUMAN Angiopoietin-related protein 2 OS=Homo sapiens OX=9606 GN=ANGPTL2 PE=1 SV=1
Gene.28651_AdHT2_1_(paired)_trimmed_(paired)_contig_27586_g.28651_m.28651	6.63	2.73	0.00	0.00	0.00	UniRef90_A0A267GHU2 PHB domain-containing protein n=4 Tax=Macrostomum lignano TaxID=282301 RepID=A0A267GHU2_9PLAT
Gene.31046_AdHT2_1_(paired)_trimmed_(paired)_contig_31038_g.31046_m.31046	6.56	2.71	0.00	0.00	0.00	UniRef90_A0A210PH41 Zinc carboxypeptidase A 1 n=3 Tax=Mizuhopecten yessoensis TaxID=6573 RepID=A0A210PH41_MIZYE
Gene.14209_AdHT2_1_(paired)_trimmed_(paired)_contig_11132_g.14209_m.14209	6.47	2.69	0.00	0.00	0.00	UniRef90_A0A5A9N6Y5 Cilia-and flagella-associated protein 52 n=1 Tax=Triplophysa tibetana TaxID=1572043 RepID=A0A5A9N6Y5_9TELE
Gene.35768_AdHT2_1_(paired)_trimmed_(paired)_contig_38539_g.35768_m.35768	6.29	2.65	0.00	0.00	0.00	UniRef90_A0A087UNT3 Inactive dipeptidyl peptidase 10 (Fragment) n=1 Tax=Stegodyphus mimosarum TaxID=407821 RepID=A0A087UNT3_9ARAC
Gene.19126_AdHT2_1_(paired)_trimmed_(paired)_contig_16144_g.19126_m.19126	6.25	2.64	0.00	0.00	0.00	UniRef90_R7TIF6 BZIP domain-containing protein n=1 Tax=Capitella teleta TaxID=283909 RepID=R7TIF6_CAPTE
Gene.49511_AdHT2_1_(paired)_trimmed_(paired)_contig_67624_g.49511_m.49511	6.16	2.62	0.00	0.00	0.00	CC170_HUMAN Coiled-coil domain-containing protein 170 OS=Homo sapiens OX=9606 GN=CCDC170 PE=1 SV=3
Gene.45185_AdHT2_1_(paired)_trimmed_(paired)_contig_57309_g.45185_m.45185	6.09	2.61	0.00	0.00	0.00	UniRef90_R7TLQ8 Succinate dehydrogenase [ubiquinone] cytochrome b small subunit n=1 Tax=Capitella teleta TaxID=283909 RepID=R7TLQ8_CAPTE
Gene.10159_AdHT2_1_(paired)_trimmed_(paired)_contig_7378_g.10159_m.10159	6.10	2.61	0.00	0.00	0.00	BTBDG_MACFA BTB/POZ domain-containing protein 16 OS=Macaca fascicularis OX=9541 GN=BTBD16 PE=2 SV=1
Gene.40752_AdHT2_1_(paired)_trimmed_(paired)_contig_47704_g.40752_m.40752	6.07	2.60	0.00	0.00	0.00	SCN60_DROME Sodium channel protein 60E OS=Drosophila melanogaster OX=7227 GN=NaCP60E PE=2 SV=6
Gene.47649_AdHT2_1_(paired)_trimmed_(paired)_contig_62841_g.47649_m.47649	6.03	2.59	0.00	0.00	0.00	CF206_MOUSE Cilia- and flagella-associated protein 206 OS=Mus musculus OX=10090 GN=Cfap206 PE=2 SV=2
Gene.9424_AdHT2_1_(paired)_trimmed_(paired)_contig_6730_g.9424_m.9424	6.04	2.59	0.00	0.00	0.00	UniRef90_R7UV00 PfkB domain-containing protein n=1 Tax=Capitella teleta TaxID=283909 RepID=R7UV00_CAPTE
Gene.27329_AdHT2_1_(paired)_trimmed_(paired)_contig_25770_g.27329_m.27329	5.95	2.57	0.00	0.00	0.00	UniRef90_A0A2I4CDB4 calcyphosin-like protein n=1 Tax=Austrofundulus limnaeus TaxID=52670 RepID=A0A2I4CDB4_9TELE
Gene.31401_AdHT2_1_(paired)_trimmed_(paired)_contig_31619_g.31401_m.31401	5.82	2.54	0.00	0.00	0.00	ACOX2_ARATH Acyl-coenzyme A oxidase 2, peroxisomal OS=Arabidopsis thaliana OX=3702 GN=ACX2 PE=1 SV=2
Gene.48334_AdHT2_1_(paired)_trimmed_(paired)_contig_64578_g.48334_m.48334	5.45	2.45	0.00	0.00	0.00	PLA2R_HUMAN Secretory phospholipase A2 receptor OS=Homo sapiens OX=9606 GN=PLA2R1 PE=1 SV=2
Gene.17544_AdHT2_1_(paired)_trimmed_(paired)_contig_14463_g.17544_m.17544	5.48	2.45	0.00	0.00	0.00	UniRef90_G3P7J8 GATA binding protein 4 n=3 Tax=Eupercaria TaxID=1489922 RepID=G3P7J8_GASAC
Gene.39412_AdHT2_1_(paired)_trimmed_(paired)_contig_45201_g.39412_m.39412	5.28	2.40	0.00	0.00	0.00	UniRef90_A0A2I0M4H2 Hypoxanthine phosphoribosyltransferase (Fragment) n=3 Tax=Aves TaxID=8782 RepID=A0A2I0M4H2_COLLI
Gene.30253_AdHT2_1_(paired)_trimmed_(paired)_contig_29899_g.30253_m.30253	5.23	2.39	0.00	0.00	0.00	UniRef90_A0A097F1W2 Cytochrome P450 family 4 protein n=1 Tax=Sternaspis scutata TaxID=36133 RepID=A0A097F1W2_9ANNE
Gene.23437_AdHT2_1_(paired)_trimmed_(paired)_contig_20944_g.23437_m.23437	5.24	2.39	0.00	0.00	0.00	UniRef90_A0A210QXS0 Growth arrest-specific protein 8 n=1 Tax=Mizuhopecten yessoensis TaxID=6573 RepID=A0A210QXS0_MIZYE
Gene.46699_AdHT2_1_(paired)_trimmed_(paired)_contig_60685_g.46699_m.46699	4.88	2.29	0.00	0.00	0.00	AMPN_RABIT Aminopeptidase N OS=Oryctolagus cuniculus OX=9986 GN=ANPEP PE=1 SV=4
Gene.62209_AdHT2_1_(paired)_trimmed_(paired)_contig_121728_g.62209_m.62209	3,300.67	11.69	0.00	0.00	0.00	UniRef90_R7TUH4 ShKT domain-containing protein n=1 Tax=Capitella teleta TaxID=283909 RepID=R7TUH4_CAPTE
Gene.62407_AdHT2_1_(paired)_trimmed_(paired)_contig_122231_g.62407_m.62407	3,142.26	11.62	0.00	0.00	0.00	APOD_RABIT Apolipoprotein D OS=Oryctolagus cuniculus OX=9986 GN=APOD PE=2 SV=1
Gene.65259_AdHT2_1_(paired)_trimmed_(paired)_contig_154809_g.65259_m.65259	25.54	4.67	6.02E-3	0.01	1.00	CADH5_HUMAN Cadherin-5 OS=Homo sapiens OX=9606 GN=CDH5 PE=1 SV=5
Gene.64787_AdHT2_1_(paired)_trimmed_(paired)_contig_146462_g.64787_m.64787	21.59	4.43	6.56E-3	0.01	1.00	LRC4C_MOUSE Leucine-rich repeat-containing protein 4C OS=Mus musculus OX=10090 GN=Lrrc4c PE=1 SV=2
Gene.63817_AdHT2_1_(paired)_trimmed_(paired)_contig_130275_g.63817_m.63817	20.08	4.33	5.13E-3	0.01	1.00	UniRef90_R7U1Q8 G_PROTEIN_RECEP_F1_2 domain-containing protein n=1 Tax=Capitella teleta TaxID=283909 RepID=R7U1Q8_CAPTE
Gene.65114_AdHT2_1_(paired)_trimmed_(paired)_contig_152729_g.65114_m.65114	19.41	4.28	7.03E-3	0.01	1.00	KCNC2_MOUSE Potassium voltage-gated channel subfamily C member 2 OS=Mus musculus OX=10090 GN=Kcnc2 PE=1 SV=1
Gene.64377_AdHT2_1_(paired)_trimmed_(paired)_contig_138934_g.64377_m.64377	10.52	3.40	6.94E-3	0.01	1.00	UniRef90_K1QX78 Kielin/chordin-like protein n=1 Tax=Crassostrea gigas TaxID=29159 RepID=K1QX78_CRAGI
Gene.64194_AdHT2_1_(paired)_trimmed_(paired)_contig_135799_g.64194_m.64194	8.39	3.07	6.31E-3	0.01	1.00	UniRef90_A0A087TVB0 L-Fucosyltransferase (Fragment) n=1 Tax=Stegodyphus mimosarum TaxID=407821 RepID=A0A087TVB0_9ARAC
Gene.63267_AdHT2_1_(paired)_trimmed_(paired)_contig_125871_g.63267_m.63267	6.24	2.64	6.31E-3	0.01	1.00	MTR1L_SHEEP Melatonin-related receptor OS=Ovis aries OX=9940 GN=GPR50 PE=2 SV=2
Gene.7554_AdHT2_1_(paired)_trimmed_(paired)_contig_5192_g.7554_m.7554	4.58	2.20	5.72E-3	0.01	1.00	SPG7_HUMAN Paraplegin OS=Homo sapiens OX=9606 GN=SPG7 PE=1 SV=2
Gene.56957_AdHT2_1_(paired)_trimmed_(paired)_contig_91689_g.56957_m.56957	4.44	2.15	6.44E-3	0.01	1.00	UniRef90_A0A164WQ39 Putative Bursicon beta n=1 Tax=Daphnia magna TaxID=35525 RepID=A0A164WQ39_9CRUS
Gene.14735_AdHT2_1_(paired)_trimmed_(paired)_contig_11628_g.14735_m.14735	4.20	2.07	5.24E-3	0.01	1.00	UniRef90_D6X3R6 ADP-ribosylation factor-like protein 1 n=4 Tax=Cucujiformia TaxID=41088 RepID=D6X3R6_TRICA
Gene.59082_AdHT2_1_(paired)_trimmed_(paired)_contig_101548_g.59082_m.59082	3.99	2.00	6.20E-3	0.01	1.00	UniRef90_A0A1A8VG57 Glutamate receptor, ionotropic, AMPA 4a (Fragment) n=7 Tax=Nothobranchius TaxID=28779 RepID=A0A1A8VG57_NOTFU
Gene.59245_AdHT2_1_(paired)_trimmed_(paired)_contig_102489_g.59245_m.59245	3.33	1.74	5.31E-3	0.01	1.00	MEC10_CAEEL Degenerin mec-10 OS=Caenorhabditis elegans OX=6239 GN=mec-10 PE=1 SV=1
Gene.47265_AdHT2_1_(paired)_trimmed_(paired)_contig_61991_g.47265_m.47265	3.34	1.74	5.06E-3	0.01	1.00	DLISH_DROME SH3 domain-containing protein Dlish OS=Drosophila melanogaster OX=7227 GN=Dlish PE=1 SV=1
Gene.57526_AdHT2_1_(paired)_trimmed_(paired)_contig_94278_g.57526_m.57526	3.34	1.74	4.45E-3	0.01	1.00	ZG26_XENLA Gastrula zinc finger protein XlCGF26.1 (Fragment) OS=Xenopus laevis OX=8355 PE=3 SV=1
Gene.34108_AdHT2_1_(paired)_trimmed_(paired)_contig_35848_g.34108_m.34108	3.27	1.71	5.33E-3	0.01	1.00	SRPX2_BOVIN Sushi repeat-containing protein SRPX2 OS=Bos taurus OX=9913 GN=SRPX2 PE=2 SV=1
Gene.14529_AdHT2_1_(paired)_trimmed_(paired)_contig_11431_g.14529_m.14529	3.16	1.66	5.44E-3	0.01	1.00	ZNF74_HUMAN Zinc finger protein 74 OS=Homo sapiens OX=9606 GN=ZNF74 PE=1 SV=3
Gene.15393_AdHT2_1_(paired)_trimmed_(paired)_contig_12246_g.15393_m.15393	3.08	1.62	4.64E-3	0.01	1.00	CAH10_BOVIN Carbonic anhydrase-related protein 10 OS=Bos taurus OX=9913 GN=CA10 PE=2 SV=1
Gene.62436_AdHT2_1_(paired)_trimmed_(paired)_contig_122316_g.62436_m.62436	3.05	1.61	6.49E-3	0.01	1.00	UniRef90_A0A0Q3TXT8 Chloride transport protein 6-like isoform X5 n=4 Tax=Psittaciformes TaxID=9223 RepID=A0A0Q3TXT8_AMAAE
Gene.56985_AdHT2_1_(paired)_trimmed_(paired)_contig_91844_g.56985_m.56985	2.79	1.48	5.71E-3	0.01	1.00	FOXB1_MOUSE Forkhead box protein B1 OS=Mus musculus OX=10090 GN=Foxb1 PE=2 SV=2
Gene.57757_AdHT2_1_(paired)_trimmed_(paired)_contig_95311_g.57757_m.57757	2.71	1.44	4.64E-3	0.01	1.00	GRM8_MOUSE Metabotropic glutamate receptor 8 OS=Mus musculus OX=10090 GN=Grm8 PE=1 SV=2
Gene.55626_AdHT2_1_(paired)_trimmed_(paired)_contig_86603_g.55626_m.55626	2.71	1.44	5.33E-3	0.01	1.00	UniRef90_B0WDP0 Hairy n=3 Tax=Culex TaxID=53527 RepID=B0WDP0_CULQU
Gene.58812_AdHT2_1_(paired)_trimmed_(paired)_contig_100032_g.58812_m.58812	2.70	1.43	5.83E-3	0.01	1.00	UniRef90_E1ZY62 Monocarboxylate transporter 12 n=2 Tax=Camponotus floridanus TaxID=104421 RepID=E1ZY62_CAMFO
Gene.37271_AdHT2_1_(paired)_trimmed_(paired)_contig_41118_g.37271_m.37271	2.63	1.40	5.48E-3	0.01	1.00	KCNA3_MOUSE Potassium voltage-gated channel subfamily A member 3 OS=Mus musculus OX=10090 GN=Kcna3 PE=1 SV=3
Gene.50221_AdHT2_1_(paired)_trimmed_(paired)_contig_69595_g.50221_m.50221	2.62	1.39	4.67E-3	0.01	1.00	UniRef90_A0A0P7XMS0 Peroxisomal coenzyme A diphosphatase NUDT7-like (Fragment) n=1 Tax=Scleropages formosus TaxID=113540 RepID=A0A0P7XMS0_SCLFO
Gene.29477_AdHT2_1_(paired)_trimmed_(paired)_contig_28776_g.29477_m.29477	2.60	1.38	6.53E-3	0.01	1.00	LIPP_PIG Pancreatic triacylglycerol lipase OS=Sus scrofa OX=9823 GN=PNLIP PE=1 SV=2
Gene.51785_AdHT2_1_(paired)_trimmed_(paired)_contig_74186_g.51785_m.51785	2.58	1.37	6.05E-3	0.01	1.00	ARL16_HUMAN ADP-ribosylation factor-like protein 16 OS=Homo sapiens OX=9606 GN=ARL16 PE=1 SV=1
Gene.41458_AdHT2_1_(paired)_trimmed_(paired)_contig_49106_g.41458_m.41458	2.51	1.33	4.92E-3	0.01	1.00	UniRef90_A0A2T7PWY1 Ion_trans domain-containing protein n=7 Tax=Pomacea canaliculata TaxID=400727 RepID=A0A2T7PWY1_POMCA
Gene.25183_AdHT2_1_(paired)_trimmed_(paired)_contig_23155_g.25183_m.25183	2.52	1.33	5.48E-3	0.01	1.00	CENPL_XENTR Centromere protein L OS=Xenopus tropicalis OX=8364 GN=cenpl PE=2 SV=1
Gene.53700_AdHT2_1_(paired)_trimmed_(paired)_contig_79926_g.53700_m.53700	2.48	1.31	6.83E-3	0.01	1.00	UniRef90_R7UP06 NIT domain-containing protein n=1 Tax=Capitella teleta TaxID=283909 RepID=R7UP06_CAPTE
Gene.58447_AdHT2_1_(paired)_trimmed_(paired)_contig_98298_g.58447_m.58447	2.47	1.30	5.04E-3	0.01	1.00	UniRef90_A0A0L8I0U9 BTB_2 domain-containing protein n=1 Tax=Octopus bimaculoides TaxID=37653 RepID=A0A0L8I0U9_OCTBM
Gene.26691_AdHT2_1_(paired)_trimmed_(paired)_contig_24916_g.26691_m.26691	2.47	1.30	5.57E-3	0.01	1.00	UniRef90_A0A444UBG1 Sulfhydryl oxidase n=2 Tax=Acipenser ruthenus TaxID=7906 RepID=A0A444UBG1_ACIRT
Gene.560_AdHT2_1_(paired)_trimmed_(paired)_contig_328_g.560_m.560	2.45	1.29	6.64E-3	0.01	1.00	OVCH2_XENLA Ovochymase-2 OS=Xenopus laevis OX=8355 GN=ovch2 PE=1 SV=1
Gene.59299_AdHT2_1_(paired)_trimmed_(paired)_contig_102828_g.59299_m.59299	2.45	1.29	5.42E-3	0.01	1.00	UniRef90_R7TYJ9 G_PROTEIN_RECEP_F1_2 domain-containing protein n=1 Tax=Capitella teleta TaxID=283909 RepID=R7TYJ9_CAPTE
Gene.58771_AdHT2_1_(paired)_trimmed_(paired)_contig_99877_g.58771_m.58771	2.42	1.27	4.71E-3	0.01	1.00	SOX8_XENLA Transcription factor Sox-8 OS=Xenopus laevis OX=8355 GN=sox8 PE=2 SV=1
Gene.33889_AdHT2_1_(paired)_trimmed_(paired)_contig_35489_g.33889_m.33889	2.37	1.25	5.14E-3	0.01	1.00	RF1ML_BOVIN Peptide chain release factor 1-like, mitochondrial OS=Bos taurus OX=9913 GN=MTRF1L PE=2 SV=1
Gene.46433_AdHT2_1_(paired)_trimmed_(paired)_contig_60023_g.46433_m.46433	2.36	1.24	4.54E-3	0.01	1.00	BLMP1_CAEEL B lymphocyte-induced maturation protein 1 homolog OS=Caenorhabditis elegans OX=6239 GN=blmp-1 PE=1 SV=1
Gene.48764_AdHT2_1_(paired)_trimmed_(paired)_contig_65652_g.48764_m.48764	2.37	1.24	4.62E-3	0.01	1.00	UniRef90_V4B2E9 General transcription factor IIH subunit n=1 Tax=Lottia gigantea TaxID=225164 RepID=V4B2E9_LOTGI
Gene.51718_AdHT2_1_(paired)_trimmed_(paired)_contig_74021_g.51718_m.51718	2.34	1.23	6.14E-3	0.01	1.00	UniRef90_A0A210QJ59 Solute carrier family 46 member 3 n=1 Tax=Mizuhopecten yessoensis TaxID=6573 RepID=A0A210QJ59_MIZYE
Gene.51082_AdHT2_1_(paired)_trimmed_(paired)_contig_72061_g.51082_m.51082	2.31	1.21	6.78E-3	0.01	1.00	UniRef90_A0A1S3JVD1 retinoic acid receptor alpha isoform X4 n=2 Tax=Lingula unguis TaxID=7574 RepID=A0A1S3JVD1_LINUN
Gene.51669_AdHT2_1_(paired)_trimmed_(paired)_contig_73885_g.51669_m.51669	2.30	1.20	5.36E-3	0.01	1.00	UniRef90_A0A210QIU7 Membrane progestin receptor gamma-B n=2 Tax=Mizuhopecten yessoensis TaxID=6573 RepID=A0A210QIU7_MIZYE
Gene.5179_AdHT2_1_(paired)_trimmed_(paired)_contig_3450_g.5179_m.5179	2.30	1.20	6.50E-3	0.01	1.00	UniRef90_E1AP52 Cyclin A transcript variant 4 n=1 Tax=Tachypleus tridentatus TaxID=6853 RepID=E1AP52_TACTR
Gene.51876_AdHT2_1_(paired)_trimmed_(paired)_contig_74444_g.51876_m.51876	2.28	1.19	6.88E-3	0.01	1.00	UniRef90_A0A023F5A2 Putative transcription factor lim3 n=5 Tax=Cimicomorpha TaxID=33354 RepID=A0A023F5A2_TRIIF
Gene.27248_AdHT2_1_(paired)_trimmed_(paired)_contig_25657_g.27248_m.27248	2.27	1.18	5.99E-3	0.01	1.00	UniRef90_R7U5W2 Protein kinase domain-containing protein n=1 Tax=Capitella teleta TaxID=283909 RepID=R7U5W2_CAPTE
Gene.36125_AdHT2_1_(paired)_trimmed_(paired)_contig_39141_g.36125_m.36125	2.23	1.16	6.65E-3	0.01	1.00	UniRef90_A0A2C9K3T1 G_PROTEIN_RECEP_F1_2 domain-containing protein n=1 Tax=Biomphalaria glabrata TaxID=6526 RepID=A0A2C9K3T1_BIOGL
Gene.34145_AdHT2_1_(paired)_trimmed_(paired)_contig_35903_g.34145_m.34145	2.21	1.15	5.51E-3	0.01	1.00	VKGC_RAT Vitamin K-dependent gamma-carboxylase OS=Rattus norvegicus OX=10116 GN=Ggcx PE=1 SV=1
Gene.39837_AdHT2_1_(paired)_trimmed_(paired)_contig_45969_g.39837_m.39837	2.20	1.14	4.46E-3	0.01	1.00	TRDMT_HUMAN tRNA (cytosine(38)-C(5))-methyltransferase OS=Homo sapiens OX=9606 GN=TRDMT1 PE=1 SV=1
Gene.51985_AdHT2_1_(paired)_trimmed_(paired)_contig_74783_g.51985_m.51985	2.20	1.14	4.91E-3	0.01	1.00	UniRef90_A0A060WIS1 GFO_IDH_MocA domain-containing protein n=8 Tax=Salmoninae TaxID=504568 RepID=A0A060WIS1_ONCMY
Gene.24180_AdHT2_1_(paired)_trimmed_(paired)_contig_21897_g.24180_m.24180	2.20	1.14	4.79E-3	0.01	1.00	UniRef90_A0A0P4VPY6 Putative hipothetical protein n=2 Tax=Rhodnius TaxID=13248 RepID=A0A0P4VPY6_9HEMI
Gene.10530_AdHT2_1_(paired)_trimmed_(paired)_contig_7739_g.10530_m.10530	2.20	1.14	6.91E-3	0.01	1.00	UniRef90_A0A1U7S409 Importin subunit alpha n=4 Tax=Crocodylia TaxID=1294634 RepID=A0A1U7S409_ALLSI
Gene.41558_AdHT2_1_(paired)_trimmed_(paired)_contig_49326_g.41558_m.41558	2.17	1.12	4.88E-3	0.01	1.00	PACRL_HUMAN PACRG-like protein OS=Homo sapiens OX=9606 GN=PACRGL PE=1 SV=2
Gene.57835_AdHT2_1_(paired)_trimmed_(paired)_contig_95669_g.57835_m.57835	2.15	1.11	5.97E-3	0.01	1.00	UniRef90_K1RBQ1 Serine/threonine-protein kinase Nek11 n=5 Tax=Crassostrea TaxID=6564 RepID=K1RBQ1_CRAGI
Gene.48120_AdHT2_1_(paired)_trimmed_(paired)_contig_64048_g.48120_m.48120	2.15	1.11	4.95E-3	0.01	1.00	ZO15_XENLA Oocyte zinc finger protein XlCOF15 (Fragment) OS=Xenopus laevis OX=8355 PE=3 SV=1
Gene.37666_AdHT2_1_(paired)_trimmed_(paired)_contig_41859_g.37666_m.37666	2.16	1.11	5.50E-3	0.01	1.00	UniRef90_A0A2J7Q4J1 Solute carrier family 25 member 44 n=3 Tax=Blattodea TaxID=85823 RepID=A0A2J7Q4J1_9NEOP
Gene.43130_AdHT2_1_(paired)_trimmed_(paired)_contig_52581_g.43130_m.43130	2.14	1.10	6.64E-3	0.01	1.00	UniRef90_R7VEF8 Tr-type G domain-containing protein n=1 Tax=Capitella teleta TaxID=283909 RepID=R7VEF8_CAPTE
Gene.50287_AdHT2_1_(paired)_trimmed_(paired)_contig_69756_g.50287_m.50287	2.13	1.09	6.37E-3	0.01	1.00	FAD3E_TOBAC Omega-3 fatty acid desaturase, endoplasmic reticulum OS=Nicotiana tabacum OX=4097 GN=FAD3 PE=2 SV=1
Gene.29708_AdHT2_1_(paired)_trimmed_(paired)_contig_29135_g.29708_m.29708	2.12	1.08	5.95E-3	0.01	1.00	UniRef90_A0A0I9N817 Trehalase n=7 Tax=Onchocercidae TaxID=6296 RepID=A0A0I9N817_BRUMA
Gene.46425_AdHT2_1_(paired)_trimmed_(paired)_contig_60005_g.46425_m.46425	2.09	1.07	6.20E-3	0.01	1.00	UniRef90_A0A212CSN8 FANCM (Fragment) n=1 Tax=Cervus elaphus hippelaphus TaxID=46360 RepID=A0A212CSN8_CEREH
Gene.25977_AdHT2_1_(paired)_trimmed_(paired)_contig_24047_g.25977_m.25977	2.10	1.07	7.01E-3	0.01	1.00	RHG19_XENLA Rho GTPase-activating protein 19 OS=Xenopus laevis OX=8355 GN=arhgap19 PE=2 SV=1
Gene.37981_AdHT2_1_(paired)_trimmed_(paired)_contig_42469_g.37981_m.37981	2.10	1.07	5.77E-3	0.01	1.00	UniRef90_A0A226F3B6 Tachykinin-like peptide receptor 86C n=1 Tax=Folsomia candida TaxID=158441 RepID=A0A226F3B6_FOLCA
Gene.40320_AdHT2_1_(paired)_trimmed_(paired)_contig_46934_g.40320_m.40320	2.07	1.05	6.05E-3	0.01	1.00	UniRef90_A0A2I0MUG1 Vestigial-like family member 2, transcript variant X1 n=11 Tax=Neognathae TaxID=8825 RepID=A0A2I0MUG1_COLLI
Gene.43847_AdHT2_1_(paired)_trimmed_(paired)_contig_54074_g.43847_m.43847	2.04	1.03	5.85E-3	0.01	1.00	RABEK_BOVIN Rab9 effector protein with kelch motifs OS=Bos taurus OX=9913 GN=RABEPK PE=2 SV=1
Gene.5412_AdHT2_1_(paired)_trimmed_(paired)_contig_3618_g.5412_m.5412	2.03	1.02	6.14E-3	0.01	1.00	PLK1_MOUSE Serine/threonine-protein kinase PLK1 OS=Mus musculus OX=10090 GN=Plk1 PE=1 SV=2
Gene.26801_AdHT2_1_(paired)_trimmed_(paired)_contig_25049_g.26801_m.26801	2.03	1.02	4.53E-3	0.01	1.00	UniRef90_A0A348AGF7 AIG2-like family protein n=1 Tax=Methylomusa anaerophila TaxID=1930071 RepID=A0A348AGF7_9FIRM
Gene.37455_AdHT2_1_(paired)_trimmed_(paired)_contig_41495_g.37455_m.37455	2.01	1.01	4.77E-3	0.01	1.00	UniRef90_A0A210PED7 Calcium and integrin-binding protein 1 n=1 Tax=Mizuhopecten yessoensis TaxID=6573 RepID=A0A210PED7_MIZYE
Gene.23755_AdHT2_1_(paired)_trimmed_(paired)_contig_21387_g.23755_m.23755	2.01	1.01	5.95E-3	0.01	1.00	UniRef90_A0A452HCN6 GTP binding protein 3, mitochondrial n=7 Tax=Testudinoidea TaxID=8486 RepID=A0A452HCN6_9SAUR
Gene.65338_AdHT2_1_(paired)_trimmed_(paired)_contig_155926_g.65338_m.65338	18.69	4.22	8.89E-3	0.02	1.00	TMPS6_HUMAN Transmembrane protease serine 6 OS=Homo sapiens OX=9606 GN=TMPRSS6 PE=1 SV=3
Gene.66551_AdHT2_1_(paired)_trimmed_(paired)_contig_167837_g.66551_m.66551	14.46	3.85	7.58E-3	0.02	1.00	UniRef90_A0A330MJU7 General stress protein 18 n=3 Tax=Aequorivita TaxID=153265 RepID=A0A330MJU7_9FLAO
Gene.59664_AdHT2_1_(paired)_trimmed_(paired)_contig_104624_g.59664_m.59664	8.21	3.04	8.74E-3	0.02	1.00	LRC39_DANRE Leucine-rich repeat-containing protein 39 OS=Danio rerio OX=7955 GN=lrrc39 PE=2 SV=2
Gene.64300_AdHT2_1_(paired)_trimmed_(paired)_contig_137564_g.64300_m.64300	7.93	2.99	0.01	0.02	1.00	NPY1R_CANLF Neuropeptide Y receptor type 1 OS=Canis lupus familiaris OX=9615 GN=NPY1R PE=2 SV=2
Gene.62896_AdHT2_1_(paired)_trimmed_(paired)_contig_123882_g.62896_m.62896	6.33	2.66	8.50E-3	0.02	1.00	UniRef90_D8LFF2 Ribosomal_L16 domain-containing protein n=1 Tax=Ectocarpus siliculosus TaxID=2880 RepID=D8LFF2_ECTSI
Gene.63977_AdHT2_1_(paired)_trimmed_(paired)_contig_132716_g.63977_m.63977	6.16	2.62	7.14E-3	0.02	1.00	BURS_BOMMO Bursicon OS=Bombyx mori OX=7091 GN=burs PE=2 SV=1
Gene.64311_AdHT2_1_(paired)_trimmed_(paired)_contig_137685_g.64311_m.64311	5.80	2.54	7.10E-3	0.02	1.00	UniRef90_A0A267GGH6 G_PROTEIN_RECEP_F1_2 domain-containing protein n=4 Tax=Macrostomum lignano TaxID=282301 RepID=A0A267GGH6_9PLAT
Gene.61163_AdHT2_1_(paired)_trimmed_(paired)_contig_113603_g.61163_m.61163	4.89	2.29	0.01	0.02	1.00	UniRef90_A0A1S3HCQ3 Solute carrier organic anion transporter family member n=1 Tax=Lingula unguis TaxID=7574 RepID=A0A1S3HCQ3_LINUN
Gene.63160_AdHT2_1_(paired)_trimmed_(paired)_contig_125243_g.63160_m.63160	4.62	2.21	0.01	0.02	1.00	UniRef90_A0A210QVT8 Neuronal acetylcholine receptor subunit alpha-10 n=1 Tax=Mizuhopecten yessoensis TaxID=6573 RepID=A0A210QVT8_MIZYE
Gene.48749_AdHT2_1_(paired)_trimmed_(paired)_contig_65608_g.48749_m.48749	4.59	2.20	0.01	0.02	1.00	CAD23_HUMAN Cadherin-23 OS=Homo sapiens OX=9606 GN=CDH23 PE=1 SV=2
Gene.35909_AdHT2_1_(paired)_trimmed_(paired)_contig_38786_g.35909_m.35909	4.06	2.02	0.01	0.02	1.00	ACHA6_RAT Neuronal acetylcholine receptor subunit alpha-6 OS=Rattus norvegicus OX=10116 GN=Chrna6 PE=2 SV=1
Gene.58579_AdHT2_1_(paired)_trimmed_(paired)_contig_98925_g.58579_m.58579	3.86	1.95	9.62E-3	0.02	1.00	UniRef90_A0A0P7UII3 RF_PROK_I domain-containing protein n=2 Tax=Scleropages formosus TaxID=113540 RepID=A0A0P7UII3_SCLFO
Gene.63027_AdHT2_1_(paired)_trimmed_(paired)_contig_124557_g.63027_m.63027	3.83	1.94	0.01	0.02	1.00	UniRef90_A0A1S3I313 meckelin-like n=1 Tax=Lingula unguis TaxID=7574 RepID=A0A1S3I313_LINUN
Gene.59529_AdHT2_1_(paired)_trimmed_(paired)_contig_104070_g.59529_m.59529	3.68	1.88	0.01	0.02	1.00	UniRef90_A0A0U2ES58 Nicotinic acetylcholine receptor alpha subunit 26 n=3 Tax=Ascarididae TaxID=6250 RepID=A0A0U2ES58_PAREQ
Gene.57543_AdHT2_1_(paired)_trimmed_(paired)_contig_94336_g.57543_m.57543	3.55	1.83	0.01	0.02	1.00	STAC3_MOUSE SH3 and cysteine-rich domain-containing protein 3 OS=Mus musculus OX=10090 GN=Stac3 PE=1 SV=1
Gene.57337_AdHT2_1_(paired)_trimmed_(paired)_contig_93440_g.57337_m.57337	3.39	1.76	0.01	0.02	1.00	UniRef90_R7TYU3 G_PROTEIN_RECEP_F1_2 domain-containing protein n=1 Tax=Capitella teleta TaxID=283909 RepID=R7TYU3_CAPTE
Gene.61282_AdHT2_1_(paired)_trimmed_(paired)_contig_114466_g.61282_m.61282	3.05	1.61	0.01	0.02	1.00	ALPL_ARATH Protein ALP1-like OS=Arabidopsis thaliana OX=3702 GN=At3g55350 PE=2 SV=1
Gene.54502_AdHT2_1_(paired)_trimmed_(paired)_contig_82597_g.54502_m.54502	3.04	1.60	0.01	0.02	1.00	ZAN_MOUSE Zonadhesin OS=Mus musculus OX=10090 GN=Zan PE=1 SV=1
Gene.56156_AdHT2_1_(paired)_trimmed_(paired)_contig_88518_g.56156_m.56156	2.98	1.57	0.01	0.02	1.00	UniRef90_R7UAF1 ANK_REP_REGION domain-containing protein n=1 Tax=Capitella teleta TaxID=283909 RepID=R7UAF1_CAPTE
Gene.59292_AdHT2_1_(paired)_trimmed_(paired)_contig_102818_g.59292_m.59292	2.91	1.54	0.01	0.02	1.00	UniRef90_A0A087YIY5 Sulfotransferase n=10 Tax=Poeciliinae TaxID=586240 RepID=A0A087YIY5_POEFO
Gene.58616_AdHT2_1_(paired)_trimmed_(paired)_contig_99084_g.58616_m.58616	2.91	1.54	0.01	0.02	1.00	UniRef90_V4A835 MFS domain-containing protein n=1 Tax=Lottia gigantea TaxID=225164 RepID=V4A835_LOTGI
Gene.60725_AdHT2_1_(paired)_trimmed_(paired)_contig_110702_g.60725_m.60725	2.88	1.53	0.01	0.02	1.00	UniRef90_R7VCH7 GLOBIN domain-containing protein n=1 Tax=Capitella teleta TaxID=283909 RepID=R7VCH7_CAPTE
Gene.43217_AdHT2_1_(paired)_trimmed_(paired)_contig_52831_g.43217_m.43217	2.86	1.52	8.87E-3	0.02	1.00	NTCP2_RABIT Ileal sodium/bile acid cotransporter OS=Oryctolagus cuniculus OX=9986 GN=SLC10A2 PE=2 SV=1
Gene.51021_AdHT2_1_(paired)_trimmed_(paired)_contig_71815_g.51021_m.51021	2.69	1.43	7.57E-3	0.02	1.00	UniRef90_K1R624 Metabotropic glutamate receptor 3 n=1 Tax=Crassostrea gigas TaxID=29159 RepID=K1R624_CRAGI
Gene.30781_AdHT2_1_(paired)_trimmed_(paired)_contig_30674_g.30781_m.30781	2.70	1.43	7.52E-3	0.02	1.00	UniRef90_G4WG37 Plasminogen n=1 Tax=Epinephelus coioides TaxID=94232 RepID=G4WG37_EPICO
Gene.51604_AdHT2_1_(paired)_trimmed_(paired)_contig_73725_g.51604_m.51604	2.70	1.43	8.31E-3	0.02	1.00	ZFAT_MOUSE Zinc finger protein ZFAT OS=Mus musculus OX=10090 GN=Zfat PE=1 SV=2
Gene.39384_AdHT2_1_(paired)_trimmed_(paired)_contig_45154_g.39384_m.39384	2.67	1.42	8.95E-3	0.02	1.00	UniRef90_A0A1B1AKF5 Acid phosphatase n=1 Tax=Caulobacteraceae bacterium OTSz_A_272 TaxID=1759059 RepID=A0A1B1AKF5_9CAUL
Gene.18307_AdHT2_1_(paired)_trimmed_(paired)_contig_15267_g.18307_m.18307	2.57	1.36	8.60E-3	0.02	1.00	UniRef90_A0A3M6U4Y1 AAA domain-containing protein n=3 Tax=Pocilloporidae TaxID=46729 RepID=A0A3M6U4Y1_9CNID
Gene.54270_AdHT2_1_(paired)_trimmed_(paired)_contig_81824_g.54270_m.54270	2.53	1.34	0.01	0.02	1.00	SDK2_MOUSE Protein sidekick-2 OS=Mus musculus OX=10090 GN=Sdk2 PE=1 SV=1
Gene.57725_AdHT2_1_(paired)_trimmed_(paired)_contig_95112_g.57725_m.57725	2.48	1.31	0.01	0.02	1.00	UniRef90_F6U809 FAD-dependent oxidoreductase domain-containing 2 n=1 Tax=Xenopus tropicalis TaxID=8364 RepID=F6U809_XENTR
Gene.36612_AdHT2_1_(paired)_trimmed_(paired)_contig_39901_g.36612_m.36612	2.45	1.29	7.31E-3	0.02	1.00	UniRef90_A0A210PWC9 Separin n=1 Tax=Mizuhopecten yessoensis TaxID=6573 RepID=A0A210PWC9_MIZYE
Gene.46441_AdHT2_1_(paired)_trimmed_(paired)_contig_60040_g.46441_m.46441	2.42	1.28	7.38E-3	0.02	1.00	UniRef90_A0A2J7RJN0 Peptidase S1 domain-containing protein n=1 Tax=Cryptotermes secundus TaxID=105785 RepID=A0A2J7RJN0_9NEOP
Gene.22480_AdHT2_1_(paired)_trimmed_(paired)_contig_19792_g.22480_m.22480	2.39	1.26	0.01	0.02	1.00	APRA_DICDI Autocrine proliferation repressor protein A OS=Dictyostelium discoideum OX=44689 GN=aprA PE=1 SV=1
Gene.47579_AdHT2_1_(paired)_trimmed_(paired)_contig_62659_g.47579_m.47579	2.38	1.25	8.07E-3	0.02	1.00	RN219_HUMAN RING finger protein 219 OS=Homo sapiens OX=9606 GN=RNF219 PE=1 SV=1
Gene.56800_AdHT2_1_(paired)_trimmed_(paired)_contig_91009_g.56800_m.56800	2.38	1.25	0.01	0.02	1.00	TNPO1_MOUSE Transportin-1 OS=Mus musculus OX=10090 GN=Tnpo1 PE=1 SV=2
Gene.40477_AdHT2_1_(paired)_trimmed_(paired)_contig_47232_g.40477_m.40477	2.36	1.24	0.01	0.02	1.00	UniRef90_A0A4X1TG45 Cytochrome P450 family 46 subfamily A member 1 n=1 Tax=Sus scrofa TaxID=9823 RepID=A0A4X1TG45_PIG
Gene.56131_AdHT2_1_(paired)_trimmed_(paired)_contig_88440_g.56131_m.56131	2.34	1.23	8.51E-3	0.02	1.00	UniRef90_Q333S3 Core alpha 1,3-fucosyltransferase (Fragment) n=1 Tax=Drosophila persimilis TaxID=7234 RepID=Q333S3_DROPE
Gene.41045_AdHT2_1_(paired)_trimmed_(paired)_contig_48275_g.41045_m.41045	2.35	1.23	8.85E-3	0.02	1.00	CTRO_MOUSE Citron Rho-interacting kinase OS=Mus musculus OX=10090 GN=Cit PE=1 SV=3
Gene.18849_AdHT2_1_(paired)_trimmed_(paired)_contig_15850_g.18849_m.18849	2.32	1.22	9.68E-3	0.02	1.00	UTP4_HUMAN U3 small nucleolar RNA-associated protein 4 homolog OS=Homo sapiens OX=9606 GN=UTP4 PE=1 SV=1
Gene.31800_AdHT2_1_(paired)_trimmed_(paired)_contig_32183_g.31800_m.31800	2.34	1.22	7.24E-3	0.02	1.00	MTRF2_DANRE Mitochondrial fission regulator 2 OS=Danio rerio OX=7955 GN=mtfr2 PE=2 SV=1
Gene.23748_AdHT2_1_(paired)_trimmed_(paired)_contig_21383_g.23748_m.23748	2.31	1.21	9.08E-3	0.02	1.00	AMY_PSEHA Alpha-amylase OS=Pseudoalteromonas haloplanktis OX=228 GN=amy PE=1 SV=3
Gene.33721_AdHT2_1_(paired)_trimmed_(paired)_contig_35208_g.33721_m.33721	2.32	1.21	7.83E-3	0.02	1.00	DUS19_HUMAN Dual specificity protein phosphatase 19 OS=Homo sapiens OX=9606 GN=DUSP19 PE=1 SV=1
Gene.43625_AdHT2_1_(paired)_trimmed_(paired)_contig_53570_g.43625_m.43625	2.32	1.21	0.01	0.02	1.00	EST2E_MOUSE Pyrethroid hydrolase Ces2e OS=Mus musculus OX=10090 GN=Ces2e PE=1 SV=1
Gene.48972_AdHT2_1_(paired)_trimmed_(paired)_contig_66171_g.48972_m.48972	2.32	1.21	7.46E-3	0.02	1.00	UniRef90_A0A1A7YZD1 GLIS family zinc finger 2 (Fragment) n=1 Tax=Iconisemion striatum TaxID=60296 RepID=A0A1A7YZD1_9TELE
Gene.55961_AdHT2_1_(paired)_trimmed_(paired)_contig_87704_g.55961_m.55961	2.30	1.20	9.48E-3	0.02	1.00	SCNNH_XENLA Amiloride-sensitive sodium channel subunit gamma-2 OS=Xenopus laevis OX=8355 GN=scnn1g-b PE=1 SV=1
Gene.48889_AdHT2_1_(paired)_trimmed_(paired)_contig_65995_g.48889_m.48889	2.29	1.19	0.01	0.02	1.00	UniRef90_R7UCP3 HECT domain-containing protein n=1 Tax=Capitella teleta TaxID=283909 RepID=R7UCP3_CAPTE
Gene.56894_AdHT2_1_(paired)_trimmed_(paired)_contig_91482_g.56894_m.56894	2.26	1.18	8.32E-3	0.02	1.00	ZN789_HUMAN Zinc finger protein 789 OS=Homo sapiens OX=9606 GN=ZNF789 PE=2 SV=3
Gene.51005_AdHT2_1_(paired)_trimmed_(paired)_contig_71736_g.51005_m.51005	2.25	1.17	7.94E-3	0.02	1.00	SPSB2_HUMAN SPRY domain-containing SOCS box protein 2 OS=Homo sapiens OX=9606 GN=SPSB2 PE=1 SV=1
Gene.12844_AdHT2_1_(paired)_trimmed_(paired)_contig_9828_g.12844_m.12844	2.24	1.16	7.76E-3	0.02	1.00	UniRef90_A0A210Q0B0 Cyclin-F n=3 Tax=Mizuhopecten yessoensis TaxID=6573 RepID=A0A210Q0B0_MIZYE
Gene.35780_AdHT2_1_(paired)_trimmed_(paired)_contig_38551_g.35780_m.35780	2.22	1.15	9.47E-3	0.02	1.00	UniRef90_A0A1S3HDL2 protein MCM10 homolog n=1 Tax=Lingula unguis TaxID=7574 RepID=A0A1S3HDL2_LINUN
Gene.53577_AdHT2_1_(paired)_trimmed_(paired)_contig_79515_g.53577_m.53577	2.21	1.14	0.01	0.02	1.00	CREA_COCCA DNA-binding protein creA OS=Cochliobolus carbonum OX=5017 GN=CREA PE=2 SV=1
Gene.6248_AdHT2_1_(paired)_trimmed_(paired)_contig_4198_g.6248_m.6248	2.13	1.09	0.01	0.02	1.00	UBP1_HUMAN Ubiquitin carboxyl-terminal hydrolase 1 OS=Homo sapiens OX=9606 GN=USP1 PE=1 SV=1
Gene.49351_AdHT2_1_(paired)_trimmed_(paired)_contig_67166_g.49351_m.49351	2.13	1.09	9.78E-3	0.02	1.00	UniRef90_A0A444UAY4 G-protein coupled receptor 54 n=1 Tax=Acipenser ruthenus TaxID=7906 RepID=A0A444UAY4_ACIRT
Gene.34696_AdHT2_1_(paired)_trimmed_(paired)_contig_36770_g.34696_m.34696	2.11	1.08	0.01	0.02	1.00	UniRef90_A0A0R4IAU3 Replication factor C (activator 1) 4 n=4 Tax=Danio rerio TaxID=7955 RepID=A0A0R4IAU3_DANRE
Gene.45014_AdHT2_1_(paired)_trimmed_(paired)_contig_56865_g.45014_m.45014	2.11	1.08	0.01	0.02	1.00	UniRef90_A0A3M6U297 CHB_HEX domain-containing protein n=1 Tax=Pocillopora damicornis TaxID=46731 RepID=A0A3M6U297_9CNID
Gene.29006_AdHT2_1_(paired)_trimmed_(paired)_contig_28121_g.29006_m.29006	2.12	1.08	0.01	0.02	1.00	UniRef90_F6ZZR2 RB transcriptional corepressor 1 n=7 Tax=Metatheria TaxID=9263 RepID=F6ZZR2_MONDO
Gene.26933_AdHT2_1_(paired)_trimmed_(paired)_contig_25226_g.26933_m.26933	2.10	1.07	8.64E-3	0.02	1.00	APEX1_DANRE DNA-(apurinic or apyrimidinic site) lyase OS=Danio rerio OX=7955 GN=apex1 PE=1 SV=1
Gene.55723_AdHT2_1_(paired)_trimmed_(paired)_contig_86935_g.55723_m.55723	2.10	1.07	0.01	0.02	1.00	UniRef90_A0A2G8KVS9 Protein kinase domain-containing protein n=1 Tax=Stichopus japonicus TaxID=307972 RepID=A0A2G8KVS9_STIJA
Gene.52039_AdHT2_1_(paired)_trimmed_(paired)_contig_74965_g.52039_m.52039	2.08	1.06	0.01	0.02	1.00	UniRef90_H0ZT73 GTP binding protein 8 (putative) n=1 Tax=Taeniopygia guttata TaxID=59729 RepID=H0ZT73_TAEGU
Gene.40052_AdHT2_1_(paired)_trimmed_(paired)_contig_46388_g.40052_m.40052	2.09	1.06	9.47E-3	0.02	1.00	FEZF2_MOUSE Fez family zinc finger protein 2 OS=Mus musculus OX=10090 GN=Fezf2 PE=1 SV=1
Gene.40971_AdHT2_1_(paired)_trimmed_(paired)_contig_48094_g.40971_m.40971	2.07	1.05	0.01	0.02	1.00	CHST8_MOUSE Carbohydrate sulfotransferase 8 OS=Mus musculus OX=10090 GN=Chst8 PE=2 SV=1
Gene.54969_AdHT2_1_(paired)_trimmed_(paired)_contig_84357_g.54969_m.54969	2.07	1.05	8.78E-3	0.02	1.00	UniRef90_A0A444V2V2 Dynein heavy chain 1, axonemal n=1 Tax=Acipenser ruthenus TaxID=7906 RepID=A0A444V2V2_ACIRT
Gene.26322_AdHT2_1_(paired)_trimmed_(paired)_contig_24488_g.26322_m.26322	2.07	1.05	8.96E-3	0.02	1.00	UniRef90_R7UUC8 UDP-glucuronosyltransferase (Fragment) n=1 Tax=Capitella teleta TaxID=283909 RepID=R7UUC8_CAPTE
Gene.18013_AdHT2_1_(paired)_trimmed_(paired)_contig_14945_g.18013_m.18013	2.05	1.04	7.51E-3	0.02	1.00	CFA54_HUMAN Cilia- and flagella-associated protein 54 OS=Homo sapiens OX=9606 GN=CFAP54 PE=2 SV=3
Gene.38557_AdHT2_1_(paired)_trimmed_(paired)_contig_43589_g.38557_m.38557	2.04	1.03	9.21E-3	0.02	1.00	S2611_MOUSE Sodium-independent sulfate anion transporter OS=Mus musculus OX=10090 GN=Slc26a11 PE=2 SV=2
Gene.54099_AdHT2_1_(paired)_trimmed_(paired)_contig_81266_g.54099_m.54099	2.04	1.03	8.28E-3	0.02	1.00	UniRef90_F7GLY2 Abhydrolase domain containing 6 n=4 Tax=Monodelphis domestica TaxID=13616 RepID=F7GLY2_MONDO
Gene.41165_AdHT2_1_(paired)_trimmed_(paired)_contig_48511_g.41165_m.41165	2.05	1.03	7.42E-3	0.02	1.00	OTOF_RAT Otoferlin OS=Rattus norvegicus OX=10116 GN=Otof PE=1 SV=2
Gene.47942_AdHT2_1_(paired)_trimmed_(paired)_contig_63607_g.47942_m.47942	2.03	1.02	8.76E-3	0.02	1.00	POLH_HUMAN DNA polymerase eta OS=Homo sapiens OX=9606 GN=POLH PE=1 SV=1
Gene.52576_AdHT2_1_(paired)_trimmed_(paired)_contig_76522_g.52576_m.52576	2.03	1.02	9.79E-3	0.02	1.00	UniRef90_A0A1S3KHC1 Profilin n=1 Tax=Lingula unguis TaxID=7574 RepID=A0A1S3KHC1_LINUN
Gene.21781_AdHT2_1_(paired)_trimmed_(paired)_contig_18994_g.21781_m.21781	2.03	1.02	0.01	0.02	1.00	UniRef90_K1PK79 TNF receptor-associated factor 2 n=1 Tax=Crassostrea gigas TaxID=29159 RepID=K1PK79_CRAGI
Gene.29405_AdHT2_1_(paired)_trimmed_(paired)_contig_28660_g.29405_m.29405	2.02	1.01	0.01	0.02	1.00	DTD_DROME D-aminoacyl-tRNA deacylase OS=Drosophila melanogaster OX=7227 GN=Dtd PE=1 SV=2
Gene.43755_AdHT2_1_(paired)_trimmed_(paired)_contig_53847_g.43755_m.43755	2.02	1.01	0.01	0.02	1.00	UniRef90_A0A210PDZ5 G-protein coupled receptor 112 n=1 Tax=Mizuhopecten yessoensis TaxID=6573 RepID=A0A210PDZ5_MIZYE
Gene.51150_AdHT2_1_(paired)_trimmed_(paired)_contig_72277_g.51150_m.51150	2.02	1.01	8.33E-3	0.02	1.00	UniRef90_Q6GNB7 Transcription factor 21 n=5 Tax=Anura TaxID=8342 RepID=TCF21_XENLA
Gene.4233_AdHT2_1_(paired)_trimmed_(paired)_contig_2820_g.4233_m.4233	2.02	1.01	8.41E-3	0.02	1.00	UniRef90_R7V1Z2 G_PROTEIN_RECEP_F1_2 domain-containing protein (Fragment) n=1 Tax=Capitella teleta TaxID=283909 RepID=R7V1Z2_CAPTE
Gene.64137_AdHT2_1_(paired)_trimmed_(paired)_contig_134816_g.64137_m.64137	15.79	3.98	0.01	0.03	1.00	UniRef90_R7UKC6 G_PROTEIN_RECEP_F1_2 domain-containing protein (Fragment) n=1 Tax=Capitella teleta TaxID=283909 RepID=R7UKC6_CAPTE
Gene.62550_AdHT2_1_(paired)_trimmed_(paired)_contig_122639_g.62550_m.62550	6.98	2.80	0.02	0.03	1.00	UniRef90_K3X8Z0 Polyadenylate-binding protein n=2 Tax=Pythiaceae TaxID=4782 RepID=K3X8Z0_GLOUD
Gene.36571_AdHT2_1_(paired)_trimmed_(paired)_contig_39858_g.36571_m.36571	6.52	2.71	0.01	0.03	1.00	CLTR1_RAT Cysteinyl leukotriene receptor 1 OS=Rattus norvegicus OX=10116 GN=Cysltr1 PE=2 SV=1
Gene.63261_AdHT2_1_(paired)_trimmed_(paired)_contig_125860_g.63261_m.63261	6.19	2.63	0.01	0.03	1.00	TCF19_MACMU Transcription factor 19 OS=Macaca mulatta OX=9544 GN=TCF19 PE=3 SV=1
Gene.65213_AdHT2_1_(paired)_trimmed_(paired)_contig_154218_g.65213_m.65213	6.21	2.63	0.02	0.03	1.00	UniRef90_A0A0L8HZN1 DDE-1 domain-containing protein n=1 Tax=Octopus bimaculoides TaxID=37653 RepID=A0A0L8HZN1_OCTBM
Gene.63835_AdHT2_1_(paired)_trimmed_(paired)_contig_130577_g.63835_m.63835	4.91	2.30	0.01	0.03	1.00	UniRef90_K1RGG4 THAP domain-containing protein 9 n=1 Tax=Crassostrea gigas TaxID=29159 RepID=K1RGG4_CRAGI
Gene.60382_AdHT2_1_(paired)_trimmed_(paired)_contig_108506_g.60382_m.60382	4.71	2.24	0.02	0.03	1.00	UniRef90_C3Z5G0 IgGFc_binding domain-containing protein n=1 Tax=Branchiostoma floridae TaxID=7739 RepID=C3Z5G0_BRAFL
Gene.62361_AdHT2_1_(paired)_trimmed_(paired)_contig_122102_g.62361_m.62361	4.62	2.21	0.01	0.03	1.00	UniRef90_A0A0P7WXM1 Cytochrome P450 family 17 polypeptide 2-like n=2 Tax=Scleropages formosus TaxID=113540 RepID=A0A0P7WXM1_SCLFO
Gene.40863_AdHT2_1_(paired)_trimmed_(paired)_contig_47894_g.40863_m.40863	4.21	2.07	0.02	0.03	1.00	FBXL6_MOUSE F-box/LRR-repeat protein 6 OS=Mus musculus OX=10090 GN=Fbxl6 PE=2 SV=2
Gene.54665_AdHT2_1_(paired)_trimmed_(paired)_contig_83240_g.54665_m.54665	3.95	1.98	0.01	0.03	1.00	UniRef90_A0A3Q3B563 Glucosaminyl (N-acetyl) transferase 3, mucin type n=1 Tax=Kryptolebias marmoratus TaxID=37003 RepID=A0A3Q3B563_KRYMA
Gene.63677_AdHT2_1_(paired)_trimmed_(paired)_contig_128787_g.63677_m.63677	3.79	1.92	0.02	0.03	1.00	DOPR2_DROME Dopamine receptor 2 OS=Drosophila melanogaster OX=7227 GN=Dop1R2 PE=2 SV=1
Gene.60841_AdHT2_1_(paired)_trimmed_(paired)_contig_111429_g.60841_m.60841	3.12	1.64	0.02	0.03	1.00	UniRef90_R7TBV7 G_PROTEIN_RECEP_F1_2 domain-containing protein n=1 Tax=Capitella teleta TaxID=283909 RepID=R7TBV7_CAPTE
Gene.61297_AdHT2_1_(paired)_trimmed_(paired)_contig_114528_g.61297_m.61297	3.06	1.61	0.02	0.03	1.00	UniRef90_V4AJG2 Kinesin-like protein n=1 Tax=Lottia gigantea TaxID=225164 RepID=V4AJG2_LOTGI
Gene.46702_AdHT2_1_(paired)_trimmed_(paired)_contig_60694_g.46702_m.46702	2.99	1.58	0.02	0.03	1.00	DLGP5_MOUSE Disks large-associated protein 5 OS=Mus musculus OX=10090 GN=Dlgap5 PE=1 SV=2
Gene.60104_AdHT2_1_(paired)_trimmed_(paired)_contig_106985_g.60104_m.60104	2.93	1.55	0.01	0.03	1.00	SYT17_HUMAN Synaptotagmin-17 OS=Homo sapiens OX=9606 GN=SYT17 PE=1 SV=1
Gene.54584_AdHT2_1_(paired)_trimmed_(paired)_contig_82914_g.54584_m.54584	2.89	1.53	0.01	0.03	1.00	UniRef90_A0A1S3KF34 Torsin n=1 Tax=Lingula unguis TaxID=7574 RepID=A0A1S3KF34_LINUN
Gene.60581_AdHT2_1_(paired)_trimmed_(paired)_contig_109795_g.60581_m.60581	2.75	1.46	0.02	0.03	1.00	UniRef90_A0A2R2MMZ3 Transporter n=1 Tax=Lingula unguis TaxID=7574 RepID=A0A2R2MMZ3_LINUN
Gene.63384_AdHT2_1_(paired)_trimmed_(paired)_contig_126581_g.63384_m.63384	2.71	1.44	0.02	0.03	1.00	ANKHM_DROME Ankyrin repeat and KH domain-containing protein mask OS=Drosophila melanogaster OX=7227 GN=mask PE=1 SV=2
Gene.59646_AdHT2_1_(paired)_trimmed_(paired)_contig_104515_g.59646_m.59646	2.71	1.44	0.02	0.03	1.00	UniRef90_R7TBJ0 G_PROTEIN_RECEP_F1_2 domain-containing protein n=1 Tax=Capitella teleta TaxID=283909 RepID=R7TBJ0_CAPTE
Gene.55899_AdHT2_1_(paired)_trimmed_(paired)_contig_87532_g.55899_m.55899	2.72	1.44	0.02	0.03	1.00	UniRef90_A0A1S3H0A9 neprilysin-1 isoform X1 n=2 Tax=Lingula unguis TaxID=7574 RepID=A0A1S3H0A9_LINUN
Gene.54473_AdHT2_1_(paired)_trimmed_(paired)_contig_82519_g.54473_m.54473	2.70	1.43	0.01	0.03	1.00	NDNF_XENLA Protein NDNF OS=Xenopus laevis OX=8355 GN=ndnf PE=2 SV=1
Gene.38676_AdHT2_1_(paired)_trimmed_(paired)_contig_43821_g.38676_m.38676	2.67	1.42	0.01	0.03	1.00	UniRef90_A0A3B3I925 Reverse transcriptase domain-containing protein n=2 Tax=Oryzias latipes TaxID=8090 RepID=A0A3B3I925_ORYLA
Gene.58455_AdHT2_1_(paired)_trimmed_(paired)_contig_98340_g.58455_m.58455	2.64	1.40	0.01	0.03	1.00	MOT3_CHICK Monocarboxylate transporter 3 OS=Gallus gallus OX=9031 GN=SLC16A3 PE=2 SV=2
Gene.57859_AdHT2_1_(paired)_trimmed_(paired)_contig_95799_g.57859_m.57859	2.62	1.39	0.02	0.03	1.00	MUTYH_HUMAN Adenine DNA glycosylase OS=Homo sapiens OX=9606 GN=MUTYH PE=1 SV=1
Gene.60730_AdHT2_1_(paired)_trimmed_(paired)_contig_110723_g.60730_m.60730	2.61	1.38	0.02	0.03	1.00	FGF3_DANRE Fibroblast growth factor 3 OS=Danio rerio OX=7955 GN=fgf3 PE=1 SV=1
Gene.45781_AdHT2_1_(paired)_trimmed_(paired)_contig_58582_g.45781_m.45781	2.52	1.33	0.02	0.03	1.00	UniRef90_A0A218UTW5 Serine/threonine-protein kinase PAK 3 n=1 Tax=Lonchura striata domestica TaxID=299123 RepID=A0A218UTW5_9PASE
Gene.53252_AdHT2_1_(paired)_trimmed_(paired)_contig_78407_g.53252_m.53252	2.52	1.33	0.02	0.03	1.00	UniRef90_K1PQN4 Tripartite motif-containing protein 71 n=1 Tax=Crassostrea gigas TaxID=29159 RepID=K1PQN4_CRAGI
Gene.39971_AdHT2_1_(paired)_trimmed_(paired)_contig_46220_g.39971_m.39971	2.44	1.29	0.01	0.03	1.00	TNR16_CHICK Tumor necrosis factor receptor superfamily member 16 OS=Gallus gallus OX=9031 GN=NGFR PE=2 SV=1
Gene.11369_AdHT2_1_(paired)_trimmed_(paired)_contig_8502_g.11369_m.11369	2.45	1.29	0.02	0.03	1.00	UniRef90_A0A0F8AWU9 Voltage-gated hydrogen channel 1 n=2 Tax=Larimichthys crocea TaxID=215358 RepID=A0A0F8AWU9_LARCR
Gene.34678_AdHT2_1_(paired)_trimmed_(paired)_contig_36749_g.34678_m.34678	2.43	1.28	0.02	0.03	1.00	CDT1_XENLA DNA replication factor Cdt1 OS=Xenopus laevis OX=8355 GN=cdt1 PE=1 SV=2
Gene.52171_AdHT2_1_(paired)_trimmed_(paired)_contig_75294_g.52171_m.52171	2.42	1.27	0.01	0.03	1.00	UniRef90_V3ZDH7 Polypeptide N-acetylgalactosaminyltransferase n=1 Tax=Lottia gigantea TaxID=225164 RepID=V3ZDH7_LOTGI
Gene.25065_AdHT2_1_(paired)_trimmed_(paired)_contig_22998_g.25065_m.25065	2.35	1.23	0.02	0.03	1.00	ADAT1_XENTR tRNA-specific adenosine deaminase 1 OS=Xenopus tropicalis OX=8364 GN=adat1 PE=2 SV=1
Gene.41383_AdHT2_1_(paired)_trimmed_(paired)_contig_48944_g.41383_m.41383	2.33	1.22	0.01	0.03	1.00	UniRef90_A0A0P1BD38 Mis18 domain-containing protein n=2 Tax=Ceraceosorus TaxID=401624 RepID=A0A0P1BD38_9BASI
Gene.54603_AdHT2_1_(paired)_trimmed_(paired)_contig_82983_g.54603_m.54603	2.30	1.20	0.02	0.03	1.00	UniRef90_D1LXF4 Synaptoporin-like protein n=1 Tax=Saccoglossus kowalevskii TaxID=10224 RepID=D1LXF4_SACKO
Gene.59839_AdHT2_1_(paired)_trimmed_(paired)_contig_105557_g.59839_m.59839	2.26	1.18	0.02	0.03	1.00	UniRef90_C3Y9Y5 Fe2OG dioxygenase domain-containing protein n=1 Tax=Branchiostoma floridae TaxID=7739 RepID=C3Y9Y5_BRAFL
Gene.53875_AdHT2_1_(paired)_trimmed_(paired)_contig_80486_g.53875_m.53875	2.27	1.18	0.01	0.03	1.00	NSL1_HUMAN Kinetochore-associated protein NSL1 homolog OS=Homo sapiens OX=9606 GN=NSL1 PE=1 SV=3
Gene.48539_AdHT2_1_(paired)_trimmed_(paired)_contig_65082_g.48539_m.48539	2.25	1.17	0.01	0.03	1.00	UniRef90_A0A2T7PR19 G_PROTEIN_RECEP_F1_2 domain-containing protein n=2 Tax=Pomacea canaliculata TaxID=400727 RepID=A0A2T7PR19_POMCA
Gene.58514_AdHT2_1_(paired)_trimmed_(paired)_contig_98606_g.58514_m.58514	2.23	1.16	0.02	0.03	1.00	UniRef90_A0A1S3IPD4 Polypeptide N-acetylgalactosaminyltransferase n=4 Tax=Lingula unguis TaxID=7574 RepID=A0A1S3IPD4_LINUN
Gene.20839_AdHT2_1_(paired)_trimmed_(paired)_contig_17874_g.20839_m.20839	2.21	1.14	0.01	0.03	1.00	UniRef90_R7TT92 G_PROTEIN_RECEP_F1_2 domain-containing protein (Fragment) n=1 Tax=Capitella teleta TaxID=283909 RepID=R7TT92_CAPTE
Gene.51001_AdHT2_1_(paired)_trimmed_(paired)_contig_71728_g.51001_m.51001	2.19	1.13	0.01	0.03	1.00	KIF6_HUMAN Kinesin-like protein KIF6 OS=Homo sapiens OX=9606 GN=KIF6 PE=1 SV=3
Gene.61627_AdHT2_1_(paired)_trimmed_(paired)_contig_117159_g.61627_m.61627	2.16	1.11	0.02	0.03	1.00	UniRef90_A0A1S3IGN9 laminin subunit alpha-2 isoform X1 n=4 Tax=Lingula unguis TaxID=7574 RepID=A0A1S3IGN9_LINUN
Gene.37923_AdHT2_1_(paired)_trimmed_(paired)_contig_42372_g.37923_m.37923	2.14	1.10	0.02	0.03	1.00	OAMB_DROME Octopamine receptor Oamb OS=Drosophila melanogaster OX=7227 GN=Oamb PE=1 SV=1
Gene.10745_AdHT2_1_(paired)_trimmed_(paired)_contig_7923_g.10745_m.10745	2.13	1.09	0.01	0.03	1.00	CPT2_DANRE Carnitine O-palmitoyltransferase 2, mitochondrial OS=Danio rerio OX=7955 GN=cpt2 PE=2 SV=2
Gene.22296_AdHT2_1_(paired)_trimmed_(paired)_contig_19559_g.22296_m.22296	2.11	1.08	0.01	0.03	1.00	RABEK_BOVIN Rab9 effector protein with kelch motifs OS=Bos taurus OX=9913 GN=RABEPK PE=2 SV=1
Gene.56587_AdHT2_1_(paired)_trimmed_(paired)_contig_90239_g.56587_m.56587	2.10	1.07	0.02	0.03	1.00	UVR8_ARATH Ultraviolet-B receptor UVR8 OS=Arabidopsis thaliana OX=3702 GN=UVR8 PE=1 SV=1
Gene.40657_AdHT2_1_(paired)_trimmed_(paired)_contig_47523_g.40657_m.40657	2.08	1.06	0.01	0.03	1.00	UniRef90_A0A2T7Q1N3 MR_MLE domain-containing protein n=2 Tax=Pomacea canaliculata TaxID=400727 RepID=A0A2T7Q1N3_POMCA
Gene.8712_AdHT2_1_(paired)_trimmed_(paired)_contig_6154_g.8712_m.8712	2.09	1.06	0.02	0.03	1.00	UniRef90_K1R5I6 Putative chitinase 3 n=1 Tax=Crassostrea gigas TaxID=29159 RepID=K1R5I6_CRAGI
Gene.16161_AdHT2_1_(paired)_trimmed_(paired)_contig_13080_g.16161_m.16161	2.04	1.03	0.01	0.03	1.00	UniRef90_A0A1S3JLQ9 Non-specific serine/threonine protein kinase n=1 Tax=Lingula unguis TaxID=7574 RepID=A0A1S3JLQ9_LINUN
Gene.7807_AdHT2_1_(paired)_trimmed_(paired)_contig_5406_g.7807_m.7807	2.05	1.03	0.02	0.03	1.00	AGRIN_CHICK Agrin OS=Gallus gallus OX=9031 GN=AGRN PE=1 SV=3
Gene.47111_AdHT2_1_(paired)_trimmed_(paired)_contig_61629_g.47111_m.47111	2.02	1.02	0.02	0.03	1.00	BODG_RAT Gamma-butyrobetaine dioxygenase OS=Rattus norvegicus OX=10116 GN=Bbox1 PE=1 SV=1
Gene.42767_AdHT2_1_(paired)_trimmed_(paired)_contig_51793_g.42767_m.42767	2.02	1.02	0.02	0.03	1.00	PRR5_XENLA Proline-rich protein 5 OS=Xenopus laevis OX=8355 GN=prr5 PE=2 SV=1
Gene.10785_AdHT2_1_(paired)_trimmed_(paired)_contig_7956_g.10785_m.10785	2.03	1.02	0.02	0.03	1.00	ABCA1_MOUSE Phospholipid-transporting ATPase ABCA1 OS=Mus musculus OX=10090 GN=Abca1 PE=1 SV=4
Gene.1659_AdHT2_1_(paired)_trimmed_(paired)_contig_977_g.1659_m.1659	2.01	1.01	0.02	0.03	1.00	UniRef90_A0A3B4VM67 Citron Rho-interacting kinase n=1 Tax=Seriola dumerili TaxID=41447 RepID=A0A3B4VM67_SERDU
Gene.65189_AdHT2_1_(paired)_trimmed_(paired)_contig_153912_g.65189_m.65189	12.80	3.68	0.02	0.04	1.00	HRH3_HUMAN Histamine H3 receptor OS=Homo sapiens OX=9606 GN=HRH3 PE=1 SV=2
Gene.65096_AdHT2_1_(paired)_trimmed_(paired)_contig_152437_g.65096_m.65096	7.22	2.85	0.02	0.04	1.00	B4GT6_HUMAN Beta-1,4-galactosyltransferase 6 OS=Homo sapiens OX=9606 GN=B4GALT6 PE=1 SV=1
Gene.63779_AdHT2_1_(paired)_trimmed_(paired)_contig_129850_g.63779_m.63779	6.66	2.74	0.02	0.04	1.00	LPAL2_HUMAN Putative apolipoprotein(a)-like protein 2 OS=Homo sapiens OX=9606 GN=LPAL2 PE=5 SV=1
Gene.63362_AdHT2_1_(paired)_trimmed_(paired)_contig_126475_g.63362_m.63362	6.26	2.65	0.02	0.04	1.00	UniRef90_A0A5B6ZSS1 Putative NHP2-like protein 1 (Fragment) n=2 Tax=Davidia involucrata TaxID=16924 RepID=A0A5B6ZSS1_DAVIN
Gene.31942_AdHT2_1_(paired)_trimmed_(paired)_contig_32389_g.31942_m.31942	4.61	2.21	0.02	0.04	1.00	PCDGF_HUMAN Protocadherin gamma-B3 OS=Homo sapiens OX=9606 GN=PCDHGB3 PE=1 SV=4
Gene.57492_AdHT2_1_(paired)_trimmed_(paired)_contig_94186_g.57492_m.57492	3.49	1.80	0.02	0.04	1.00	UniRef90_A0A177AYF2 Delta-like protein (Fragment) n=1 Tax=Intoshia linei TaxID=1819745 RepID=A0A177AYF2_9METZ
Gene.49401_AdHT2_1_(paired)_trimmed_(paired)_contig_67293_g.49401_m.49401	2.98	1.58	0.02	0.04	1.00	UniRef90_A0A2C9KKF4 Peptidase M12B domain-containing protein n=1 Tax=Biomphalaria glabrata TaxID=6526 RepID=A0A2C9KKF4_BIOGL
Gene.61296_AdHT2_1_(paired)_trimmed_(paired)_contig_114527_g.61296_m.61296	2.78	1.47	0.02	0.04	1.00	Y2199_DROME Zinc finger protein CG2199 OS=Drosophila melanogaster OX=7227 GN=CG2199 PE=1 SV=1
Gene.21602_AdHT2_1_(paired)_trimmed_(paired)_contig_18774_g.21602_m.21602	2.73	1.45	0.02	0.04	1.00	ARRH_HELVI Arrestin homolog OS=Heliothis virescens OX=7102 PE=3 SV=1
Gene.59484_AdHT2_1_(paired)_trimmed_(paired)_contig_103771_g.59484_m.59484	2.70	1.44	0.02	0.04	1.00	UniRef90_R7T4L5 G_PROTEIN_RECEP_F3_4 domain-containing protein n=1 Tax=Capitella teleta TaxID=283909 RepID=R7T4L5_CAPTE
Gene.63138_AdHT2_1_(paired)_trimmed_(paired)_contig_125152_g.63138_m.63138	2.64	1.40	0.02	0.04	1.00	LRRT3_MOUSE Leucine-rich repeat transmembrane neuronal protein 3 OS=Mus musculus OX=10090 GN=Lrrtm3 PE=2 SV=2
Gene.57597_AdHT2_1_(paired)_trimmed_(paired)_contig_94584_g.57597_m.57597	2.61	1.38	0.02	0.04	1.00	ZN184_HUMAN Zinc finger protein 184 OS=Homo sapiens OX=9606 GN=ZNF184 PE=1 SV=4
Gene.52323_AdHT2_1_(paired)_trimmed_(paired)_contig_75770_g.52323_m.52323	2.40	1.26	0.02	0.04	1.00	UniRef90_R7T5P9 Metallophos domain-containing protein n=1 Tax=Capitella teleta TaxID=283909 RepID=R7T5P9_CAPTE
Gene.41992_AdHT2_1_(paired)_trimmed_(paired)_contig_50188_g.41992_m.41992	2.35	1.24	0.02	0.04	1.00	ASIC5_MOUSE Acid-sensing ion channel 5 OS=Mus musculus OX=10090 GN=Asic5 PE=2 SV=1
Gene.48641_AdHT2_1_(paired)_trimmed_(paired)_contig_65317_g.48641_m.48641	2.31	1.21	0.02	0.04	1.00	UniRef90_D3K5L7 Pachytene checkpoint protein 2 homolog n=8 Tax=Cetartiodactyla TaxID=91561 RepID=PCH2_PIG
Gene.55046_AdHT2_1_(paired)_trimmed_(paired)_contig_84725_g.55046_m.55046	2.27	1.18	0.02	0.04	1.00	UniRef90_A0A1S3JAE6 cytosolic carboxypeptidase 2 isoform X1 n=7 Tax=Lingula unguis TaxID=7574 RepID=A0A1S3JAE6_LINUN
Gene.58793_AdHT2_1_(paired)_trimmed_(paired)_contig_99941_g.58793_m.58793	2.23	1.16	0.02	0.04	1.00	TDH_HUMAN Inactive L-threonine 3-dehydrogenase, mitochondrial OS=Homo sapiens OX=9606 GN=TDH PE=2 SV=1
Gene.44537_AdHT2_1_(paired)_trimmed_(paired)_contig_55779_g.44537_m.44537	2.21	1.14	0.02	0.04	1.00	LAMT_CATRO Loganic acid O-methyltransferase OS=Catharanthus roseus OX=4058 GN=LAMT PE=1 SV=1
Gene.59085_AdHT2_1_(paired)_trimmed_(paired)_contig_101549_g.59085_m.59085	2.11	1.08	0.02	0.04	1.00	NDOR1_HUMAN NADPH-dependent diflavin oxidoreductase 1 OS=Homo sapiens OX=9606 GN=NDOR1 PE=1 SV=1
Gene.24187_AdHT2_1_(paired)_trimmed_(paired)_contig_21906_g.24187_m.24187	2.08	1.06	0.02	0.04	1.00	UniRef90_A0A3R7PE50 Mitotic checkpoint serine/threonine-protein kinase BUB1 beta n=1 Tax=Penaeus vannamei TaxID=6689 RepID=A0A3R7PE50_PENVA
Gene.28973_AdHT2_1_(paired)_trimmed_(paired)_contig_28075_g.28973_m.28973	2.06	1.05	0.02	0.04	1.00	UniRef90_A0A1S3JHA9 zinc finger protein 816-like n=1 Tax=Lingula unguis TaxID=7574 RepID=A0A1S3JHA9_LINUN
Gene.48669_AdHT2_1_(paired)_trimmed_(paired)_contig_65374_g.48669_m.48669	2.07	1.05	0.02	0.04	1.00	DRD2A_XENLA D(2) dopamine receptor A OS=Xenopus laevis OX=8355 GN=drd2-a PE=2 SV=1
Gene.43945_AdHT2_1_(paired)_trimmed_(paired)_contig_54340_g.43945_m.43945	2.07	1.05	0.02	0.04	1.00	LRRC9_XENTR Leucine-rich repeat-containing protein 9 OS=Xenopus tropicalis OX=8364 GN=lrrc9 PE=2 SV=2
Gene.8070_AdHT2_1_(paired)_trimmed_(paired)_contig_5602_g.8070_m.8070	2.05	1.04	0.02	0.04	1.00	PAPOG_MOUSE Poly(A) polymerase gamma OS=Mus musculus OX=10090 GN=Papolg PE=1 SV=1
Gene.60404_AdHT2_1_(paired)_trimmed_(paired)_contig_108648_g.60404_m.60404	2.05	1.04	0.02	0.04	1.00	UniRef90_K1S5T3 Protein kinase domain-containing protein n=1 Tax=Crassostrea gigas TaxID=29159 RepID=K1S5T3_CRAGI
Gene.53305_AdHT2_1_(paired)_trimmed_(paired)_contig_78549_g.53305_m.53305	2.03	1.02	0.02	0.04	1.00	TRPM6_HUMAN Transient receptor potential cation channel subfamily M member 6 OS=Homo sapiens OX=9606 GN=TRPM6 PE=1 SV=2
Gene.7220_AdHT2_1_(paired)_trimmed_(paired)_contig_4941_g.7220_m.7220	2.00	1.00	0.02	0.04	1.00	UniRef90_R7TV47 Protein HIRA n=1 Tax=Capitella teleta TaxID=283909 RepID=R7TV47_CAPTE
Gene.56136_AdHT2_1_(paired)_trimmed_(paired)_contig_88451_g.56136_m.56136	2.01	1.00	0.02	0.04	1.00	TTLL3_MOUSE Tubulin monoglycylase TTLL3 OS=Mus musculus OX=10090 GN=Ttll3 PE=1 SV=1
Gene.60438_AdHT2_1_(paired)_trimmed_(paired)_contig_108956_g.60438_m.60438	3.67	1.88	0.03	0.05	1.00	UniRef90_R7T4L4 Guanylate cyclase n=1 Tax=Capitella teleta TaxID=283909 RepID=R7T4L4_CAPTE
Gene.48231_AdHT2_1_(paired)_trimmed_(paired)_contig_64322_g.48231_m.48231	2.36	1.24	0.03	0.05	1.00	UniRef90_R7V9X1 TIR domain-containing protein n=1 Tax=Capitella teleta TaxID=283909 RepID=R7V9X1_CAPTE
Gene.34247_AdHT2_1_(paired)_trimmed_(paired)_contig_36065_g.34247_m.34247	2.25	1.17	0.02	0.05	1.00	UniRef90_G0L7T1 Alginate lyase, family PL6 n=4 Tax=Zobellia TaxID=112040 RepID=G0L7T1_ZOBGA
Gene.56499_AdHT2_1_(paired)_trimmed_(paired)_contig_89806_g.56499_m.56499	2.18	1.12	0.03	0.05	1.00	GLR32_ARATH Glutamate receptor 3.2 OS=Arabidopsis thaliana OX=3702 GN=GLR3.2 PE=1 SV=2
Gene.51455_AdHT2_1_(paired)_trimmed_(paired)_contig_73299_g.51455_m.51455	2.11	1.08	0.03	0.05	1.00	UniRef90_A0A0J7KMT0 Tubulin polyglutamylase ttll6 n=2 Tax=Formicinae TaxID=7479 RepID=A0A0J7KMT0_LASNI
Gene.49632_AdHT2_1_(paired)_trimmed_(paired)_contig_68011_g.49632_m.49632	2.08	1.05	0.03	0.05	1.00	RSLAB_HUMAN Ras-like protein family member 10B OS=Homo sapiens OX=9606 GN=RASL10B PE=2 SV=1
Gene.54516_AdHT2_1_(paired)_trimmed_(paired)_contig_82649_g.54516_m.54516	5.14	2.36	1.07E-11	1.00E-10	3.48E-7	UniRef90_R7U390 Death domain-containing protein n=1 Tax=Capitella teleta TaxID=283909 RepID=R7U390_CAPTE
Gene.12997_AdHT2_1_(paired)_trimmed_(paired)_contig_9956_g.12997_m.12997	2.50	1.32	3.41E-4	1.00E-3	1.00	UniRef90_A0A1U8YID4 Cell division cycle 2 n=14 Tax=Decapoda TaxID=6683 RepID=A0A1U8YID4_PORTR
Gene.62167_AdHT2_1_(paired)_trimmed_(paired)_contig_121388_g.62167_m.62167	6.60	2.72	1.64E-8	1.00E-7	5.30E-4	MBL2_RAT Mannose-binding protein C OS=Rattus norvegicus OX=10116 GN=Mbl2 PE=1 SV=2
Gene.49193_AdHT2_1_(paired)_trimmed_(paired)_contig_66712_g.49193_m.49193	5.78	2.53	1.08E-11	1.01E-10	3.51E-7	UniRef90_A0A3R7MK87 Putative Chromaffin granule amine transporter n=1 Tax=Penaeus vannamei TaxID=6689 RepID=A0A3R7MK87_PENVA
Gene.49607_AdHT2_1_(paired)_trimmed_(paired)_contig_67928_g.49607_m.49607	6.14	2.62	9.47E-13	1.01E-11	3.07E-8	LRC23_HUMAN Leucine-rich repeat-containing protein 23 OS=Homo sapiens OX=9606 GN=LRRC23 PE=2 SV=2
Gene.42738_AdHT2_1_(paired)_trimmed_(paired)_contig_51736_g.42738_m.42738	4.09	2.03	9.46E-13	1.01E-11	3.06E-8	F161A_XENLA Protein FAM161A OS=Xenopus laevis OX=8355 GN=fam161a PE=2 SV=1
Gene.53010_AdHT2_1_(paired)_trimmed_(paired)_contig_77744_g.53010_m.53010	14.40	3.85	6.66E-16	1.01E-14	2.16E-11	UniRef90_A0A147BGL3 Guanylate cyclase n=4 Tax=Ixodes TaxID=6944 RepID=A0A147BGL3_IXORI
Gene.9013_AdHT2_1_(paired)_trimmed_(paired)_contig_6425_g.9013_m.9013	2.54	1.35	3.45E-4	1.01E-3	1.00	M4A4D_MOUSE Membrane-spanning 4-domains subfamily A member 4D OS=Mus musculus OX=10090 GN=Ms4a4d PE=2 SV=1
Gene.32592_AdHT2_1_(paired)_trimmed_(paired)_contig_33327_g.32592_m.32592	2.16	1.11	2.79E-5	1.01E-4	0.90	T132C_HUMAN Transmembrane protein 132C OS=Homo sapiens OX=9606 GN=TMEM132C PE=2 SV=3
Gene.36064_AdHT2_1_(paired)_trimmed_(paired)_contig_39045_g.36064_m.36064	3.16	1.66	1.93E-7	1.01E-6	6.27E-3	UniRef90_R7T9I2 Sidoreflexin n=1 Tax=Capitella teleta TaxID=283909 RepID=R7T9I2_CAPTE
Gene.49810_AdHT2_1_(paired)_trimmed_(paired)_contig_68510_g.49810_m.49810	3.54	1.82	1.64E-8	1.01E-7	5.32E-4	CCD13_HUMAN Coiled-coil domain-containing protein 13 OS=Homo sapiens OX=9606 GN=CCDC13 PE=1 SV=2
Gene.62452_AdHT2_1_(paired)_trimmed_(paired)_contig_122364_g.62452_m.62452	8.94	3.16	1.42E-9	1.01E-8	4.61E-5	UniRef90_A0A0Q8GUH0 Cyclopropane-fatty-acyl-phospholipid synthase n=3 Tax=Burkholderiales TaxID=80840 RepID=A0A0Q8GUH0_9BURK
Gene.11044_AdHT2_1_(paired)_trimmed_(paired)_contig_8201_g.11044_m.11044	3.65	1.87	1.42E-9	1.01E-8	4.61E-5	UniRef90_A0A267HAR4 Tubulin alpha chain n=4 Tax=Macrostomum lignano TaxID=282301 RepID=A0A267HAR4_9PLAT
Gene.28513_AdHT2_1_(paired)_trimmed_(paired)_contig_27407_g.28513_m.28513	23.72	4.57	1.09E-11	1.02E-10	3.55E-7	UniRef90_A0A1S3J8I4 thyroid hormone receptor beta-A n=1 Tax=Lingula unguis TaxID=7574 RepID=A0A1S3J8I4_LINUN
Gene.57079_AdHT2_1_(paired)_trimmed_(paired)_contig_92262_g.57079_m.57079	17.09	4.09	1.09E-11	1.02E-10	3.54E-7	UniRef90_A0A1S3K4B1 neuronal acetylcholine receptor subunit alpha-10-like n=1 Tax=Lingula unguis TaxID=7574 RepID=A0A1S3K4B1_LINUN
Gene.29761_AdHT2_1_(paired)_trimmed_(paired)_contig_29220_g.29761_m.29761	4.25	2.09	1.09E-11	1.02E-10	3.54E-7	UniRef90_V4BAD7 Annexin n=2 Tax=Lottia gigantea TaxID=225164 RepID=V4BAD7_LOTGI
Gene.60765_AdHT2_1_(paired)_trimmed_(paired)_contig_110907_g.60765_m.60765	9.52	3.25	9.60E-13	1.02E-11	3.11E-8	UniRef90_A0A210Q7Z0 ATP-binding cassette sub-family G member 5 n=1 Tax=Mizuhopecten yessoensis TaxID=6573 RepID=A0A210Q7Z0_MIZYE
Gene.36774_AdHT2_1_(paired)_trimmed_(paired)_contig_40211_g.36774_m.36774	11.31	3.50	8.44E-14	1.02E-12	2.73E-9	GDPD6_ARATH Glycerophosphodiester phosphodiesterase GDPD6 OS=Arabidopsis thaliana OX=3702 GN=GDPD6 PE=2 SV=1
Gene.53308_AdHT2_1_(paired)_trimmed_(paired)_contig_78554_g.53308_m.53308	26.63	4.73	7.55E-15	1.02E-13	2.44E-10	UniRef90_A0A210QGF1 Zinc finger protein 596 n=1 Tax=Mizuhopecten yessoensis TaxID=6573 RepID=A0A210QGF1_MIZYE
Gene.62683_AdHT2_1_(paired)_trimmed_(paired)_contig_123105_g.62683_m.62683	3.17	1.66	3.49E-4	1.02E-3	1.00	UniRef90_A0A450YM03 Peptidase inhibitor I9 n=1 Tax=Candidatus Kentron sp. SD TaxID=2126332 RepID=A0A450YM03_9GAMM
Gene.30790_AdHT2_1_(paired)_trimmed_(paired)_contig_30696_g.30790_m.30790	2.29	1.20	3.50E-4	1.02E-3	1.00	UniRef90_T1G1F3 Ca_chan_IQ domain-containing protein n=1 Tax=Helobdella robusta TaxID=6412 RepID=T1G1F3_HELRO
Gene.24712_AdHT2_1_(paired)_trimmed_(paired)_contig_22544_g.24712_m.24712	2.69	1.43	2.33E-6	1.02E-5	0.08	UniRef90_A0A433TJB9 Tubulin alpha chain n=1 Tax=Elysia chlorotica TaxID=188477 RepID=A0A433TJB9_ELYCH
Gene.1257_AdHT2_1_(paired)_trimmed_(paired)_contig_718_g.1257_m.1257	3.04	1.61	1.68E-8	1.02E-7	5.43E-4	UniRef90_A0A1I8HNJ8 Tubulin domain-containing protein n=6 Tax=Eumetazoa TaxID=6072 RepID=A0A1I8HNJ8_9PLAT
Gene.11772_AdHT2_1_(paired)_trimmed_(paired)_contig_8920_g.11772_m.11772	2.31	1.21	3.51E-4	1.03E-3	1.00	5HT2A_PIG 5-hydroxytryptamine receptor 2A OS=Sus scrofa OX=9823 GN=HTR2A PE=2 SV=1
Gene.23262_AdHT2_1_(paired)_trimmed_(paired)_contig_20720_g.23262_m.23262	2.60	1.38	1.98E-7	1.03E-6	6.42E-3	UniRef90_S4RQ32 Retinol saturase (all-trans-retinol 13,14-reductase) n=1 Tax=Petromyzon marinus TaxID=7757 RepID=S4RQ32_PETMA
Gene.19890_AdHT2_1_(paired)_trimmed_(paired)_contig_16945_g.19890_m.19890	2.78	1.47	1.68E-8	1.03E-7	5.44E-4	UniRef90_F6ZAH1 Hydroxysteroid 17-beta dehydrogenase 4 n=10 Tax=Equus TaxID=35510 RepID=F6ZAH1_HORSE
Gene.62173_AdHT2_1_(paired)_trimmed_(paired)_contig_121413_g.62173_m.62173	11.02	3.46	1.45E-9	1.03E-8	4.71E-5	UniRef90_K1RDJ9 Sphingosine 1-phosphate receptor 1 n=2 Tax=Crassostrea gigas TaxID=29159 RepID=K1RDJ9_CRAGI
Gene.49211_AdHT2_1_(paired)_trimmed_(paired)_contig_66741_g.49211_m.49211	8.20	3.04	1.45E-9	1.03E-8	4.68E-5	UniRef90_R7T5S8 Guanylate cyclase (Fragment) n=1 Tax=Capitella teleta TaxID=283909 RepID=R7T5S8_CAPTE
Gene.41191_AdHT2_1_(paired)_trimmed_(paired)_contig_48543_g.41191_m.41191	7.23	2.85	1.46E-9	1.03E-8	4.72E-5	NPC2_PANTR NPC intracellular cholesterol transporter 2 OS=Pan troglodytes OX=9598 GN=NPC2 PE=1 SV=1
Gene.23812_AdHT2_1_(paired)_trimmed_(paired)_contig_21450_g.23812_m.23812	6.14	2.62	1.12E-11	1.04E-10	3.62E-7	UniRef90_A0A2T7ND50 DUF89 domain-containing protein n=2 Tax=Pomacea canaliculata TaxID=400727 RepID=A0A2T7ND50_POMCA
Gene.38298_AdHT2_1_(paired)_trimmed_(paired)_contig_43142_g.38298_m.38298	4.26	2.09	1.12E-11	1.04E-10	3.63E-7	UniRef90_A0A1S3NF42 renalase isoform X2 n=13 Tax=Salmoninae TaxID=504568 RepID=A0A1S3NF42_SALSA
Gene.29818_AdHT2_1_(paired)_trimmed_(paired)_contig_29304_g.29818_m.29818	2.39	1.26	3.57E-4	1.04E-3	1.00	UniRef90_A0A3P8Z2M0 WD repeat-containing protein 55 n=2 Tax=Esox lucius TaxID=8010 RepID=A0A3P8Z2M0_ESOLU
Gene.30352_AdHT2_1_(paired)_trimmed_(paired)_contig_30023_g.30352_m.30352	2.04	1.03	3.56E-4	1.04E-3	1.00	UniRef90_Q2KJB7 Carnitine O-palmitoyltransferase 2, mitochondrial n=37 Tax=Laurasiatheria TaxID=314145 RepID=CPT2_BOVIN
Gene.25380_AdHT2_1_(paired)_trimmed_(paired)_contig_23363_g.25380_m.25380	3.64	1.86	2.89E-5	1.04E-4	0.94	LRIQ3_MOUSE Leucine-rich repeat and IQ domain-containing protein 3 OS=Mus musculus OX=10090 GN=Lrriq3 PE=2 SV=1
Gene.63479_AdHT2_1_(paired)_trimmed_(paired)_contig_127201_g.63479_m.63479	6.07	2.60	9.87E-13	1.05E-11	3.20E-8	UniRef90_A0A495DEZ0 Alkaline phosphatase n=1 Tax=Alteromonadaceae bacterium 2052S.S.stab0a.01 TaxID=1304900 RepID=A0A495DEZ0_9ALTE
Gene.55102_AdHT2_1_(paired)_trimmed_(paired)_contig_84922_g.55102_m.55102	2.25	1.17	3.59E-4	1.05E-3	1.00	UniRef90_A0A2R2MU23 MAM and LDL-receptor class A domain-containing protein 1 n=1 Tax=Lingula unguis TaxID=7574 RepID=A0A2R2MU23_LINUN
Gene.37621_AdHT2_1_(paired)_trimmed_(paired)_contig_41791_g.37621_m.37621	2.16	1.11	3.59E-4	1.05E-3	1.00	M3K19_MOUSE Mitogen-activated protein kinase kinase kinase 19 OS=Mus musculus OX=10090 GN=Map3k19 PE=3 SV=1
Gene.55693_AdHT2_1_(paired)_trimmed_(paired)_contig_86818_g.55693_m.55693	3.34	1.74	2.92E-5	1.05E-4	0.94	CCD60_HUMAN Coiled-coil domain-containing protein 60 OS=Homo sapiens OX=9606 GN=CCDC60 PE=1 SV=2
Gene.63001_AdHT2_1_(paired)_trimmed_(paired)_contig_124428_g.63001_m.63001	6.37	2.67	2.03E-7	1.05E-6	6.57E-3	ST14_BOVIN Suppressor of tumorigenicity 14 protein homolog OS=Bos taurus OX=9913 GN=ST14 PE=2 SV=1
Gene.61327_AdHT2_1_(paired)_trimmed_(paired)_contig_114710_g.61327_m.61327	6.58	2.72	1.49E-9	1.05E-8	4.83E-5	UniRef90_N1PBB8 G_PROTEIN_RECEP_F1_2 domain-containing protein n=1 Tax=Capitella teleta TaxID=283909 RepID=N1PBB8_CAPTE
Gene.40338_AdHT2_1_(paired)_trimmed_(paired)_contig_46969_g.40338_m.40338	3.51	1.81	1.49E-9	1.05E-8	4.82E-5	DZAN1_MACFA Double zinc ribbon and ankyrin repeat-containing protein 1 OS=Macaca fascicularis OX=9541 GN=DZANK1 PE=2 SV=2
Gene.34639_AdHT2_1_(paired)_trimmed_(paired)_contig_36687_g.34639_m.34639	6.69	2.74	9.95E-13	1.06E-11	3.22E-8	PGGHG_CHICK Protein-glucosylgalactosylhydroxylysine glucosidase OS=Gallus gallus OX=9031 GN=PGGHG PE=1 SV=3
Gene.52078_AdHT2_1_(paired)_trimmed_(paired)_contig_75071_g.52078_m.52078	3.17	1.66	3.65E-4	1.06E-3	1.00	EGLN1_MOUSE Egl nine homolog 1 OS=Mus musculus OX=10090 GN=Egln1 PE=1 SV=2
Gene.58988_AdHT2_1_(paired)_trimmed_(paired)_contig_101032_g.58988_m.58988	3.09	1.63	3.62E-4	1.06E-3	1.00	UniRef90_R7U7A9 Stork_head domain-containing protein (Fragment) n=1 Tax=Capitella teleta TaxID=283909 RepID=R7U7A9_CAPTE
Gene.19767_AdHT2_1_(paired)_trimmed_(paired)_contig_16828_g.19767_m.19767	2.23	1.15	2.93E-5	1.06E-4	0.95	AL3A1_HUMAN Aldehyde dehydrogenase, dimeric NADP-preferring OS=Homo sapiens OX=9606 GN=ALDH3A1 PE=1 SV=3
Gene.57035_AdHT2_1_(paired)_trimmed_(paired)_contig_92037_g.57035_m.57035	3.85	1.94	2.43E-6	1.06E-5	0.08	DPP4_MOUSE Dipeptidyl peptidase 4 OS=Mus musculus OX=10090 GN=Dpp4 PE=1 SV=3
Gene.57213_AdHT2_1_(paired)_trimmed_(paired)_contig_92807_g.57213_m.57213	3.59	1.84	2.45E-6	1.06E-5	0.08	UniRef90_O96048 29-kDa galactose-binding lectin n=5 Tax=Lumbricus terrestris TaxID=6398 RepID=O96048_LUMTE
Gene.48289_AdHT2_1_(paired)_trimmed_(paired)_contig_64451_g.48289_m.48289	8.29	3.05	1.30E-10	1.06E-9	4.22E-6	UniRef90_A0A067R506 Fatty acyl-CoA hydrolase, medium chain (Fragment) n=2 Tax=Zootermopsis nevadensis TaxID=136037 RepID=A0A067R506_ZOONE
Gene.49015_AdHT2_1_(paired)_trimmed_(paired)_contig_66270_g.49015_m.49015	6.02	2.59	1.15E-11	1.07E-10	3.72E-7	NOTCH_DROME Neurogenic locus Notch protein OS=Drosophila melanogaster OX=7227 GN=N PE=1 SV=3
Gene.24376_AdHT2_1_(paired)_trimmed_(paired)_contig_22121_g.24376_m.24376	4.58	2.19	1.15E-11	1.07E-10	3.73E-7	UniRef90_W5MTQ7 NME/NM23 family member 8 n=3 Tax=Lepisosteus oculatus TaxID=7918 RepID=W5MTQ7_LEPOC
Gene.56337_AdHT2_1_(paired)_trimmed_(paired)_contig_89192_g.56337_m.56337	2.05	1.03	3.68E-4	1.07E-3	1.00	UniRef90_B3L1P1 Tubulin alpha chain n=37 Tax=Eukaryota TaxID=2759 RepID=B3L1P1_PLAKH
Gene.16973_AdHT2_1_(paired)_trimmed_(paired)_contig_13892_g.16973_m.16973	2.81	1.49	3.70E-4	1.08E-3	1.00	NDC80_MOUSE Kinetochore protein NDC80 homolog OS=Mus musculus OX=10090 GN=Ndc80 PE=1 SV=1
Gene.54730_AdHT2_1_(paired)_trimmed_(paired)_contig_83486_g.54730_m.54730	3.72	1.90	3.00E-5	1.08E-4	0.97	SSR4_RAT Somatostatin receptor type 4 OS=Rattus norvegicus OX=10116 GN=Sstr4 PE=1 SV=1
Gene.55635_AdHT2_1_(paired)_trimmed_(paired)_contig_86616_g.55635_m.55635	3.06	1.62	2.48E-6	1.08E-5	0.08	FAH2A_DANRE Fatty-acid amide hydrolase 2-A OS=Danio rerio OX=7955 GN=faah2a PE=2 SV=1
Gene.59639_AdHT2_1_(paired)_trimmed_(paired)_contig_104475_g.59639_m.59639	5.88	2.56	2.10E-7	1.08E-6	6.80E-3	UniRef90_R7T7W7 Acyl_transf_3 domain-containing protein n=1 Tax=Capitella teleta TaxID=283909 RepID=R7T7W7_CAPTE
Gene.65308_AdHT2_1_(paired)_trimmed_(paired)_contig_155474_g.65308_m.65308	2.75	1.46	2.10E-7	1.08E-6	6.79E-3	UniRef90_A0C5P2 Tubulin beta chain n=3 Tax=Alveolata TaxID=33630 RepID=A0C5P2_PARTE
Gene.62499_AdHT2_1_(paired)_trimmed_(paired)_contig_122481_g.62499_m.62499	10.39	3.38	3.03E-5	1.09E-4	0.98	UniRef90_A0A2P6LME2 Extracellular serine proteinase n=2 Tax=cellular organisms TaxID=131567 RepID=A0A2P6LME2_NEPCL
Gene.46512_AdHT2_1_(paired)_trimmed_(paired)_contig_60207_g.46512_m.46512	3.43	1.78	3.03E-5	1.09E-4	0.98	UniRef90_A0A094KN76 Solute carrier family 22 member 15 (Fragment) n=2 Tax=Antrostomus carolinensis TaxID=279965 RepID=A0A094KN76_ANTCR
Gene.52008_AdHT2_1_(paired)_trimmed_(paired)_contig_74862_g.52008_m.52008	3.32	1.73	2.52E-6	1.09E-5	0.08	UniRef90_E7F1S5 Dual-specificity tyrosine-(Y)-phosphorylation-regulated kinase 4 n=47 Tax=Cypriniformes TaxID=7952 RepID=E7F1S5_DANRE
Gene.40897_AdHT2_1_(paired)_trimmed_(paired)_contig_47955_g.40897_m.40897	3.16	1.66	2.52E-6	1.09E-5	0.08	UniRef90_C3ZM32 Histone deacetylase n=2 Tax=Branchiostoma TaxID=7737 RepID=C3ZM32_BRAFL
Gene.45278_AdHT2_1_(paired)_trimmed_(paired)_contig_57524_g.45278_m.45278	3.74	1.90	1.79E-8	1.09E-7	5.80E-4	UniRef90_A0A210R384 Sodium-coupled neutral amino acid transporter 11 n=6 Tax=Mizuhopecten yessoensis TaxID=6573 RepID=A0A210R384_MIZYE
Gene.39929_AdHT2_1_(paired)_trimmed_(paired)_contig_46157_g.39929_m.39929	4.83	2.27	1.55E-9	1.09E-8	5.00E-5	UniRef90_A0A1S3HIK1 Kinesin-like protein n=3 Tax=Lingula unguis TaxID=7574 RepID=A0A1S3HIK1_LINUN
Gene.43231_AdHT2_1_(paired)_trimmed_(paired)_contig_52879_g.43231_m.43231	5.31	2.41	1.34E-10	1.09E-9	4.33E-6	UniRef90_A0A1S3JX59 WD repeat-containing protein 49 n=2 Tax=Lingula unguis TaxID=7574 RepID=A0A1S3JX59_LINUN
Gene.55007_AdHT2_1_(paired)_trimmed_(paired)_contig_84560_g.55007_m.55007	7.29	2.87	1.19E-11	1.10E-10	3.84E-7	ANNU_SCHAM Annulin OS=Schistocerca americana OX=7009 PE=2 SV=1
Gene.54334_AdHT2_1_(paired)_trimmed_(paired)_contig_82062_g.54334_m.54334	4.67	2.22	1.04E-12	1.10E-11	3.36E-8	LRC43_MOUSE Leucine-rich repeat-containing protein 43 OS=Mus musculus OX=10090 GN=Lrrc43 PE=2 SV=1
Gene.36948_AdHT2_1_(paired)_trimmed_(paired)_contig_40527_g.36948_m.36948	3.69	1.88	3.77E-4	1.10E-3	1.00	UniRef90_A0A0P5BI67 Putative Glycoprotein 3-alpha-L-fucosyltransferase A n=1 Tax=Daphnia magna TaxID=35525 RepID=A0A0P5BI67_9CRUS
Gene.47602_AdHT2_1_(paired)_trimmed_(paired)_contig_62733_g.47602_m.47602	5.84	2.55	1.56E-9	1.10E-8	5.06E-5	UniRef90_K1R5C9 ATP-binding cassette sub-family G member 5 n=1 Tax=Crassostrea gigas TaxID=29159 RepID=K1R5C9_CRAGI
Gene.49983_AdHT2_1_(paired)_trimmed_(paired)_contig_68951_g.49983_m.49983	14.87	3.89	1.20E-11	1.11E-10	3.87E-7	UniRef90_A0A4Z2B824 RRM domain-containing protein n=1 Tax=Takifugu bimaculatus TaxID=433685 RepID=A0A4Z2B824_9TELE
Gene.20972_AdHT2_1_(paired)_trimmed_(paired)_contig_18048_g.20972_m.20972	10.43	3.38	1.05E-12	1.11E-11	3.41E-8	UniRef90_A0A1Z5L1C7 Protein tyrosine kinase 9-actin monomer-binding protein (Fragment) n=2 Tax=Ornithodoros TaxID=6937 RepID=A0A1Z5L1C7_ORNMO
Gene.33840_AdHT2_1_(paired)_trimmed_(paired)_contig_35430_g.33840_m.33840	3.92	1.97	1.05E-12	1.11E-11	3.40E-8	IFT74_HUMAN Intraflagellar transport protein 74 homolog OS=Homo sapiens OX=9606 GN=IFT74 PE=1 SV=1
Gene.56785_AdHT2_1_(paired)_trimmed_(paired)_contig_90939_g.56785_m.56785	5.30	2.41	8.22E-15	1.11E-13	2.66E-10	NOE2_HUMAN Noelin-2 OS=Homo sapiens OX=9606 GN=OLFM2 PE=1 SV=2
Gene.29346_AdHT2_1_(paired)_trimmed_(paired)_contig_28578_g.29346_m.29346	2.51	1.33	3.81E-4	1.11E-3	1.00	IFT27_HUMAN Intraflagellar transport protein 27 homolog OS=Homo sapiens OX=9606 GN=IFT27 PE=1 SV=1
Gene.36854_AdHT2_1_(paired)_trimmed_(paired)_contig_40369_g.36854_m.36854	2.17	1.12	3.82E-4	1.11E-3	1.00	ASTRB_HUMAN Protein Aster-B OS=Homo sapiens OX=9606 GN=GRAMD1B PE=1 SV=1
Gene.36920_AdHT2_1_(paired)_trimmed_(paired)_contig_40482_g.36920_m.36920	2.83	1.50	2.57E-6	1.11E-5	0.08	UniRef90_R7TXT1 CaMBD domain-containing protein n=1 Tax=Capitella teleta TaxID=283909 RepID=R7TXT1_CAPTE
Gene.22635_AdHT2_1_(paired)_trimmed_(paired)_contig_19940_g.22635_m.22635	2.44	1.29	2.57E-6	1.11E-5	0.08	UniRef90_A0A1B0YB23 Alpha carbonic anhydrase 4 (Fragment) n=2 Tax=Stylophora pistillata TaxID=50429 RepID=A0A1B0YB23_STYPI
Gene.46259_AdHT2_1_(paired)_trimmed_(paired)_contig_59619_g.46259_m.46259	3.59	1.85	1.82E-8	1.11E-7	5.90E-4	ANR60_HUMAN Ankyrin repeat domain-containing protein 60 OS=Homo sapiens OX=9606 GN=ANKRD60 PE=4 SV=3
Gene.5863_AdHT2_1_(paired)_trimmed_(paired)_contig_3941_g.5863_m.5863	3.51	1.81	1.58E-9	1.11E-8	5.11E-5	PUR6_CHICK Multifunctional protein ADE2 OS=Gallus gallus OX=9031 GN=AIRC PE=2 SV=1
Gene.31214_AdHT2_1_(paired)_trimmed_(paired)_contig_31325_g.31214_m.31214	3.01	1.59	1.57E-9	1.11E-8	5.08E-5	UniRef90_A0A1S3JUM8 adiponectin receptor protein 2 n=1 Tax=Lingula unguis TaxID=7574 RepID=A0A1S3JUM8_LINUN
Gene.62824_AdHT2_1_(paired)_trimmed_(paired)_contig_123603_g.62824_m.62824	42.55	5.41	1.06E-12	1.12E-11	3.44E-8	UniRef90_R7U3J5 G_PROTEIN_RECEP_F1_2 domain-containing protein n=1 Tax=Capitella teleta TaxID=283909 RepID=R7U3J5_CAPTE
Gene.46077_AdHT2_1_(paired)_trimmed_(paired)_contig_59175_g.46077_m.46077	2.10	1.07	3.87E-4	1.12E-3	1.00	UniRef90_A0A1A8B6Y3 Methylcrotonoyl-Coenzyme A carboxylase 1 (Alpha) n=6 Tax=Ovalentaria TaxID=1489908 RepID=A0A1A8B6Y3_NOTFU
Gene.43106_AdHT2_1_(paired)_trimmed_(paired)_contig_52541_g.43106_m.43106	2.83	1.50	3.13E-5	1.12E-4	1.00	ARIA_ARATH ARM REPEAT PROTEIN INTERACTING WITH ABF2 OS=Arabidopsis thaliana OX=3702 GN=ARIA PE=1 SV=2
Gene.41282_AdHT2_1_(paired)_trimmed_(paired)_contig_48688_g.41282_m.41282	3.05	1.61	2.17E-7	1.12E-6	7.04E-3	CP100_MACFA Cilia- and flagella-associated protein 100 OS=Macaca fascicularis OX=9541 GN=CFAP100 PE=2 SV=2
Gene.28958_AdHT2_1_(paired)_trimmed_(paired)_contig_28059_g.28958_m.28958	8.41	3.07	1.22E-11	1.13E-10	3.96E-7	UniRef90_K1QHI6 Dynein heavy chain 5, axonemal n=1 Tax=Crassostrea gigas TaxID=29159 RepID=K1QHI6_CRAGI
Gene.56185_AdHT2_1_(paired)_trimmed_(paired)_contig_88610_g.56185_m.56185	3.03	1.60	2.60E-6	1.13E-5	0.08	UniRef90_K1PHV3 Leucine-rich repeat-containing protein 6 n=1 Tax=Crassostrea gigas TaxID=29159 RepID=K1PHV3_CRAGI
Gene.38068_AdHT2_1_(paired)_trimmed_(paired)_contig_42599_g.38068_m.38068	3.20	1.68	2.20E-7	1.13E-6	7.12E-3	UniRef90_A0A1S3K2Y6 glutamate receptor ionotropic, kainate 2 isoform X1 n=4 Tax=Lingula unguis TaxID=7574 RepID=A0A1S3K2Y6_LINUN
Gene.44540_AdHT2_1_(paired)_trimmed_(paired)_contig_55784_g.44540_m.44540	5.60	2.49	1.85E-8	1.13E-7	6.00E-4	MCM2_XENTR DNA replication licensing factor mcm2 OS=Xenopus tropicalis OX=8364 GN=mcm2 PE=2 SV=1
Gene.49631_AdHT2_1_(paired)_trimmed_(paired)_contig_68010_g.49631_m.49631	4.54	2.18	1.39E-10	1.13E-9	4.50E-6	UniRef90_A0A210QR77 IQ and AAA domain-containing protein 1 n=2 Tax=Mizuhopecten yessoensis TaxID=6573 RepID=A0A210QR77_MIZYE
Gene.53295_AdHT2_1_(paired)_trimmed_(paired)_contig_78524_g.53295_m.53295	2.27	1.19	3.94E-4	1.14E-3	1.00	UniRef90_A0A504YHY1 Solute carrier family 25 member 26 n=2 Tax=Fasciola TaxID=6191 RepID=A0A504YHY1_FASGI
Gene.31584_AdHT2_1_(paired)_trimmed_(paired)_contig_31887_g.31584_m.31584	3.36	1.75	3.19E-5	1.14E-4	1.00	UniRef90_A0A210QSS1 Homeobox protein n=1 Tax=Mizuhopecten yessoensis TaxID=6573 RepID=A0A210QSS1_MIZYE
Gene.46562_AdHT2_1_(paired)_trimmed_(paired)_contig_60363_g.46562_m.46562	3.30	1.72	3.18E-5	1.14E-4	1.00	UniRef90_A0A210R299 Cytochrome P450 26A1 n=1 Tax=Mizuhopecten yessoensis TaxID=6573 RepID=A0A210R299_MIZYE
Gene.46078_AdHT2_1_(paired)_trimmed_(paired)_contig_59176_g.46078_m.46078	3.98	1.99	2.22E-7	1.14E-6	7.19E-3	UniRef90_A0A2P1L4B0 CD109 antigen-like protein 2 n=1 Tax=Littorina littorea TaxID=31216 RepID=A0A2P1L4B0_LITLI
Gene.24285_AdHT2_1_(paired)_trimmed_(paired)_contig_21993_g.24285_m.24285	3.02	1.59	2.22E-7	1.14E-6	7.19E-3	UniRef90_A0A0S8EDV4 Haloalkane dehalogenase n=1 Tax=Dehalococcoidia bacterium SM23_28_2 TaxID=1703396 RepID=A0A0S8EDV4_9CHLR
Gene.55581_AdHT2_1_(paired)_trimmed_(paired)_contig_86470_g.55581_m.55581	5.40	2.43	1.62E-9	1.14E-8	5.25E-5	UniRef90_R7TBJ6 Innexin n=1 Tax=Capitella teleta TaxID=283909 RepID=R7TBJ6_CAPTE
Gene.5666_AdHT2_1_(paired)_trimmed_(paired)_contig_3813_g.5666_m.5666	3.49	1.80	1.62E-9	1.14E-8	5.23E-5	SPSY_MOUSE Spermine synthase OS=Mus musculus OX=10090 GN=Sms PE=1 SV=1
Gene.29457_AdHT2_1_(paired)_trimmed_(paired)_contig_28756_g.29457_m.29457	3.27	1.71	1.40E-10	1.14E-9	4.54E-6	UniRef90_K1R6K9 Bifunctional polynucleotide phosphatase/kinase n=2 Tax=Crassostrea gigas TaxID=29159 RepID=K1R6K9_CRAGI
Gene.62577_AdHT2_1_(paired)_trimmed_(paired)_contig_122754_g.62577_m.62577	19.80	4.31	1.25E-11	1.15E-10	4.05E-7	UniRef90_F1L3K4 Ligand-gated ion channel 4 n=1 Tax=Ascaris suum TaxID=6253 RepID=F1L3K4_ASCSU
Gene.57073_AdHT2_1_(paired)_trimmed_(paired)_contig_92224_g.57073_m.57073	2.90	1.54	3.99E-4	1.15E-3	1.00	UniRef90_A0A1S3PHK7 egl nine homolog 3-like isoform X1 n=24 Tax=Salmoninae TaxID=504568 RepID=A0A1S3PHK7_SALSA
Gene.60761_AdHT2_1_(paired)_trimmed_(paired)_contig_110881_g.60761_m.60761	4.28	2.10	3.20E-5	1.15E-4	1.00	UniRef90_A0A1S3HMW7 LOW QUALITY PROTEIN: 5-hydroxytryptamine receptor 1D-like n=1 Tax=Lingula unguis TaxID=7574 RepID=A0A1S3HMW7_LINUN
Gene.32975_AdHT2_1_(paired)_trimmed_(paired)_contig_34000_g.32975_m.32975	2.17	1.12	3.22E-5	1.15E-4	1.00	UniRef90_J9JNI6 Lipoyl synthase, mitochondrial n=8 Tax=Aphidinae TaxID=133076 RepID=J9JNI6_ACYPI
Gene.13111_AdHT2_1_(paired)_trimmed_(paired)_contig_10074_g.13111_m.13111	3.72	1.90	1.63E-9	1.15E-8	5.29E-5	ARMC4_MOUSE Armadillo repeat-containing protein 4 OS=Mus musculus OX=10090 GN=Armc4 PE=1 SV=1
Gene.11313_AdHT2_1_(paired)_trimmed_(paired)_contig_8448_g.11313_m.11313	2.57	1.36	4.00E-4	1.16E-3	1.00	UniRef90_A0A4W6DX33 Threonine synthase like 1 n=7 Tax=Lates calcarifer TaxID=8187 RepID=A0A4W6DX33_LATCA
Gene.42475_AdHT2_1_(paired)_trimmed_(paired)_contig_51222_g.42475_m.42475	2.41	1.27	4.00E-4	1.16E-3	1.00	5HTR_LYMST 5-hydroxytryptamine receptor OS=Lymnaea stagnalis OX=6523 PE=2 SV=1
Gene.62021_AdHT2_1_(paired)_trimmed_(paired)_contig_120411_g.62021_m.62021	5.47	2.45	2.68E-6	1.16E-5	0.09	UniRef90_A0A0A8JA32 Aquaporin1 n=3 Tax=Cypriniformes TaxID=7952 RepID=A0A0A8JA32_MISMI
Gene.51564_AdHT2_1_(paired)_trimmed_(paired)_contig_73626_g.51564_m.51564	3.35	1.74	2.70E-6	1.16E-5	0.09	QSPP_NEMVE Queuosine salvage protein OS=Nematostella vectensis OX=45351 GN=v1g230591 PE=3 SV=1
Gene.54378_AdHT2_1_(paired)_trimmed_(paired)_contig_82206_g.54378_m.54378	3.37	1.75	1.92E-8	1.16E-7	6.21E-4	UniRef90_A0A2D0QXQ7 Carbohydrate sulfotransferase n=1 Tax=Ictalurus punctatus TaxID=7998 RepID=A0A2D0QXQ7_ICTPU
Gene.17130_AdHT2_1_(paired)_trimmed_(paired)_contig_14039_g.17130_m.17130	2.86	1.52	1.91E-8	1.16E-7	6.19E-4	UniRef90_U3K3L4 Slit guidance ligand 2 n=130 Tax=Amniota TaxID=32524 RepID=U3K3L4_FICAL
Gene.51814_AdHT2_1_(paired)_trimmed_(paired)_contig_74265_g.51814_m.51814	6.91	2.79	1.65E-9	1.16E-8	5.34E-5	UniRef90_A0A1Q3FM23 Putative leucine-rich transmembrane protein n=4 Tax=Culex TaxID=53527 RepID=A0A1Q3FM23_CULTA
Gene.60325_AdHT2_1_(paired)_trimmed_(paired)_contig_108203_g.60325_m.60325	4.74	2.25	1.65E-9	1.16E-8	5.34E-5	ERIC2_HUMAN Glutamate-rich protein 2 OS=Homo sapiens OX=9606 GN=ERICH2 PE=1 SV=1
Gene.4785_AdHT2_1_(paired)_trimmed_(paired)_contig_3193_g.4785_m.4785	4.50	2.17	1.66E-9	1.16E-8	5.36E-5	CPN2_MOUSE Carboxypeptidase N subunit 2 OS=Mus musculus OX=10090 GN=Cpn2 PE=1 SV=2
Gene.56204_AdHT2_1_(paired)_trimmed_(paired)_contig_88689_g.56204_m.56204	5.68	2.51	1.11E-12	1.17E-11	3.60E-8	UniRef90_W5XLH5 Lipopolysaccharide-induced TNF factor 3 n=1 Tax=Mytilus galloprovincialis TaxID=29158 RepID=W5XLH5_MYTGA
Gene.26434_AdHT2_1_(paired)_trimmed_(paired)_contig_24605_g.26434_m.26434	4.79	2.26	9.79E-14	1.17E-12	3.17E-9	CNTP2_HUMAN Contactin-associated protein-like 2 OS=Homo sapiens OX=9606 GN=CNTNAP2 PE=1 SV=1
Gene.46413_AdHT2_1_(paired)_trimmed_(paired)_contig_59970_g.46413_m.46413	10.31	3.37	7.77E-16	1.17E-14	2.52E-11	UniRef90_K1QQH5 Macrophage mannose receptor 1 n=1 Tax=Crassostrea gigas TaxID=29159 RepID=K1QQH5_CRAGI
Gene.40546_AdHT2_1_(paired)_trimmed_(paired)_contig_47337_g.40546_m.40546	2.91	1.54	4.04E-4	1.17E-3	1.00	UniRef90_A0A2B4SS40 Serine/threonine-protein phosphatase with EF-hands n=2 Tax=Pocilloporidae TaxID=46729 RepID=A0A2B4SS40_STYPI
Gene.27695_AdHT2_1_(paired)_trimmed_(paired)_contig_26243_g.27695_m.27695	2.85	1.51	4.05E-4	1.17E-3	1.00	UniRef90_A0A1S3H6K1 microsomal glutathione S-transferase 1 n=1 Tax=Lingula unguis TaxID=7574 RepID=A0A1S3H6K1_LINUN
Gene.56140_AdHT2_1_(paired)_trimmed_(paired)_contig_88464_g.56140_m.56140	2.76	1.46	4.07E-4	1.17E-3	1.00	UniRef90_A0A0B6YLR7 PDEase_I_N domain-containing protein (Fragment) n=1 Tax=Arion vulgaris TaxID=1028688 RepID=A0A0B6YLR7_9EUPU
Gene.11375_AdHT2_1_(paired)_trimmed_(paired)_contig_8505_g.11375_m.11375	2.42	1.27	4.03E-4	1.17E-3	1.00	UniRef90_A0A2B4SLX0 Glutathione S-transferase U19 n=3 Tax=Pocilloporidae TaxID=46729 RepID=A0A2B4SLX0_STYPI
Gene.23668_AdHT2_1_(paired)_trimmed_(paired)_contig_21263_g.23668_m.23668	2.30	1.20	4.05E-4	1.17E-3	1.00	UniRef90_A0A1S3K263 protein lin-9 homolog n=1 Tax=Lingula unguis TaxID=7574 RepID=A0A1S3K263_LINUN
Gene.39843_AdHT2_1_(paired)_trimmed_(paired)_contig_45978_g.39843_m.39843	2.21	1.14	4.04E-4	1.17E-3	1.00	PHR_POTTR Deoxyribodipyrimidine photo-lyase OS=Potorous tridactylus OX=9310 GN=PHR PE=2 SV=1
Gene.63106_AdHT2_1_(paired)_trimmed_(paired)_contig_124949_g.63106_m.63106	125.45	6.97	2.71E-6	1.17E-5	0.09	UniRef90_R7VGC3 Protein kinase domain-containing protein (Fragment) n=1 Tax=Capitella teleta TaxID=283909 RepID=R7VGC3_CAPTE
Gene.44720_AdHT2_1_(paired)_trimmed_(paired)_contig_56273_g.44720_m.44720	5.30	2.41	1.93E-8	1.17E-7	6.24E-4	UniRef90_R7TAK1 Par3_HAL_N_term domain-containing protein n=1 Tax=Capitella teleta TaxID=283909 RepID=R7TAK1_CAPTE
Gene.46590_AdHT2_1_(paired)_trimmed_(paired)_contig_60428_g.46590_m.46590	4.59	2.20	1.93E-8	1.17E-7	6.24E-4	UniRef90_A0A177B673 Amiloride-sensitive sodium channel subunit gamma n=1 Tax=Intoshia linei TaxID=1819745 RepID=A0A177B673_9METZ
Gene.31117_AdHT2_1_(paired)_trimmed_(paired)_contig_31175_g.31117_m.31117	4.41	2.14	1.93E-8	1.17E-7	6.23E-4	UniRef90_A0A0P6JDV7 Poly(U)-specific endoribonuclease isoform 3 n=2 Tax=Heterocephalus glaber TaxID=10181 RepID=A0A0P6JDV7_HETGA
Gene.44615_AdHT2_1_(paired)_trimmed_(paired)_contig_56022_g.44615_m.44615	4.85	2.28	1.44E-10	1.17E-9	4.67E-6	UniRef90_A0A0M4JMC5 Ionotropic glutamate receptor 6 (Fragment) n=1 Tax=Locusta migratoria TaxID=7004 RepID=A0A0M4JMC5_LOCMI
Gene.50059_AdHT2_1_(paired)_trimmed_(paired)_contig_69119_g.50059_m.50059	4.76	2.25	1.44E-10	1.17E-9	4.67E-6	CE128_HUMAN Centrosomal protein of 128 kDa OS=Homo sapiens OX=9606 GN=CEP128 PE=1 SV=2
Gene.46466_AdHT2_1_(paired)_trimmed_(paired)_contig_60126_g.46466_m.46466	7.98	3.00	1.27E-11	1.18E-10	4.12E-7	UniRef90_A0A210R5X2 Calmodulin n=1 Tax=Mizuhopecten yessoensis TaxID=6573 RepID=A0A210R5X2_MIZYE
Gene.42460_AdHT2_1_(paired)_trimmed_(paired)_contig_51195_g.42460_m.42460	5.07	2.34	8.77E-15	1.18E-13	2.84E-10	UniRef90_A0A151NDD8 Cilia-and flagella-associated protein 61 n=9 Tax=Crocodylia TaxID=1294634 RepID=A0A151NDD8_ALLMI
Gene.64282_AdHT2_1_(paired)_trimmed_(paired)_contig_137289_g.64282_m.64282	22.15	4.47	4.09E-4	1.18E-3	1.00	UniRef90_A0A4Z2FJR3 Opsin-5 n=1 Tax=Liparis tanakae TaxID=230148 RepID=A0A4Z2FJR3_9TELE
Gene.51915_AdHT2_1_(paired)_trimmed_(paired)_contig_74571_g.51915_m.51915	3.01	1.59	4.09E-4	1.18E-3	1.00	UniRef90_A0A1S3IUR3 sodium-dependent glucose transporter 1 isoform X1 n=4 Tax=Lingula unguis TaxID=7574 RepID=A0A1S3IUR3_LINUN
Gene.60153_AdHT2_1_(paired)_trimmed_(paired)_contig_107247_g.60153_m.60153	2.66	1.41	4.09E-4	1.18E-3	1.00	DPCD_BOVIN Protein DPCD OS=Bos taurus OX=9913 GN=DPCD PE=2 SV=1
Gene.48965_AdHT2_1_(paired)_trimmed_(paired)_contig_66151_g.48965_m.48965	2.30	1.20	4.10E-4	1.18E-3	1.00	UniRef90_E2C8J2 Coiled-coil domain-containing protein 132 n=1 Tax=Harpegnathos saltator TaxID=610380 RepID=E2C8J2_HARSA
Gene.43837_AdHT2_1_(paired)_trimmed_(paired)_contig_54059_g.43837_m.43837	4.44	2.15	2.73E-6	1.18E-5	0.09	TSEAR_MOUSE Thrombospondin-type laminin G domain and EAR repeat-containing protein OS=Mus musculus OX=10090 GN=Tspear PE=1 SV=1
Gene.57756_AdHT2_1_(paired)_trimmed_(paired)_contig_95288_g.57756_m.57756	4.36	2.12	2.74E-6	1.18E-5	0.09	MYT1_XENLA Myelin transcription factor 1 OS=Xenopus laevis OX=8355 GN=myt1 PE=2 SV=1
Gene.50861_AdHT2_1_(paired)_trimmed_(paired)_contig_71350_g.50861_m.50861	3.83	1.94	1.95E-8	1.18E-7	6.30E-4	UniRef90_A0A369SF46 Cilia-and flagella-associated protein 99 n=1 Tax=Trichoplax sp. H2 TaxID=287889 RepID=A0A369SF46_9METZ
Gene.11516_AdHT2_1_(paired)_trimmed_(paired)_contig_8677_g.11516_m.11516	5.51	2.46	9.91E-14	1.19E-12	3.21E-9	IDLC_STRPU 33 kDa inner dynein arm light chain, axonemal OS=Strongylocentrotus purpuratus OX=7668 PE=1 SV=1
Gene.38935_AdHT2_1_(paired)_trimmed_(paired)_contig_44327_g.38935_m.38935	2.55	1.35	4.12E-4	1.19E-3	1.00	KLF14_PANTR Krueppel-like factor 14 OS=Pan troglodytes OX=9598 GN=KLF14 PE=3 SV=1
Gene.11090_AdHT2_1_(paired)_trimmed_(paired)_contig_8249_g.11090_m.11090	2.11	1.08	4.13E-4	1.19E-3	1.00	UniRef90_R7USH6 Guanylate cyclase n=1 Tax=Capitella teleta TaxID=283909 RepID=R7USH6_CAPTE
Gene.11278_AdHT2_1_(paired)_trimmed_(paired)_contig_8396_g.11278_m.11278	3.68	1.88	3.32E-5	1.19E-4	1.00	PRI1_HUMAN DNA primase small subunit OS=Homo sapiens OX=9606 GN=PRIM1 PE=1 SV=1
Gene.59335_AdHT2_1_(paired)_trimmed_(paired)_contig_103088_g.59335_m.59335	6.44	2.69	2.75E-6	1.19E-5	0.09	RX1_CHICK Retinal homeobox protein Rx1 OS=Gallus gallus OX=9031 GN=RX1 PE=2 SV=1
Gene.20584_AdHT2_1_(paired)_trimmed_(paired)_contig_17580_g.20584_m.20584	2.26	1.18	4.18E-4	1.20E-3	1.00	PP1R7_RAT Protein phosphatase 1 regulatory subunit 7 OS=Rattus norvegicus OX=10116 GN=Ppp1r7 PE=1 SV=1
Gene.22593_AdHT2_1_(paired)_trimmed_(paired)_contig_19911_g.22593_m.22593	2.26	1.18	4.18E-4	1.20E-3	1.00	SOL1_CAEEL Suppressor of lurcher protein 1 OS=Caenorhabditis elegans OX=6239 GN=sol-1 PE=1 SV=3
Gene.29835_AdHT2_1_(paired)_trimmed_(paired)_contig_29331_g.29835_m.29835	3.41	1.77	2.34E-7	1.20E-6	7.58E-3	VWA3B_HUMAN von Willebrand factor A domain-containing protein 3B OS=Homo sapiens OX=9606 GN=VWA3B PE=1 SV=3
Gene.50938_AdHT2_1_(paired)_trimmed_(paired)_contig_71581_g.50938_m.50938	12.27	3.62	1.15E-12	1.21E-11	3.73E-8	DMBT1_MOUSE Deleted in malignant brain tumors 1 protein OS=Mus musculus OX=10090 GN=Dmbt1 PE=1 SV=2
Gene.48619_AdHT2_1_(paired)_trimmed_(paired)_contig_65258_g.48619_m.48619	2.16	1.11	4.20E-4	1.21E-3	1.00	UniRef90_A0A1S3HJX0 transmembrane protein 237 n=1 Tax=Lingula unguis TaxID=7574 RepID=A0A1S3HJX0_LINUN
Gene.57541_AdHT2_1_(paired)_trimmed_(paired)_contig_94327_g.57541_m.57541	3.00	1.58	3.40E-5	1.21E-4	1.00	UniRef90_K1Q743 Tubulin polyglutamylase TTLL5 n=11 Tax=Crassostrea gigas TaxID=29159 RepID=K1Q743_CRAGI
Gene.19892_AdHT2_1_(paired)_trimmed_(paired)_contig_16946_g.19892_m.19892	3.15	1.66	2.81E-6	1.21E-5	0.09	CO4A2_ASCSU Collagen alpha-2(IV) chain OS=Ascaris suum OX=6253 PE=2 SV=1
Gene.43161_AdHT2_1_(paired)_trimmed_(paired)_contig_52685_g.43161_m.43161	5.28	2.40	1.02E-13	1.22E-12	3.29E-9	PF20_CHLRE Flagellar WD repeat-containing protein Pf20 OS=Chlamydomonas reinhardtii OX=3055 GN=PF20 PE=2 SV=1
Gene.50089_AdHT2_1_(paired)_trimmed_(paired)_contig_69246_g.50089_m.50089	4.36	2.13	4.25E-4	1.22E-3	1.00	LAMP5_DANRE Lysosome-associated membrane glycoprotein 5 OS=Danio rerio OX=7955 GN=lamp5 PE=2 SV=1
Gene.33286_AdHT2_1_(paired)_trimmed_(paired)_contig_34521_g.33286_m.33286	3.05	1.61	4.26E-4	1.22E-3	1.00	UniRef90_R7TT70 Ion_trans_2 domain-containing protein (Fragment) n=1 Tax=Capitella teleta TaxID=283909 RepID=R7TT70_CAPTE
Gene.6893_AdHT2_1_(paired)_trimmed_(paired)_contig_4697_g.6893_m.6893	2.17	1.12	3.43E-5	1.22E-4	1.00	UniRef90_R7U7K3 Alkylglycerone-phosphate synthase n=1 Tax=Capitella teleta TaxID=283909 RepID=R7U7K3_CAPTE
Gene.56727_AdHT2_1_(paired)_trimmed_(paired)_contig_90767_g.56727_m.56727	7.13	2.83	1.74E-9	1.22E-8	5.64E-5	NFDA_ARTPS N-substituted formamide deformylase OS=Arthrobacter pascens OX=1677 GN=nfdA PE=1 SV=1
Gene.4225_AdHT2_1_(paired)_trimmed_(paired)_contig_2814_g.4225_m.4225	4.78	2.26	1.33E-11	1.23E-10	4.32E-7	UniRef90_A0A1S3JLC2 cilia- and flagella-associated protein 69 n=1 Tax=Lingula unguis TaxID=7574 RepID=A0A1S3JLC2_LINUN
Gene.36985_AdHT2_1_(paired)_trimmed_(paired)_contig_40590_g.36985_m.36985	4.28	2.10	1.17E-12	1.23E-11	3.79E-8	UniRef90_A0A4Z2DX99 Voltage-gated hydrogen channel 1 n=1 Tax=Schistosoma japonicum TaxID=6182 RepID=A0A4Z2DX99_SCHJA
Gene.15234_AdHT2_1_(paired)_trimmed_(paired)_contig_12061_g.15234_m.15234	5.10	2.35	9.21E-15	1.23E-13	2.98E-10	UniRef90_A0A2R2MIB5 EF-hand calcium-binding domain-containing protein 6 n=2 Tax=Lingula unguis TaxID=7574 RepID=A0A2R2MIB5_LINUN
Gene.57794_AdHT2_1_(paired)_trimmed_(paired)_contig_95496_g.57794_m.57794	4.38	2.13	2.86E-6	1.23E-5	0.09	UniRef90_T1F2P2 G_PROTEIN_RECEP_F1_2 domain-containing protein n=1 Tax=Helobdella robusta TaxID=6412 RepID=T1F2P2_HELRO
Gene.46610_AdHT2_1_(paired)_trimmed_(paired)_contig_60483_g.46610_m.46610	3.50	1.81	2.86E-6	1.23E-5	0.09	UniRef90_K1QX13 Potassium/sodium hyperpolarization-activated cyclic nucleotide-gated channel 2 n=12 Tax=Crassostrea TaxID=6564 RepID=K1QX13_CRAGI
Gene.35209_AdHT2_1_(paired)_trimmed_(paired)_contig_37606_g.35209_m.35209	2.66	1.41	2.40E-7	1.23E-6	7.78E-3	UniRef90_A0A1S3J4Z8 hepatocyte nuclear factor 6 isoform X6 n=1 Tax=Lingula unguis TaxID=7574 RepID=A0A1S3J4Z8_LINUN
Gene.44827_AdHT2_1_(paired)_trimmed_(paired)_contig_56473_g.44827_m.44827	2.59	1.37	4.34E-4	1.24E-3	1.00	UniRef90_A0A2R2MN51 dynein heavy chain 6, axonemal-like n=1 Tax=Lingula unguis TaxID=7574 RepID=A0A2R2MN51_LINUN
Gene.47910_AdHT2_1_(paired)_trimmed_(paired)_contig_63533_g.47910_m.47910	2.58	1.37	3.49E-5	1.24E-4	1.00	DYHB_CHLRE Dynein beta chain, flagellar outer arm OS=Chlamydomonas reinhardtii OX=3055 GN=ODA4 PE=3 SV=1
Gene.32364_AdHT2_1_(paired)_trimmed_(paired)_contig_32989_g.32364_m.32364	2.45	1.29	2.88E-6	1.24E-5	0.09	FAAH2_HUMAN Fatty-acid amide hydrolase 2 OS=Homo sapiens OX=9606 GN=FAAH2 PE=2 SV=1
Gene.32969_AdHT2_1_(paired)_trimmed_(paired)_contig_33979_g.32969_m.32969	4.07	2.02	2.06E-8	1.24E-7	6.67E-4	UniRef90_A0A1S3K7G6 GTP-binding protein REM 1 n=1 Tax=Lingula unguis TaxID=7574 RepID=A0A1S3K7G6_LINUN
Gene.62714_AdHT2_1_(paired)_trimmed_(paired)_contig_123206_g.62714_m.62714	53.61	5.74	1.36E-11	1.25E-10	4.41E-7	UniRef90_A0A090LMF5 Zinc metalloproteinase n=1 Tax=Strongyloides ratti TaxID=34506 RepID=A0A090LMF5_STRRB
Gene.62311_AdHT2_1_(paired)_trimmed_(paired)_contig_121977_g.62311_m.62311	12.27	3.62	1.36E-11	1.25E-10	4.41E-7	P_PIG P protein OS=Sus scrofa OX=9823 GN=Oca2 PE=2 SV=3
Gene.54105_AdHT2_1_(paired)_trimmed_(paired)_contig_81294_g.54105_m.54105	7.38	2.88	1.36E-11	1.25E-10	4.42E-7	PANKY_MOUSE Photoreceptor ankyrin repeat protein OS=Mus musculus OX=10090 GN=Ankrd33 PE=1 SV=2
Gene.63807_AdHT2_1_(paired)_trimmed_(paired)_contig_130098_g.63807_m.63807	4.68	2.23	4.35E-4	1.25E-3	1.00	HRH2_MOUSE Histamine H2 receptor OS=Mus musculus OX=10090 GN=Hrh2 PE=2 SV=2
Gene.37662_AdHT2_1_(paired)_trimmed_(paired)_contig_41852_g.37662_m.37662	4.05	2.02	2.90E-6	1.25E-5	0.09	C1QT3_MOUSE Complement C1q tumor necrosis factor-related protein 3 OS=Mus musculus OX=10090 GN=C1qtnf3 PE=2 SV=1
Gene.62834_AdHT2_1_(paired)_trimmed_(paired)_contig_123631_g.62834_m.62834	4.06	2.02	2.92E-6	1.25E-5	0.09	GRIK2_HUMAN Glutamate receptor ionotropic, kainate 2 OS=Homo sapiens OX=9606 GN=GRIK2 PE=1 SV=1
Gene.39125_AdHT2_1_(paired)_trimmed_(paired)_contig_44644_g.39125_m.39125	2.54	1.35	2.92E-6	1.25E-5	0.09	UniRef90_C3XSI2 MAM domain-containing protein (Fragment) n=1 Tax=Branchiostoma floridae TaxID=7739 RepID=C3XSI2_BRAFL
Gene.38859_AdHT2_1_(paired)_trimmed_(paired)_contig_44189_g.38859_m.38859	3.91	1.97	2.08E-8	1.25E-7	6.72E-4	UniRef90_R7V780 G_PROTEIN_RECEP_F1_2 domain-containing protein n=1 Tax=Capitella teleta TaxID=283909 RepID=R7V780_CAPTE
Gene.58686_AdHT2_1_(paired)_trimmed_(paired)_contig_99438_g.58686_m.58686	21.75	4.44	1.37E-11	1.26E-10	4.45E-7	RIM_CAEEL Rab-3-interacting molecule unc-10 OS=Caenorhabditis elegans OX=6239 GN=unc-10 PE=2 SV=2
Gene.31133_AdHT2_1_(paired)_trimmed_(paired)_contig_31192_g.31133_m.31133	2.54	1.35	4.40E-4	1.26E-3	1.00	LRC56_HUMAN Leucine-rich repeat-containing protein 56 OS=Homo sapiens OX=9606 GN=LRRC56 PE=1 SV=1
Gene.8320_AdHT2_1_(paired)_trimmed_(paired)_contig_5809_g.8320_m.8320	2.18	1.12	4.42E-4	1.26E-3	1.00	F155B_XENTR Transmembrane protein FAM155B OS=Xenopus tropicalis OX=8364 GN=fam155b PE=2 SV=1
Gene.7729_AdHT2_1_(paired)_trimmed_(paired)_contig_5344_g.7729_m.7729	5.16	2.37	2.95E-6	1.26E-5	0.10	UniRef90_A0A2R2MMP5 dynein heavy chain 1, axonemal n=1 Tax=Lingula unguis TaxID=7574 RepID=A0A2R2MMP5_LINUN
Gene.49245_AdHT2_1_(paired)_trimmed_(paired)_contig_66843_g.49245_m.49245	4.03	2.01	2.93E-6	1.26E-5	0.09	UniRef90_A0A1Q4RMK5 Poly(A) polymerase n=3 Tax=Calothrix TaxID=1186 RepID=A0A1Q4RMK5_9CYAN
Gene.42151_AdHT2_1_(paired)_trimmed_(paired)_contig_50533_g.42151_m.42151	4.28	2.10	1.56E-10	1.26E-9	5.06E-6	FA47E_HUMAN Protein FAM47E OS=Homo sapiens OX=9606 GN=FAM47E PE=2 SV=3
Gene.54552_AdHT2_1_(paired)_trimmed_(paired)_contig_82769_g.54552_m.54552	5.62	2.49	9.55E-15	1.27E-13	3.09E-10	MFSD6_PIG Major facilitator superfamily domain-containing protein 6 OS=Sus scrofa OX=9823 GN=MFSD6 PE=2 SV=1
Gene.62755_AdHT2_1_(paired)_trimmed_(paired)_contig_123340_g.62755_m.62755	5.36	2.42	2.97E-6	1.27E-5	0.10	LAT2_MOUSE Large neutral amino acids transporter small subunit 2 OS=Mus musculus OX=10090 GN=Slc7a8 PE=1 SV=1
Gene.14538_AdHT2_1_(paired)_trimmed_(paired)_contig_11445_g.14538_m.14538	2.25	1.17	2.96E-6	1.27E-5	0.10	UniRef90_A0A1S3T350 2-oxoisovalerate dehydrogenase subunit alpha n=10 Tax=Protacanthopterygii TaxID=41705 RepID=A0A1S3T350_SALSA
Gene.31210_AdHT2_1_(paired)_trimmed_(paired)_contig_31320_g.31210_m.31210	4.06	2.02	2.48E-7	1.27E-6	8.02E-3	UniRef90_K1PX38 Golgi-associated plant pathogenesis-related protein 1 n=3 Tax=Crassostrea gigas TaxID=29159 RepID=K1PX38_CRAGI
Gene.18890_AdHT2_1_(paired)_trimmed_(paired)_contig_15900_g.18890_m.18890	3.90	1.96	1.58E-10	1.27E-9	5.11E-6	IF2B1_RAT Insulin-like growth factor 2 mRNA-binding protein 1 OS=Rattus norvegicus OX=10116 GN=Igf2bp1 PE=1 SV=1
Gene.26876_AdHT2_1_(paired)_trimmed_(paired)_contig_25152_g.26876_m.26876	7.38	2.88	1.22E-12	1.28E-11	3.95E-8	PANK3_HUMAN Pantothenate kinase 3 OS=Homo sapiens OX=9606 GN=PANK3 PE=1 SV=1
Gene.58864_AdHT2_1_(paired)_trimmed_(paired)_contig_100331_g.58864_m.58864	7.24	2.86	3.60E-5	1.28E-4	1.00	UniRef90_A0A210PYJ3 Protocadherin Fat 4 n=2 Tax=Mizuhopecten yessoensis TaxID=6573 RepID=A0A210PYJ3_MIZYE
Gene.59768_AdHT2_1_(paired)_trimmed_(paired)_contig_105206_g.59768_m.59768	8.20	3.04	3.00E-6	1.28E-5	0.10	UniRef90_A0A210PM49 Dynein heavy chain 5, axonemal n=4 Tax=Mizuhopecten yessoensis TaxID=6573 RepID=A0A210PM49_MIZYE
Gene.30452_AdHT2_1_(paired)_trimmed_(paired)_contig_30175_g.30452_m.30452	3.61	1.85	3.01E-6	1.28E-5	0.10	UniRef90_A0A2T7NQT2 FAD-binding PCMH-type domain-containing protein n=1 Tax=Pomacea canaliculata TaxID=400727 RepID=A0A2T7NQT2_POMCA
Gene.40620_AdHT2_1_(paired)_trimmed_(paired)_contig_47455_g.40620_m.40620	2.88	1.53	2.99E-6	1.28E-5	0.10	UniRef90_A0A2B4STM5 Epimerase family protein SDR39U1 n=3 Tax=Pocilloporidae TaxID=46729 RepID=A0A2B4STM5_STYPI
Gene.56243_AdHT2_1_(paired)_trimmed_(paired)_contig_88814_g.56243_m.56243	520.57	9.02	0.00	0.00	0.00	NOTC1_XENTR Neurogenic locus notch homolog protein 1 OS=Xenopus tropicalis OX=8364 GN=notch1 PE=1 SV=2
Gene.19910_AdHT2_1_(paired)_trimmed_(paired)_contig_16968_g.19910_m.19910	4.73	2.24	1.84E-9	1.28E-8	5.94E-5	UniRef90_A0A2B4RGY4 Lipoxygenase-likey domain-containing protein 1 n=4 Tax=Pocilloporidae TaxID=46729 RepID=A0A2B4RGY4_STYPI
Gene.53217_AdHT2_1_(paired)_trimmed_(paired)_contig_78300_g.53217_m.53217	4.41	2.14	3.62E-5	1.29E-4	1.00	UniRef90_R7TXX7 Protein-tyrosine sulfotransferase (Fragment) n=1 Tax=Capitella teleta TaxID=283909 RepID=R7TXX7_CAPTE
Gene.56280_AdHT2_1_(paired)_trimmed_(paired)_contig_88956_g.56280_m.56280	3.88	1.95	3.62E-5	1.29E-4	1.00	SIFAR_DROME Neuropeptide SIFamide receptor OS=Drosophila melanogaster OX=7227 GN=SIFaR PE=2 SV=2
Gene.34196_AdHT2_1_(paired)_trimmed_(paired)_contig_35996_g.34196_m.34196	2.34	1.23	3.64E-5	1.29E-4	1.00	HYLS1_BOVIN Hydrolethalus syndrome protein 1 homolog OS=Bos taurus OX=9913 GN=HYLS1 PE=2 SV=1
Gene.13229_AdHT2_1_(paired)_trimmed_(paired)_contig_10187_g.13229_m.13229	4.62	2.21	3.01E-6	1.29E-5	0.10	XKR6_HUMAN XK-related protein 6 OS=Homo sapiens OX=9606 GN=XKR6 PE=2 SV=1
Gene.52752_AdHT2_1_(paired)_trimmed_(paired)_contig_76959_g.52752_m.52752	3.91	1.97	3.02E-6	1.29E-5	0.10	FMO1_HUMAN Dimethylaniline monooxygenase
Gene.63535_AdHT2_1_(paired)_trimmed_(paired)_contig_127552_g.63535_m.63535	45.03	5.49	2.53E-7	1.29E-6	8.19E-3	UniRef90_K1QH08 Somatostatin receptor type 4 n=2 Tax=Crassostrea gigas TaxID=29159 RepID=K1QH08_CRAGI
Gene.4617_AdHT2_1_(paired)_trimmed_(paired)_contig_3076_g.4617_m.4617	4.56	2.19	2.53E-7	1.29E-6	8.19E-3	UniRef90_R7V775 H15 domain-containing protein n=2 Tax=Capitella teleta TaxID=283909 RepID=R7V775_CAPTE
Gene.44198_AdHT2_1_(paired)_trimmed_(paired)_contig_54930_g.44198_m.44198	3.52	1.82	2.53E-7	1.29E-6	8.20E-3	TTC6_HUMAN Tetratricopeptide repeat protein 6 OS=Homo sapiens OX=9606 GN=TTC6 PE=2 SV=1
Gene.62743_AdHT2_1_(paired)_trimmed_(paired)_contig_123280_g.62743_m.62743	22.84	4.51	2.15E-8	1.29E-7	6.95E-4	UniRef90_A0A1D8IM31 Protein kinase domain-containing protein n=1 Tax=Acidihalobacter prosperus TaxID=160660 RepID=A0A1D8IM31_9GAMM
Gene.41443_AdHT2_1_(paired)_trimmed_(paired)_contig_49083_g.41443_m.41443	2.05	1.03	4.55E-4	1.30E-3	1.00	UniRef90_R7TMQ3 Folylpolyglutamate synthase n=1 Tax=Capitella teleta TaxID=283909 RepID=R7TMQ3_CAPTE
Gene.56549_AdHT2_1_(paired)_trimmed_(paired)_contig_90068_g.56549_m.56549	3.45	1.79	3.67E-5	1.30E-4	1.00	UniRef90_V4ALQ7 G_PROTEIN_RECEP_F1_2 domain-containing protein (Fragment) n=2 Tax=Lottia gigantea TaxID=225164 RepID=V4ALQ7_LOTGI
Gene.56193_AdHT2_1_(paired)_trimmed_(paired)_contig_88646_g.56193_m.56193	2.85	1.51	3.66E-5	1.30E-4	1.00	UniRef90_A0A210PNX5 Protein toll n=1 Tax=Mizuhopecten yessoensis TaxID=6573 RepID=A0A210PNX5_MIZYE
Gene.35402_AdHT2_1_(paired)_trimmed_(paired)_contig_37941_g.35402_m.35402	2.73	1.45	3.67E-5	1.30E-4	1.00	UniRef90_R7UE44 G_PROTEIN_RECEP_F1_2 domain-containing protein n=1 Tax=Capitella teleta TaxID=283909 RepID=R7UE44_CAPTE
Gene.39281_AdHT2_1_(paired)_trimmed_(paired)_contig_44973_g.39281_m.39281	2.29	1.19	3.65E-5	1.30E-4	1.00	NADE_BOVIN Glutamine-dependent NAD(+) synthetase OS=Bos taurus OX=9913 GN=NADSYN1 PE=2 SV=1
Gene.61601_AdHT2_1_(paired)_trimmed_(paired)_contig_117011_g.61601_m.61601	8.59	3.10	3.06E-6	1.30E-5	0.10	UniRef90_A0A1S3IDZ2 high-affinity choline transporter 1 n=1 Tax=Lingula unguis TaxID=7574 RepID=A0A1S3IDZ2_LINUN
Gene.18482_AdHT2_1_(paired)_trimmed_(paired)_contig_15454_g.18482_m.18482	2.95	1.56	3.05E-6	1.30E-5	0.10	CFA44_HUMAN Cilia- and flagella-associated protein 44 OS=Homo sapiens OX=9606 GN=CFAP44 PE=1 SV=2
Gene.38908_AdHT2_1_(paired)_trimmed_(paired)_contig_44283_g.38908_m.38908	2.59	1.38	2.54E-7	1.30E-6	8.23E-3	ARMC6_MOUSE Armadillo repeat-containing protein 6 OS=Mus musculus OX=10090 GN=Armc6 PE=1 SV=1
Gene.34255_AdHT2_1_(paired)_trimmed_(paired)_contig_36074_g.34255_m.34255	4.11	2.04	1.61E-10	1.30E-9	5.23E-6	TITIN_HUMAN Titin OS=Homo sapiens OX=9606 GN=TTN PE=1 SV=4
Gene.49876_AdHT2_1_(paired)_trimmed_(paired)_contig_68654_g.49876_m.49876	7.29	2.87	9.88E-15	1.31E-13	3.20E-10	UniRef90_A0A210Q0D6 Serine--pyruvate aminotransferase n=3 Tax=Mizuhopecten yessoensis TaxID=6573 RepID=A0A210Q0D6_MIZYE
Gene.63978_AdHT2_1_(paired)_trimmed_(paired)_contig_132721_g.63978_m.63978	8.85	3.14	4.59E-4	1.31E-3	1.00	RAD_HUMAN GTP-binding protein RAD OS=Homo sapiens OX=9606 GN=RRAD PE=1 SV=2
Gene.59437_AdHT2_1_(paired)_trimmed_(paired)_contig_103586_g.59437_m.59437	5.57	2.48	2.57E-7	1.31E-6	8.32E-3	UniRef90_R7TXM4 MFS domain-containing protein n=1 Tax=Capitella teleta TaxID=283909 RepID=R7TXM4_CAPTE
Gene.41406_AdHT2_1_(paired)_trimmed_(paired)_contig_48985_g.41406_m.41406	4.05	2.02	2.18E-8	1.31E-7	7.06E-4	DMTA2_DANRE Doublesex- and mab-3-related transcription factor A2 OS=Danio rerio OX=7955 GN=dmrta2 PE=2 SV=1
Gene.5811_AdHT2_1_(paired)_trimmed_(paired)_contig_3901_g.5811_m.5811	3.53	1.82	2.18E-8	1.31E-7	7.07E-4	UniRef90_A0A1S3ICK8 amyloid protein-binding protein 2 isoform X1 n=2 Tax=Lingula unguis TaxID=7574 RepID=A0A1S3ICK8_LINUN
Gene.18284_AdHT2_1_(paired)_trimmed_(paired)_contig_15239_g.18284_m.18284	5.45	2.45	1.88E-9	1.31E-8	6.08E-5	UniRef90_C3Y3H2 G_PROTEIN_RECEP_F1_2 domain-containing protein n=1 Tax=Branchiostoma floridae TaxID=7739 RepID=C3Y3H2_BRAFL
Gene.37432_AdHT2_1_(paired)_trimmed_(paired)_contig_41437_g.37432_m.37432	2.82	1.49	4.63E-4	1.32E-3	1.00	UniRef90_A0A1S3K0I7 fatty acid desaturase 6 n=1 Tax=Lingula unguis TaxID=7574 RepID=A0A1S3K0I7_LINUN
Gene.27685_AdHT2_1_(paired)_trimmed_(paired)_contig_26233_g.27685_m.27685	2.91	1.54	3.10E-6	1.32E-5	0.10	PATS1_DICDI Probable serine/threonine-protein kinase pats1 OS=Dictyostelium discoideum OX=44689 GN=pats1 PE=3 SV=1
Gene.62891_AdHT2_1_(paired)_trimmed_(paired)_contig_123859_g.62891_m.62891	180.83	7.50	2.59E-7	1.32E-6	8.37E-3	UniRef90_A0A210Q058 Guanylate cyclase n=2 Tax=Mizuhopecten yessoensis TaxID=6573 RepID=A0A210Q058_MIZYE
Gene.61286_AdHT2_1_(paired)_trimmed_(paired)_contig_114477_g.61286_m.61286	7.69	2.94	2.60E-7	1.32E-6	8.41E-3	5HT2C_PANTR 5-hydroxytryptamine receptor 2C OS=Pan troglodytes OX=9598 GN=HTR2C PE=2 SV=1
Gene.17981_AdHT2_1_(paired)_trimmed_(paired)_contig_14903_g.17981_m.17981	4.38	2.13	2.20E-8	1.32E-7	7.12E-4	MCM5_HUMAN DNA replication licensing factor MCM5 OS=Homo sapiens OX=9606 GN=MCM5 PE=1 SV=5
Gene.56012_AdHT2_1_(paired)_trimmed_(paired)_contig_87930_g.56012_m.56012	25.32	4.66	9.99E-15	1.33E-13	3.24E-10	UniRef90_A0A1U7S3E0 glycine amidinotransferase, mitochondrial isoform X1 n=8 Tax=Archosauria TaxID=8492 RepID=A0A1U7S3E0_ALLSI
Gene.49099_AdHT2_1_(paired)_trimmed_(paired)_contig_66477_g.49099_m.49099	4.92	2.30	8.88E-16	1.33E-14	2.88E-11	UniRef90_A0A210QHL1 EF-hand calcium-binding domain-containing protein 5 n=4 Tax=Mizuhopecten yessoensis TaxID=6573 RepID=A0A210QHL1_MIZYE
Gene.25436_AdHT2_1_(paired)_trimmed_(paired)_contig_23425_g.25436_m.25436	2.50	1.32	2.62E-7	1.33E-6	8.48E-3	FTM_HUMAN Protein fantom OS=Homo sapiens OX=9606 GN=RPGRIP1L PE=1 SV=2
Gene.20044_AdHT2_1_(paired)_trimmed_(paired)_contig_17092_g.20044_m.20044	3.67	1.88	1.91E-9	1.33E-8	6.17E-5	IQCH_HUMAN IQ domain-containing protein H OS=Homo sapiens OX=9606 GN=IQCH PE=2 SV=2
Gene.60883_AdHT2_1_(paired)_trimmed_(paired)_contig_111797_g.60883_m.60883	6.85	2.78	3.14E-6	1.34E-5	0.10	MYO5A_HUMAN Unconventional myosin-Va OS=Homo sapiens OX=9606 GN=MYO5A PE=1 SV=2
Gene.44990_AdHT2_1_(paired)_trimmed_(paired)_contig_56790_g.44990_m.44990	4.17	2.06	3.16E-6	1.34E-5	0.10	UniRef90_R7UAV9 ANK_REP_REGION domain-containing protein n=1 Tax=Capitella teleta TaxID=283909 RepID=R7UAV9_CAPTE
Gene.58654_AdHT2_1_(paired)_trimmed_(paired)_contig_99290_g.58654_m.58654	9.41	3.23	1.67E-10	1.34E-9	5.41E-6	UniRef90_A0A147BBK0 Putative heparan sulfate 2-o-sulfotransferase n=2 Tax=Ixodes TaxID=6944 RepID=A0A147BBK0_IXORI
Gene.52085_AdHT2_1_(paired)_trimmed_(paired)_contig_75096_g.52085_m.52085	5.77	2.53	1.67E-10	1.34E-9	5.39E-6	UniRef90_A0A423SVL2 Putative transient receptor potential cation channel subfamily A member 1-like isoform X2 n=1 Tax=Penaeus vannamei TaxID=6689 RepID=A0A423SVL2_PENVA
Gene.62309_AdHT2_1_(paired)_trimmed_(paired)_contig_121976_g.62309_m.62309	11.52	3.53	4.74E-4	1.35E-3	1.00	OPN4_BRABE Melanopsin OS=Branchiostoma belcheri OX=7741 GN=OPN4 PE=1 SV=1
Gene.57134_AdHT2_1_(paired)_trimmed_(paired)_contig_92515_g.57134_m.57134	2.77	1.47	4.76E-4	1.35E-3	1.00	UniRef90_R7U294 Annexin n=1 Tax=Capitella teleta TaxID=283909 RepID=R7U294_CAPTE
Gene.46472_AdHT2_1_(paired)_trimmed_(paired)_contig_60136_g.46472_m.46472	2.29	1.19	4.73E-4	1.35E-3	1.00	UniRef90_Q6NW58 Spastin n=2 Tax=Danio rerio TaxID=7955 RepID=SPAST_DANRE
Gene.2927_AdHT2_1_(paired)_trimmed_(paired)_contig_1830_g.2927_m.2927	2.03	1.02	4.74E-4	1.35E-3	1.00	SECG_DICDI Ankyrin repeat, PH and SEC7 domain containing protein secG OS=Dictyostelium discoideum OX=44689 GN=secG PE=2 SV=1
Gene.689_AdHT2_1_(paired)_trimmed_(paired)_contig_397_g.689_m.689	2.69	1.43	3.82E-5	1.35E-4	1.00	UniRef90_T1EDL8 FA_desaturase domain-containing protein n=1 Tax=Helobdella robusta TaxID=6412 RepID=T1EDL8_HELRO
Gene.47376_AdHT2_1_(paired)_trimmed_(paired)_contig_62219_g.47376_m.47376	4.30	2.11	2.66E-7	1.35E-6	8.62E-3	ECT2L_HUMAN Epithelial cell-transforming sequence 2 oncogene-like OS=Homo sapiens OX=9606 GN=ECT2L PE=2 SV=2
Gene.17167_AdHT2_1_(paired)_trimmed_(paired)_contig_14084_g.17167_m.17167	3.24	1.70	2.66E-7	1.35E-6	8.62E-3	UniRef90_A0A210Q0K8 Dynein heavy chain 10, axonemal n=3 Tax=Mizuhopecten yessoensis TaxID=6573 RepID=A0A210Q0K8_MIZYE
Gene.29247_AdHT2_1_(paired)_trimmed_(paired)_contig_28444_g.29247_m.29247	2.95	1.56	2.65E-7	1.35E-6	8.59E-3	ODFP2_CHICK Outer dense fiber protein 2 OS=Gallus gallus OX=9031 GN=ODF2 PE=2 SV=1
Gene.27440_AdHT2_1_(paired)_trimmed_(paired)_contig_25918_g.27440_m.27440	3.21	1.68	1.94E-9	1.35E-8	6.29E-5	UniRef90_A0A087TJR9 Putative oxidoreductase (Fragment) n=1 Tax=Stegodyphus mimosarum TaxID=407821 RepID=A0A087TJR9_9ARAC
Gene.55267_AdHT2_1_(paired)_trimmed_(paired)_contig_85485_g.55267_m.55267	6.13	2.61	1.69E-10	1.35E-9	5.47E-6	UniRef90_R6AIY2 2-amino-3-ketobutyrate coenzyme A ligase n=3 Tax=Clostridiales TaxID=186802 RepID=R6AIY2_9CLOT
Gene.52634_AdHT2_1_(paired)_trimmed_(paired)_contig_76684_g.52634_m.52634	2.87	1.52	4.79E-4	1.36E-3	1.00	UniRef90_A0A1S3JJT2 soluble guanylate cyclase 88E isoform X1 n=6 Tax=Lingula unguis TaxID=7574 RepID=A0A1S3JJT2_LINUN
Gene.17574_AdHT2_1_(paired)_trimmed_(paired)_contig_14490_g.17574_m.17574	2.97	1.57	3.21E-6	1.36E-5	0.10	CDC20_HUMAN Cell division cycle protein 20 homolog OS=Homo sapiens OX=9606 GN=CDC20 PE=1 SV=2
Gene.60880_AdHT2_1_(paired)_trimmed_(paired)_contig_111772_g.60880_m.60880	368.67	8.53	2.27E-8	1.36E-7	7.34E-4	FAT2_RAT Protocadherin Fat 2 OS=Rattus norvegicus OX=10116 GN=Fat2 PE=1 SV=1
Gene.1268_AdHT2_1_(paired)_trimmed_(paired)_contig_725_g.1268_m.1268	4.27	2.09	2.27E-8	1.36E-7	7.36E-4	UniRef90_R7UTT6 Innexin n=1 Tax=Capitella teleta TaxID=283909 RepID=R7UTT6_CAPTE
Gene.42335_AdHT2_1_(paired)_trimmed_(paired)_contig_50941_g.42335_m.42335	3.15	1.65	2.27E-8	1.36E-7	7.34E-4	GPR63_MOUSE Probable G-protein coupled receptor 63 OS=Mus musculus OX=10090 GN=Gpr63 PE=2 SV=2
Gene.62945_AdHT2_1_(paired)_trimmed_(paired)_contig_124117_g.62945_m.62945	30.35	4.92	1.70E-10	1.36E-9	5.50E-6	UniRef90_A0A1E7FAY0 Silicon transporter n=1 Tax=Fragilariopsis cylindrus CCMP1102 TaxID=635003 RepID=A0A1E7FAY0_9STRA
Gene.57004_AdHT2_1_(paired)_trimmed_(paired)_contig_91929_g.57004_m.57004	5.16	2.37	1.70E-10	1.36E-9	5.49E-6	LUCI_PHOPE Luciferin 4-monooxygenase OS=Photuris pensylvanica OX=1710587 PE=2 SV=2
Gene.50486_AdHT2_1_(paired)_trimmed_(paired)_contig_70278_g.50486_m.50486	4.92	2.30	1.03E-14	1.37E-13	3.34E-10	UniRef90_R7TTN8 Peptidase_M28 domain-containing protein n=1 Tax=Capitella teleta TaxID=283909 RepID=R7TTN8_CAPTE
Gene.202_AdHT2_1_(paired)_trimmed_(paired)_contig_115_g.202_m.202	4.04	2.01	3.23E-6	1.37E-5	0.10	UniRef90_A0A182NCC9 Histone H2A n=23 Tax=Holometabola TaxID=33392 RepID=A0A182NCC9_9DIPT
Gene.13924_AdHT2_1_(paired)_trimmed_(paired)_contig_10802_g.13924_m.13924	4.14	2.05	2.69E-7	1.37E-6	8.72E-3	PZRN3_MOUSE E3 ubiquitin-protein ligase PDZRN3 OS=Mus musculus OX=10090 GN=Pdzrn3 PE=1 SV=3
Gene.40209_AdHT2_1_(paired)_trimmed_(paired)_contig_46720_g.40209_m.40209	4.82	2.27	1.98E-9	1.37E-8	6.40E-5	UniRef90_A0A210PQP9 Sodium-and chloride-dependent GABA transporter ine n=1 Tax=Mizuhopecten yessoensis TaxID=6573 RepID=A0A210PQP9_MIZYE
Gene.38496_AdHT2_1_(paired)_trimmed_(paired)_contig_43492_g.38496_m.38496	3.59	1.84	1.71E-10	1.37E-9	5.54E-6	UniRef90_R7U7P0 TPT domain-containing protein n=1 Tax=Capitella teleta TaxID=283909 RepID=R7U7P0_CAPTE
Gene.54977_AdHT2_1_(paired)_trimmed_(paired)_contig_84423_g.54977_m.54977	6.38	2.67	1.51E-11	1.38E-10	4.88E-7	UniRef90_R7TWU0 Peptidase M12B domain-containing protein n=1 Tax=Capitella teleta TaxID=283909 RepID=R7TWU0_CAPTE
Gene.4530_AdHT2_1_(paired)_trimmed_(paired)_contig_3011_g.4530_m.4530	2.01	1.01	4.88E-4	1.38E-3	1.00	UniRef90_M7B7J8 Dynein heavy chain 8, axonemal n=1 Tax=Chelonia mydas TaxID=8469 RepID=M7B7J8_CHEMY
Gene.35615_AdHT2_1_(paired)_trimmed_(paired)_contig_38254_g.35615_m.35615	4.19	2.07	3.90E-5	1.38E-4	1.00	UniRef90_R7US79 Doublecortin domain-containing protein n=1 Tax=Capitella teleta TaxID=283909 RepID=R7US79_CAPTE
Gene.31326_AdHT2_1_(paired)_trimmed_(paired)_contig_31509_g.31326_m.31326	3.34	1.74	3.90E-5	1.38E-4	1.00	UniRef90_A0A210QGE5 Amine oxidase n=2 Tax=Mizuhopecten yessoensis TaxID=6573 RepID=A0A210QGE5_MIZYE
Gene.38232_AdHT2_1_(paired)_trimmed_(paired)_contig_42999_g.38232_m.38232	3.27	1.71	3.90E-5	1.38E-4	1.00	UniRef90_A0A210PM05 DBH-like monooxygenase protein 1 n=1 Tax=Mizuhopecten yessoensis TaxID=6573 RepID=A0A210PM05_MIZYE
Gene.43978_AdHT2_1_(paired)_trimmed_(paired)_contig_54427_g.43978_m.43978	3.21	1.68	3.92E-5	1.38E-4	1.00	UniRef90_T1H7P3 Glutamate receptor kainate 2 n=2 Tax=Cimicomorpha TaxID=33354 RepID=T1H7P3_RHOPR
Gene.53017_AdHT2_1_(paired)_trimmed_(paired)_contig_77759_g.53017_m.53017	3.99	2.00	2.31E-8	1.38E-7	7.47E-4	UniRef90_A0A1S3IG18 protein-glutamine gamma-glutamyltransferase K-like n=1 Tax=Lingula unguis TaxID=7574 RepID=A0A1S3IG18_LINUN
Gene.63283_AdHT2_1_(paired)_trimmed_(paired)_contig_125994_g.63283_m.63283	14.29	3.84	1.73E-10	1.38E-9	5.60E-6	UniRef90_A0A1S3K6E0 Solute carrier organic anion transporter family member n=1 Tax=Lingula unguis TaxID=7574 RepID=A0A1S3K6E0_LINUN
Gene.52795_AdHT2_1_(paired)_trimmed_(paired)_contig_77072_g.52795_m.52795	11.21	3.49	1.73E-10	1.38E-9	5.60E-6	GATM_CHICK Glycine amidinotransferase, mitochondrial OS=Gallus gallus OX=9031 GN=GATM PE=2 SV=2
Gene.25527_AdHT2_1_(paired)_trimmed_(paired)_contig_23493_g.25527_m.25527	3.32	1.73	1.72E-10	1.38E-9	5.57E-6	COQ8A_DANRE Atypical kinase COQ8A, mitochondrial OS=Danio rerio OX=7955 GN=coq8a PE=2 SV=2
Gene.48310_AdHT2_1_(paired)_trimmed_(paired)_contig_64522_g.48310_m.48310	3.99	2.00	1.52E-11	1.39E-10	4.91E-7	UniRef90_A0A482X620 BTB domain-containing protein n=3 Tax=Neoptera TaxID=33340 RepID=A0A482X620_LAOST
Gene.54568_AdHT2_1_(paired)_trimmed_(paired)_contig_82812_g.54568_m.54568	17.84	4.16	1.33E-12	1.39E-11	4.30E-8	UniRef90_R7UGW9 Sulfotransfer_1 domain-containing protein n=1 Tax=Capitella teleta TaxID=283909 RepID=R7UGW9_CAPTE
Gene.55113_AdHT2_1_(paired)_trimmed_(paired)_contig_84968_g.55113_m.55113	3.63	1.86	4.89E-4	1.39E-3	1.00	UniRef90_A0A210QXV8 Arylsulfatase B n=1 Tax=Mizuhopecten yessoensis TaxID=6573 RepID=A0A210QXV8_MIZYE
Gene.56413_AdHT2_1_(paired)_trimmed_(paired)_contig_89463_g.56413_m.56413	3.69	1.88	3.95E-5	1.39E-4	1.00	UniRef90_E2RSC1 NIMA related kinase 2 n=2 Tax=Canidae TaxID=9608 RepID=E2RSC1_CANLF
Gene.51012_AdHT2_1_(paired)_trimmed_(paired)_contig_71768_g.51012_m.51012	6.13	2.62	3.28E-6	1.39E-5	0.11	VWA8_DANRE von Willebrand factor A domain-containing protein 8 OS=Danio rerio OX=7955 GN=si:dkey-18l1.1 PE=3 SV=1
Gene.41624_AdHT2_1_(paired)_trimmed_(paired)_contig_49469_g.41624_m.41624	2.98	1.58	3.27E-6	1.39E-5	0.11	NEP_DROME Neprilysin-1 OS=Drosophila melanogaster OX=7227 GN=Nep1 PE=2 SV=2
Gene.55836_AdHT2_1_(paired)_trimmed_(paired)_contig_87333_g.55836_m.55836	5.45	2.45	2.33E-8	1.39E-7	7.54E-4	UniRef90_A0A1T4XX78 Alpha-glucosidase n=1 Tax=Caloramator quimbayensis TaxID=1147123 RepID=A0A1T4XX78_9CLOT
Gene.43607_AdHT2_1_(paired)_trimmed_(paired)_contig_53523_g.43607_m.43607	3.85	1.94	1.53E-11	1.40E-10	4.95E-7	MKS1_HUMAN Meckel syndrome type 1 protein OS=Homo sapiens OX=9606 GN=MKS1 PE=1 SV=2
Gene.62083_AdHT2_1_(paired)_trimmed_(paired)_contig_120855_g.62083_m.62083	3.53	1.82	4.95E-4	1.40E-3	1.00	DAF37_CAEEL G-protein coupled receptor daf-37 OS=Caenorhabditis elegans OX=6239 GN=daf-37 PE=1 SV=2
Gene.47896_AdHT2_1_(paired)_trimmed_(paired)_contig_63498_g.47896_m.47896	3.19	1.67	4.96E-4	1.40E-3	1.00	UniRef90_A7U483 Cytochrome P450 family 17 polypeptide 2 n=3 Tax=Danio rerio TaxID=7955 RepID=A7U483_DANRE
Gene.62015_AdHT2_1_(paired)_trimmed_(paired)_contig_120323_g.62015_m.62015	6.38	2.67	2.02E-9	1.40E-8	6.53E-5	UniRef90_A0A553MSE2 Carbohydrate sulfotransferase n=1 Tax=Danionella translucida TaxID=623744 RepID=A0A553MSE2_9TELE
Gene.61958_AdHT2_1_(paired)_trimmed_(paired)_contig_119870_g.61958_m.61958	3.93	1.97	5.00E-4	1.41E-3	1.00	KCNC1_RAT Potassium voltage-gated channel subfamily C member 1 OS=Rattus norvegicus OX=10116 GN=Kcnc1 PE=1 SV=1
Gene.38855_AdHT2_1_(paired)_trimmed_(paired)_contig_44184_g.38855_m.38855	2.28	1.19	4.98E-4	1.41E-3	1.00	PRR5L_RAT Proline-rich protein 5-like OS=Rattus norvegicus OX=10116 GN=Prr5l PE=2 SV=1
Gene.22344_AdHT2_1_(paired)_trimmed_(paired)_contig_19629_g.22344_m.22344	2.09	1.07	5.00E-4	1.41E-3	1.00	UniRef90_T1FT28 Protein Wnt n=1 Tax=Helobdella robusta TaxID=6412 RepID=T1FT28_HELRO
Gene.61591_AdHT2_1_(paired)_trimmed_(paired)_contig_116916_g.61591_m.61591	7.86	2.97	3.32E-6	1.41E-5	0.11	C163A_MOUSE Scavenger receptor cysteine-rich type 1 protein M130 OS=Mus musculus OX=10090 GN=Cd163 PE=1 SV=2
Gene.58251_AdHT2_1_(paired)_trimmed_(paired)_contig_97450_g.58251_m.58251	4.08	2.03	3.32E-6	1.41E-5	0.11	GP161_MOUSE G-protein coupled receptor 161 OS=Mus musculus OX=10090 GN=Gpr161 PE=1 SV=1
Gene.59728_AdHT2_1_(paired)_trimmed_(paired)_contig_104969_g.59728_m.59728	38.98	5.28	2.77E-7	1.41E-6	8.97E-3	LRFN1_DANRE Leucine-rich repeat and fibronectin type III domain-containing protein 1 OS=Danio rerio OX=7955 GN=lrfn1 PE=2 SV=1
Gene.47276_AdHT2_1_(paired)_trimmed_(paired)_contig_62030_g.47276_m.47276	3.02	1.60	2.78E-7	1.41E-6	8.99E-3	UniRef90_A0A485NKA5 Carboxypeptidase a2 isoform 1 n=2 Tax=Felidae TaxID=9681 RepID=A0A485NKA5_LYNPA
Gene.25913_AdHT2_1_(paired)_trimmed_(paired)_contig_23977_g.25913_m.25913	2.34	1.22	5.02E-4	1.42E-3	1.00	DCA10_DROME DDB1- and CUL4-associated factor 10 homolog OS=Drosophila melanogaster OX=7227 GN=CG1523 PE=1 SV=1
Gene.28267_AdHT2_1_(paired)_trimmed_(paired)_contig_27034_g.28267_m.28267	2.14	1.10	5.02E-4	1.42E-3	1.00	CLUA1_MOUSE Clusterin-associated protein 1 OS=Mus musculus OX=10090 GN=Cluap1 PE=1 SV=1
Gene.55926_AdHT2_1_(paired)_trimmed_(paired)_contig_87610_g.55926_m.55926	2.13	1.09	5.02E-4	1.42E-3	1.00	UniRef90_A0A1A8AES7 FAD-dependent oxidoreductase domain containing 1 n=2 Tax=Nothobranchius furzeri TaxID=105023 RepID=A0A1A8AES7_NOTFU
Gene.64083_AdHT2_1_(paired)_trimmed_(paired)_contig_133964_g.64083_m.64083	75.65	6.24	4.02E-5	1.42E-4	1.00	LRRD1_MACFA Leucine-rich repeat and death domain-containing protein 1 OS=Macaca fascicularis OX=9541 GN=LRRD1 PE=2 SV=1
Gene.47337_AdHT2_1_(paired)_trimmed_(paired)_contig_62180_g.47337_m.47337	3.20	1.68	3.37E-6	1.42E-5	0.11	UniRef90_A1Z6R7 FI21445p1 n=32 Tax=Drosophilinae TaxID=43845 RepID=A1Z6R7_DROME
Gene.48412_AdHT2_1_(paired)_trimmed_(paired)_contig_64764_g.48412_m.48412	9.15	3.19	1.56E-11	1.43E-10	5.06E-7	UniRef90_A0A210Q1G1 Neurogenic differentiation factor 6-A n=1 Tax=Mizuhopecten yessoensis TaxID=6573 RepID=A0A210Q1G1_MIZYE
Gene.39952_AdHT2_1_(paired)_trimmed_(paired)_contig_46195_g.39952_m.39952	4.76	2.25	1.57E-11	1.43E-10	5.08E-7	UniRef90_A0A2T7PDF7 EF-hand domain-containing protein n=3 Tax=Pomacea canaliculata TaxID=400727 RepID=A0A2T7PDF7_POMCA
Gene.39427_AdHT2_1_(paired)_trimmed_(paired)_contig_45230_g.39427_m.39427	5.31	2.41	1.21E-13	1.43E-12	3.90E-9	UniRef90_A0A210PE10 Synaptic vesicle membrane protein VAT-1 homolog-like n=1 Tax=Mizuhopecten yessoensis TaxID=6573 RepID=A0A210PE10_MIZYE
Gene.35030_AdHT2_1_(paired)_trimmed_(paired)_contig_37333_g.35030_m.35030	2.18	1.12	5.06E-4	1.43E-3	1.00	UniRef90_R7TZ03 ABC1 domain-containing protein n=1 Tax=Capitella teleta TaxID=283909 RepID=R7TZ03_CAPTE
Gene.60959_AdHT2_1_(paired)_trimmed_(paired)_contig_112201_g.60959_m.60959	9.02	3.17	4.07E-5	1.43E-4	1.00	UniRef90_A0A1S3I1C2 methyltransferase-like protein 27 isoform X1 n=2 Tax=Lingula unguis TaxID=7574 RepID=A0A1S3I1C2_LINUN
Gene.36709_AdHT2_1_(paired)_trimmed_(paired)_contig_40093_g.36709_m.36709	2.72	1.45	2.81E-7	1.43E-6	9.11E-3	AUHM_HUMAN Methylglutaconyl-CoA hydratase, mitochondrial OS=Homo sapiens OX=9606 GN=AUH PE=1 SV=1
Gene.62629_AdHT2_1_(paired)_trimmed_(paired)_contig_122958_g.62629_m.62629	13.14	3.72	2.06E-9	1.43E-8	6.68E-5	UniRef90_B7QLT8 Cyclic nucleotide-gated channel 2B, putative n=1 Tax=Ixodes scapularis TaxID=6945 RepID=B7QLT8_IXOSC
Gene.15731_AdHT2_1_(paired)_trimmed_(paired)_contig_12590_g.15731_m.15731	4.06	2.02	1.38E-12	1.44E-11	4.48E-8	PLX2_CAEBR Plexin-2 OS=Caenorhabditis briggsae OX=6238 GN=plx-2 PE=3 SV=1
Gene.49454_AdHT2_1_(paired)_trimmed_(paired)_contig_67449_g.49454_m.49454	5.11	2.35	4.11E-5	1.44E-4	1.00	LRRN1_HUMAN Leucine-rich repeat neuronal protein 1 OS=Homo sapiens OX=9606 GN=LRRN1 PE=1 SV=1
Gene.60800_AdHT2_1_(paired)_trimmed_(paired)_contig_111100_g.60800_m.60800	4.06	2.02	4.10E-5	1.44E-4	1.00	UniRef90_A0A0K0PVQ4 Orphan G-protein coupled receptor 47 n=1 Tax=Platynereis dumerilii TaxID=6359 RepID=A0A0K0PVQ4_PLADU
Gene.25086_AdHT2_1_(paired)_trimmed_(paired)_contig_23018_g.25086_m.25086	2.59	1.37	4.09E-5	1.44E-4	1.00	UniRef90_C3YYU1 TGc domain-containing protein n=1 Tax=Branchiostoma floridae TaxID=7739 RepID=C3YYU1_BRAFL
Gene.51469_AdHT2_1_(paired)_trimmed_(paired)_contig_73340_g.51469_m.51469	3.98	1.99	5.15E-4	1.45E-3	1.00	UniRef90_A0A0U2K739 Putative iodide transporter-like 318 n=2 Tax=Saccoglossus kowalevskii TaxID=10224 RepID=A0A0U2K739_SACKO
Gene.51307_AdHT2_1_(paired)_trimmed_(paired)_contig_72778_g.51307_m.51307	2.80	1.49	5.12E-4	1.45E-3	1.00	THS7A_MOUSE Thrombospondin type-1 domain-containing protein 7A OS=Mus musculus OX=10090 GN=Thsd7a PE=1 SV=2
Gene.57945_AdHT2_1_(paired)_trimmed_(paired)_contig_96156_g.57945_m.57945	2.23	1.16	5.13E-4	1.45E-3	1.00	UniRef90_A0A2B4RY20 CBL-interacting serine/threonine-protein kinase 13 n=2 Tax=Stylophora pistillata TaxID=50429 RepID=A0A2B4RY20_STYPI
Gene.62498_AdHT2_1_(paired)_trimmed_(paired)_contig_122474_g.62498_m.62498	78.67	6.30	4.12E-5	1.45E-4	1.00	LIT2_MOUSE Lithostathine-2 OS=Mus musculus OX=10090 GN=Reg2 PE=1 SV=1
Gene.44902_AdHT2_1_(paired)_trimmed_(paired)_contig_56609_g.44902_m.44902	3.11	1.63	3.44E-6	1.45E-5	0.11	UniRef90_A0A3Q1M5Y8 Dual-specificity protein phosphatase 26 n=4 Tax=Bovinae TaxID=27592 RepID=A0A3Q1M5Y8_BOVIN
Gene.63792_AdHT2_1_(paired)_trimmed_(paired)_contig_129994_g.63792_m.63792	9.93	3.31	2.86E-7	1.45E-6	9.27E-3	GCNT4_DANRE Beta-1,3-galactosyl-O-glycosyl-glycoprotein beta-1,6-N-acetylglucosaminyltransferase 4 OS=Danio rerio OX=7955 GN=gcnt4 PE=2 SV=2
Gene.53098_AdHT2_1_(paired)_trimmed_(paired)_contig_77950_g.53098_m.53098	3.49	1.80	2.87E-7	1.45E-6	9.30E-3	STOX1_HUMAN Storkhead-box protein 1 OS=Homo sapiens OX=9606 GN=STOX1 PE=1 SV=2
Gene.36841_AdHT2_1_(paired)_trimmed_(paired)_contig_40344_g.36841_m.36841	2.91	1.54	2.87E-7	1.45E-6	9.30E-3	CEP76_HUMAN Centrosomal protein of 76 kDa OS=Homo sapiens OX=9606 GN=CEP76 PE=1 SV=1
Gene.56403_AdHT2_1_(paired)_trimmed_(paired)_contig_89426_g.56403_m.56403	20.74	4.37	1.82E-10	1.45E-9	5.88E-6	COE3_MOUSE Transcription factor COE3 OS=Mus musculus OX=10090 GN=Ebf3 PE=1 SV=1
Gene.56562_AdHT2_1_(paired)_trimmed_(paired)_contig_90138_g.56562_m.56562	6.19	2.63	1.82E-10	1.45E-9	5.89E-6	UniRef90_A0A4W4FPU9 Homeobox domain-containing protein n=1 Tax=Electrophorus electricus TaxID=8005 RepID=A0A4W4FPU9_ELEEL
Gene.54294_AdHT2_1_(paired)_trimmed_(paired)_contig_81946_g.54294_m.54294	3.08	1.62	5.17E-4	1.46E-3	1.00	UniRef90_U3KHQ3 Polypeptide N-acetylgalactosaminyltransferase n=14 Tax=Neognathae TaxID=8825 RepID=U3KHQ3_FICAL
Gene.51987_AdHT2_1_(paired)_trimmed_(paired)_contig_74784_g.51987_m.51987	3.15	1.65	4.17E-5	1.46E-4	1.00	LRC63_HUMAN Leucine-rich repeat-containing protein 63 OS=Homo sapiens OX=9606 GN=LRRC63 PE=2 SV=2
Gene.9499_AdHT2_1_(paired)_trimmed_(paired)_contig_6793_g.9499_m.9499	2.73	1.45	4.15E-5	1.46E-4	1.00	UniRef90_E7FB64 Cytochrome P450, family 4, subfamily T, polypeptide 8 n=3 Tax=Danio rerio TaxID=7955 RepID=E7FB64_DANRE
Gene.36740_AdHT2_1_(paired)_trimmed_(paired)_contig_40141_g.36740_m.36740	5.16	2.37	3.45E-6	1.46E-5	0.11	UniRef90_Q9Y073 G protein-coupled receptor 105 n=1 Tax=Lymnaea stagnalis TaxID=6523 RepID=Q9Y073_LYMST
Gene.35521_AdHT2_1_(paired)_trimmed_(paired)_contig_38123_g.35521_m.35521	2.86	1.51	2.88E-7	1.46E-6	9.34E-3	POC5_RAT Centrosomal protein POC5 OS=Rattus norvegicus OX=10116 GN=Poc5 PE=1 SV=1
Gene.46439_AdHT2_1_(paired)_trimmed_(paired)_contig_60038_g.46439_m.46439	4.46	2.16	2.11E-9	1.46E-8	6.83E-5	UniRef90_A0A093QXM1 Dynein assembly factor 1, axonemal (Fragment) n=2 Tax=Phalacrocorax carbo TaxID=9209 RepID=A0A093QXM1_PHACA
Gene.45281_AdHT2_1_(paired)_trimmed_(paired)_contig_57528_g.45281_m.45281	7.91	2.98	1.11E-14	1.47E-13	3.59E-10	INS1A_DANRE Insulinoma-associated protein 1a OS=Danio rerio OX=7955 GN=insm1a PE=2 SV=1
Gene.56831_AdHT2_1_(paired)_trimmed_(paired)_contig_91109_g.56831_m.56831	3.31	1.73	5.22E-4	1.47E-3	1.00	CEL2B_HUMAN Chymotrypsin-like elastase family member 2B OS=Homo sapiens OX=9606 GN=CELA2B PE=2 SV=2
Gene.54725_AdHT2_1_(paired)_trimmed_(paired)_contig_83461_g.54725_m.54725	2.86	1.52	5.22E-4	1.47E-3	1.00	P5CR3_HUMAN Pyrroline-5-carboxylate reductase 3 OS=Homo sapiens OX=9606 GN=PYCR3 PE=1 SV=3
Gene.55511_AdHT2_1_(paired)_trimmed_(paired)_contig_86216_g.55511_m.55511	2.45	1.29	5.22E-4	1.47E-3	1.00	CEP89_MOUSE Centrosomal protein of 89 kDa OS=Mus musculus OX=10090 GN=Cep89 PE=1 SV=1
Gene.8898_AdHT2_1_(paired)_trimmed_(paired)_contig_6295_g.8898_m.8898	2.31	1.21	5.21E-4	1.47E-3	1.00	TX31_CONTE Cysteine-rich venom protein OS=Conus textile OX=6494 PE=1 SV=1
Gene.447_AdHT2_1_(paired)_trimmed_(paired)_contig_255_g.447_m.447	2.03	1.02	5.20E-4	1.47E-3	1.00	UniRef90_A0A1S3HNK6 ADP,ATP carrier protein 1, mitochondrial n=2 Tax=Lingula unguis TaxID=7574 RepID=A0A1S3HNK6_LINUN
Gene.39260_AdHT2_1_(paired)_trimmed_(paired)_contig_44926_g.39260_m.39260	4.01	2.00	4.18E-5	1.47E-4	1.00	UniRef90_W8PWF7 Endoglucanase n=1 Tax=uncultured bacterium TaxID=77133 RepID=W8PWF7_9BACT
Gene.44964_AdHT2_1_(paired)_trimmed_(paired)_contig_56741_g.44964_m.44964	3.90	1.96	3.48E-6	1.47E-5	0.11	UniRef90_B4NJ11 G_PROTEIN_RECEP_F1_2 domain-containing protein n=2 Tax=Drosophila willistoni TaxID=7260 RepID=B4NJ11_DROWI
Gene.30004_AdHT2_1_(paired)_trimmed_(paired)_contig_29574_g.30004_m.30004	3.02	1.59	3.50E-6	1.47E-5	0.11	REM2_RAT GTP-binding protein REM 2 OS=Rattus norvegicus OX=10116 GN=Rem2 PE=1 SV=2
Gene.61170_AdHT2_1_(paired)_trimmed_(paired)_contig_113623_g.61170_m.61170	3.64	1.87	5.25E-4	1.48E-3	1.00	ZO2_MOUSE Tight junction protein ZO-2 OS=Mus musculus OX=10090 GN=Tjp2 PE=1 SV=2
Gene.58948_AdHT2_1_(paired)_trimmed_(paired)_contig_100813_g.58948_m.58948	7.12	2.83	2.14E-9	1.48E-8	6.91E-5	GSX2_MOUSE GS homeobox 2 OS=Mus musculus OX=10090 GN=Gsx2 PE=1 SV=2
Gene.54811_AdHT2_1_(paired)_trimmed_(paired)_contig_83788_g.54811_m.54811	4.53	2.18	2.14E-9	1.48E-8	6.94E-5	GRM7_HUMAN Metabotropic glutamate receptor 7 OS=Homo sapiens OX=9606 GN=GRM7 PE=1 SV=1
Gene.15745_AdHT2_1_(paired)_trimmed_(paired)_contig_12600_g.15745_m.15745	3.16	1.66	2.15E-9	1.48E-8	6.95E-5	UniRef90_A0A0P6FDZ5 Dehydrogenase/reductase SDR family member n=1 Tax=Daphnia magna TaxID=35525 RepID=A0A0P6FDZ5_9CRUS
Gene.42677_AdHT2_1_(paired)_trimmed_(paired)_contig_51609_g.42677_m.42677	5.71	2.51	1.86E-10	1.48E-9	6.03E-6	ZSWM2_MOUSE E3 ubiquitin-protein ligase Zswim2 OS=Mus musculus OX=10090 GN=Zswim2 PE=1 SV=1
Gene.40540_AdHT2_1_(paired)_trimmed_(paired)_contig_47327_g.40540_m.40540	3.50	1.81	1.86E-10	1.48E-9	6.04E-6	UniRef90_Q6PUF1 11-beta-hydroxysteroid dehydrogenase type 3 n=2 Tax=Oryzias latipes TaxID=8090 RepID=Q6PUF1_ORYLA
Gene.33995_AdHT2_1_(paired)_trimmed_(paired)_contig_35686_g.33995_m.33995	7.31	2.87	9.99E-16	1.49E-14	3.24E-11	UniRef90_R7UIN2 Amidohydro-rel domain-containing protein n=1 Tax=Capitella teleta TaxID=283909 RepID=R7UIN2_CAPTE
Gene.42996_AdHT2_1_(paired)_trimmed_(paired)_contig_52259_g.42996_m.42996	5.67	2.50	9.99E-16	1.49E-14	3.24E-11	DRC5_MACFA Dynein regulatory complex subunit 5 OS=Macaca fascicularis OX=9541 GN=TCTE1 PE=2 SV=1
Gene.40865_AdHT2_1_(paired)_trimmed_(paired)_contig_47902_g.40865_m.40865	3.45	1.79	5.30E-4	1.49E-3	1.00	UniRef90_Q9U721 Allatostatin A receptor 1, isoform B n=14 Tax=melanogaster group TaxID=32346 RepID=Q9U721_DROME
Gene.48061_AdHT2_1_(paired)_trimmed_(paired)_contig_63929_g.48061_m.48061	2.66	1.41	5.29E-4	1.49E-3	1.00	UniRef90_A0A2S1WM07 Putative cyclic nucleotide-gated ion channel 4 n=1 Tax=Hirudo verbana TaxID=311461 RepID=A0A2S1WM07_9ANNE
Gene.23719_AdHT2_1_(paired)_trimmed_(paired)_contig_21327_g.23719_m.23719	2.33	1.22	5.30E-4	1.49E-3	1.00	UniRef90_A0A210PS82 Inositol polyphosphate 1-phosphatase n=1 Tax=Mizuhopecten yessoensis TaxID=6573 RepID=A0A210PS82_MIZYE
Gene.1750_AdHT2_1_(paired)_trimmed_(paired)_contig_1036_g.1750_m.1750	3.54	1.82	4.23E-5	1.49E-4	1.00	UniRef90_A0A210QH16 Targeting protein for Xklp2-like n=4 Tax=Mizuhopecten yessoensis TaxID=6573 RepID=A0A210QH16_MIZYE
Gene.57032_AdHT2_1_(paired)_trimmed_(paired)_contig_92028_g.57032_m.57032	3.78	1.92	2.94E-7	1.49E-6	9.54E-3	NRX1A_CHICK Neurexin-1 (Fragment) OS=Gallus gallus OX=9031 GN=NRXN1 PE=2 SV=1
Gene.55229_AdHT2_1_(paired)_trimmed_(paired)_contig_85346_g.55229_m.55229	3.92	1.97	5.34E-4	1.50E-3	1.00	UniRef90_A0A210R6K8 Neurotensin receptor type 1 n=2 Tax=Mizuhopecten yessoensis TaxID=6573 RepID=A0A210R6K8_MIZYE
Gene.53488_AdHT2_1_(paired)_trimmed_(paired)_contig_79166_g.53488_m.53488	5.08	2.34	4.28E-5	1.50E-4	1.00	UniRef90_K1RM28 Receptor-interacting serine/threonine-protein kinase 4 n=1 Tax=Crassostrea gigas TaxID=29159 RepID=K1RM28_CRAGI
Gene.5729_AdHT2_1_(paired)_trimmed_(paired)_contig_3850_g.5729_m.5729	3.13	1.65	4.29E-5	1.50E-4	1.00	MCM4B_XENLA DNA replication licensing factor mcm4-B OS=Xenopus laevis OX=8355 GN=mcm4-b PE=1 SV=3
Gene.21670_AdHT2_1_(paired)_trimmed_(paired)_contig_18842_g.21670_m.21670	2.39	1.26	4.29E-5	1.50E-4	1.00	UniRef90_A0A131XDS3 CTP synthase n=6 Tax=Ixodidae TaxID=6939 RepID=A0A131XDS3_9ACAR
Gene.11513_AdHT2_1_(paired)_trimmed_(paired)_contig_8675_g.11513_m.11513	2.12	1.08	4.28E-5	1.50E-4	1.00	UniRef90_A0A1W0W9P6 Dihydrolipoyllysine-residue succinyltransferase component of 2-oxoglutarate dehydrogenase complex, mitochondrial n=1 Tax=Hypsibius dujardini TaxID=232323 RepID=A0A1W0W9P6_HYPDU
Gene.9585_AdHT2_1_(paired)_trimmed_(paired)_contig_6857_g.9585_m.9585	5.54	2.47	1.14E-14	1.51E-13	3.70E-10	ARMC3_HUMAN Armadillo repeat-containing protein 3 OS=Homo sapiens OX=9606 GN=ARMC3 PE=2 SV=2
Gene.35936_AdHT2_1_(paired)_trimmed_(paired)_contig_38818_g.35936_m.35936	2.41	1.27	5.38E-4	1.51E-3	1.00	UniRef90_K1R4J9 Leucine-rich repeat-containing protein 9 n=5 Tax=Crassostrea gigas TaxID=29159 RepID=K1R4J9_CRAGI
Gene.46505_AdHT2_1_(paired)_trimmed_(paired)_contig_60192_g.46505_m.46505	5.04	2.33	4.31E-5	1.51E-4	1.00	FLRT3_CHICK Leucine-rich repeat transmembrane protein FLRT3 OS=Gallus gallus OX=9031 GN=FLRT3 PE=1 SV=2
Gene.39484_AdHT2_1_(paired)_trimmed_(paired)_contig_45342_g.39484_m.39484	3.97	1.99	2.98E-7	1.51E-6	9.66E-3	MCM5A_XENLA DNA replication licensing factor mcm5-A OS=Xenopus laevis OX=8355 GN=mcm5-a PE=1 SV=2
Gene.45664_AdHT2_1_(paired)_trimmed_(paired)_contig_58329_g.45664_m.45664	3.54	1.83	1.46E-12	1.52E-11	4.72E-8	UniRef90_A0A168SXZ2 Glutamine synthetase n=1 Tax=Leptolyngbya valderiana BDU 20041 TaxID=322866 RepID=A0A168SXZ2_9CYAN
Gene.63864_AdHT2_1_(paired)_trimmed_(paired)_contig_130974_g.63864_m.63864	4.51	2.17	5.42E-4	1.52E-3	1.00	UniRef90_R7TWX5 G_PROTEIN_RECEP_F1_2 domain-containing protein n=1 Tax=Capitella teleta TaxID=283909 RepID=R7TWX5_CAPTE
Gene.52972_AdHT2_1_(paired)_trimmed_(paired)_contig_77623_g.52972_m.52972	2.26	1.18	4.36E-5	1.52E-4	1.00	UniRef90_A0A4Y2CIP0 Phosphoserine phosphatase n=2 Tax=Araneus ventricosus TaxID=182803 RepID=A0A4Y2CIP0_ARAVE
Gene.60454_AdHT2_1_(paired)_trimmed_(paired)_contig_109042_g.60454_m.60454	5.94	2.57	2.20E-9	1.52E-8	7.11E-5	CUBN_PIG Cubilin OS=Sus scrofa OX=9823 GN=CUBN PE=1 SV=3
Gene.12875_AdHT2_1_(paired)_trimmed_(paired)_contig_9847_g.12875_m.12875	5.63	2.49	2.20E-9	1.52E-8	7.14E-5	KCND3_RAT Potassium voltage-gated channel subfamily D member 3 OS=Rattus norvegicus OX=10116 GN=Kcnd3 PE=1 SV=2
Gene.57293_AdHT2_1_(paired)_trimmed_(paired)_contig_93169_g.57293_m.57293	3.35	1.74	5.47E-4	1.53E-3	1.00	UniRef90_A0A1S3H2W2 archaemetzincin-2 n=1 Tax=Lingula unguis TaxID=7574 RepID=A0A1S3H2W2_LINUN
Gene.54407_AdHT2_1_(paired)_trimmed_(paired)_contig_82336_g.54407_m.54407	2.12	1.09	5.47E-4	1.53E-3	1.00	UniRef90_A0FJD3 Hydroxysteroid 17-beta dehydrogenase 10 n=3 Tax=Branchiostoma TaxID=7737 RepID=A0FJD3_BRABE
Gene.45128_AdHT2_1_(paired)_trimmed_(paired)_contig_57153_g.45128_m.45128	2.10	1.07	5.45E-4	1.53E-3	1.00	UniRef90_A0A4Y7B520 3-hydroxyacyl-CoA dehydrogenase n=2 Tax=Comamonadaceae TaxID=80864 RepID=A0A4Y7B520_9BURK
Gene.58582_AdHT2_1_(paired)_trimmed_(paired)_contig_98936_g.58582_m.58582	3.94	1.98	4.37E-5	1.53E-4	1.00	S39A3_XENTR Zinc transporter ZIP3 OS=Xenopus tropicalis OX=8364 GN=slc39a3 PE=2 SV=1
Gene.59307_AdHT2_1_(paired)_trimmed_(paired)_contig_102891_g.59307_m.59307	8.25	3.04	3.64E-6	1.53E-5	0.12	UniRef90_A0A2B4RVK4 G-protein coupled receptor 126 n=3 Tax=Stylophora pistillata TaxID=50429 RepID=A0A2B4RVK4_STYPI
Gene.31437_AdHT2_1_(paired)_trimmed_(paired)_contig_31691_g.31437_m.31437	4.74	2.25	3.62E-6	1.53E-5	0.12	UniRef90_A0A369SJH1 Dynein heavy chain 17, axonemal n=1 Tax=Trichoplax sp. H2 TaxID=287889 RepID=A0A369SJH1_9METZ
Gene.55883_AdHT2_1_(paired)_trimmed_(paired)_contig_87470_g.55883_m.55883	3.61	1.85	3.65E-6	1.53E-5	0.12	UniRef90_A0A143Y502 Membrane pattern recognition receptor TLR n=1 Tax=Eisenia andrei TaxID=168636 RepID=A0A143Y502_9ANNE
Gene.48040_AdHT2_1_(paired)_trimmed_(paired)_contig_63880_g.48040_m.48040	25.00	4.64	3.04E-7	1.53E-6	9.83E-3	UniRef90_A0A4Y2EWF7 Delta-like protein n=1 Tax=Araneus ventricosus TaxID=182803 RepID=A0A4Y2EWF7_ARAVE
Gene.27371_AdHT2_1_(paired)_trimmed_(paired)_contig_25847_g.27371_m.27371	3.39	1.76	3.03E-7	1.53E-6	9.80E-3	UniRef90_A0A0B7A1J6 COesterase domain-containing protein (Fragment) n=1 Tax=Arion vulgaris TaxID=1028688 RepID=A0A0B7A1J6_9EUPU
Gene.42491_AdHT2_1_(paired)_trimmed_(paired)_contig_51251_g.42491_m.42491	3.80	1.92	2.57E-8	1.53E-7	8.32E-4	DACH1_HUMAN Dachshund homolog 1 OS=Homo sapiens OX=9606 GN=DACH1 PE=1 SV=4
Gene.64192_AdHT2_1_(paired)_trimmed_(paired)_contig_135773_g.64192_m.64192	8.16	3.03	5.50E-4	1.54E-3	1.00	UniRef90_A0A2G8KAU2 Putative acid-sensing ion channel 1-like n=1 Tax=Stichopus japonicus TaxID=307972 RepID=A0A2G8KAU2_STIJA
Gene.41062_AdHT2_1_(paired)_trimmed_(paired)_contig_48306_g.41062_m.41062	2.40	1.26	4.40E-5	1.54E-4	1.00	UniRef90_A0A0B6ZWH1 Acyl-coenzyme A oxidase n=1 Tax=Arion vulgaris TaxID=1028688 RepID=A0A0B6ZWH1_9EUPU
Gene.15162_AdHT2_1_(paired)_trimmed_(paired)_contig_11980_g.15162_m.15162	3.54	1.82	2.23E-9	1.54E-8	7.21E-5	KAD9_HUMAN Adenylate kinase 9 OS=Homo sapiens OX=9606 GN=AK9 PE=1 SV=2
Gene.22022_AdHT2_1_(paired)_trimmed_(paired)_contig_19236_g.22022_m.22022	2.06	1.05	5.56E-4	1.55E-3	1.00	CNGA3_HUMAN Cyclic nucleotide-gated cation channel alpha-3 OS=Homo sapiens OX=9606 GN=CNGA3 PE=1 SV=2
Gene.52571_AdHT2_1_(paired)_trimmed_(paired)_contig_76502_g.52571_m.52571	2.79	1.48	4.45E-5	1.55E-4	1.00	FB252_ARATH F-box protein At5g06550 OS=Arabidopsis thaliana OX=3702 GN=At5g06550 PE=2 SV=1
Gene.46208_AdHT2_1_(paired)_trimmed_(paired)_contig_59485_g.46208_m.46208	4.30	2.10	2.60E-8	1.55E-7	8.41E-4	UniRef90_K1QEQ6 Neuronal acetylcholine receptor subunit alpha-7 n=2 Tax=Crassostrea gigas TaxID=29159 RepID=K1QEQ6_CRAGI
Gene.46462_AdHT2_1_(paired)_trimmed_(paired)_contig_60123_g.46462_m.46462	6.46	2.69	1.96E-10	1.55E-9	6.34E-6	SYT10_PONAB Synaptotagmin-10 OS=Pongo abelii OX=9601 GN=SYT10 PE=2 SV=1
Gene.52224_AdHT2_1_(paired)_trimmed_(paired)_contig_75486_g.52224_m.52224	6.06	2.60	1.71E-11	1.56E-10	5.53E-7	CTLH1_ANOGA CTL-like protein 1 OS=Anopheles gambiae OX=7165 GN=AGAP006244 PE=3 SV=4
Gene.28458_AdHT2_1_(paired)_trimmed_(paired)_contig_27320_g.28458_m.28458	9.40	3.23	1.50E-12	1.56E-11	4.85E-8	BHE22_XENTR Class E basic helix-loop-helix protein 22 OS=Xenopus tropicalis OX=8364 GN=bhlhe22 PE=2 SV=1
Gene.16776_AdHT2_1_(paired)_trimmed_(paired)_contig_13728_g.16776_m.16776	5.24	2.39	1.18E-14	1.56E-13	3.81E-10	ENKUR_MOUSE Enkurin OS=Mus musculus OX=10090 GN=Enkur PE=1 SV=1
Gene.50498_AdHT2_1_(paired)_trimmed_(paired)_contig_70310_g.50498_m.50498	3.18	1.67	5.60E-4	1.56E-3	1.00	UniRef90_R7U3Y7 EGF-like domain-containing protein n=1 Tax=Capitella teleta TaxID=283909 RepID=R7U3Y7_CAPTE
Gene.3960_AdHT2_1_(paired)_trimmed_(paired)_contig_2602_g.3960_m.3960	2.21	1.14	5.60E-4	1.56E-3	1.00	UniRef90_A0A1D1VIY9 Peptidylprolyl isomerase n=2 Tax=Ramazzottius varieornatus TaxID=947166 RepID=A0A1D1VIY9_RAMVA
Gene.44014_AdHT2_1_(paired)_trimmed_(paired)_contig_54517_g.44014_m.44014	3.97	1.99	4.47E-5	1.56E-4	1.00	UniRef90_A0A0A7RVS6 Chitinase-like lectin n=1 Tax=Littorina littorea TaxID=31216 RepID=A0A0A7RVS6_LITLI
Gene.20695_AdHT2_1_(paired)_trimmed_(paired)_contig_17679_g.20695_m.20695	2.14	1.10	4.47E-5	1.56E-4	1.00	TCHP_DANRE Trichoplein keratin filament-binding protein OS=Danio rerio OX=7955 GN=tchp PE=2 SV=1
Gene.32640_AdHT2_1_(paired)_trimmed_(paired)_contig_33416_g.32640_m.32640	3.51	1.81	3.72E-6	1.56E-5	0.12	UniRef90_V4BVN0 Kinesin-like protein n=1 Tax=Lottia gigantea TaxID=225164 RepID=V4BVN0_LOTGI
Gene.29839_AdHT2_1_(paired)_trimmed_(paired)_contig_29335_g.29839_m.29839	2.54	1.34	4.50E-5	1.57E-4	1.00	PX11B_HUMAN Peroxisomal membrane protein 11B OS=Homo sapiens OX=9606 GN=PEX11B PE=1 SV=1
Gene.62233_AdHT2_1_(paired)_trimmed_(paired)_contig_121783_g.62233_m.62233	4.87	2.28	3.74E-6	1.57E-5	0.12	MRP3_MOUSE Canalicular multispecific organic anion transporter 2 OS=Mus musculus OX=10090 GN=Abcc3 PE=1 SV=1
Gene.54787_AdHT2_1_(paired)_trimmed_(paired)_contig_83670_g.54787_m.54787	4.61	2.20	3.74E-6	1.57E-5	0.12	UniRef90_A0A1P8L0S7 Glutathione S-transferase delta 2 n=1 Tax=Pieris rapae TaxID=64459 RepID=A0A1P8L0S7_PIERA
Gene.57038_AdHT2_1_(paired)_trimmed_(paired)_contig_92057_g.57038_m.57038	9.42	3.24	1.33E-13	1.58E-12	4.32E-9	UniRef90_R7TUW9 CRT-like domain-containing protein n=1 Tax=Capitella teleta TaxID=283909 RepID=R7TUW9_CAPTE
Gene.50778_AdHT2_1_(paired)_trimmed_(paired)_contig_71107_g.50778_m.50778	2.55	1.35	4.54E-5	1.58E-4	1.00	UniRef90_A0A2G8L2Q8 Putative serine/threonine-protein kinase 33 isoform X2 n=1 Tax=Stichopus japonicus TaxID=307972 RepID=A0A2G8L2Q8_STIJA
Gene.19234_AdHT2_1_(paired)_trimmed_(paired)_contig_16263_g.19234_m.19234	4.16	2.06	5.70E-4	1.59E-3	1.00	HYEP_MOUSE Epoxide hydrolase 1 OS=Mus musculus OX=10090 GN=Ephx1 PE=1 SV=2
Gene.49502_AdHT2_1_(paired)_trimmed_(paired)_contig_67590_g.49502_m.49502	2.51	1.33	5.68E-4	1.59E-3	1.00	RGLG4_ARATH E3 ubiquitin-protein ligase RGLG4 OS=Arabidopsis thaliana OX=3702 GN=RGLG4 PE=1 SV=1
Gene.31597_AdHT2_1_(paired)_trimmed_(paired)_contig_31906_g.31597_m.31597	2.33	1.22	5.68E-4	1.59E-3	1.00	ARSD_HUMAN Arylsulfatase D OS=Homo sapiens OX=9606 GN=ARSD PE=1 SV=2
Gene.14319_AdHT2_1_(paired)_trimmed_(paired)_contig_11256_g.14319_m.14319	2.95	1.56	4.56E-5	1.59E-4	1.00	UniRef90_R7UXZ2 Aamy domain-containing protein n=1 Tax=Capitella teleta TaxID=283909 RepID=R7UXZ2_CAPTE
Gene.21373_AdHT2_1_(paired)_trimmed_(paired)_contig_18522_g.21373_m.21373	2.46	1.30	4.55E-5	1.59E-4	1.00	UniRef90_A0A1S3K4Q4 nucleolar protein 11 n=1 Tax=Lingula unguis TaxID=7574 RepID=A0A1S3K4Q4_LINUN
Gene.56842_AdHT2_1_(paired)_trimmed_(paired)_contig_91163_g.56842_m.56842	4.67	2.22	3.80E-6	1.59E-5	0.12	HS3S4_HUMAN Heparan sulfate glucosamine 3-O-sulfotransferase 4 OS=Homo sapiens OX=9606 GN=HS3ST4 PE=2 SV=3
Gene.31925_AdHT2_1_(paired)_trimmed_(paired)_contig_32372_g.31925_m.31925	3.48	1.80	2.00E-10	1.59E-9	6.48E-6	SYT2_CAEEL Synaptotagmin 2 OS=Caenorhabditis elegans OX=6239 GN=snt-2 PE=1 SV=1
Gene.63053_AdHT2_1_(paired)_trimmed_(paired)_contig_124658_g.63053_m.63053	17.76	4.15	1.36E-13	1.60E-12	4.39E-9	ITSN2_HUMAN Intersectin-2 OS=Homo sapiens OX=9606 GN=ITSN2 PE=1 SV=3
Gene.57679_AdHT2_1_(paired)_trimmed_(paired)_contig_94921_g.57679_m.57679	2.49	1.31	5.73E-4	1.60E-3	1.00	CE164_HUMAN Centrosomal protein of 164 kDa OS=Homo sapiens OX=9606 GN=CEP164 PE=1 SV=3
Gene.45138_AdHT2_1_(paired)_trimmed_(paired)_contig_57188_g.45138_m.45138	3.47	1.79	3.82E-6	1.60E-5	0.12	S226B_XENLA Solute carrier family 22 member 6-B OS=Xenopus laevis OX=8355 GN=slc22a6-b PE=2 SV=1
Gene.51172_AdHT2_1_(paired)_trimmed_(paired)_contig_72347_g.51172_m.51172	4.48	2.16	2.32E-9	1.60E-8	7.51E-5	ADA2_DANRE Adenosine deaminase 2-A OS=Danio rerio OX=7955 GN=ada2a PE=2 SV=2
Gene.53755_AdHT2_1_(paired)_trimmed_(paired)_contig_80126_g.53755_m.53755	10.46	3.39	1.22E-14	1.61E-13	3.95E-10	UniRef90_A0A293LB34 Glutamine synthetase (Fragment) n=1 Tax=Ornithodoros erraticus TaxID=265619 RepID=A0A293LB34_ORNER
Gene.54072_AdHT2_1_(paired)_trimmed_(paired)_contig_81191_g.54072_m.54072	2.81	1.49	4.63E-5	1.61E-4	1.00	FACC1_MOUSE Flagellum-associated coiled-coil domain-containing protein 1 OS=Mus musculus OX=10090 GN=Flacc1 PE=1 SV=1
Gene.31365_AdHT2_1_(paired)_trimmed_(paired)_contig_31563_g.31365_m.31365	4.27	2.09	2.34E-9	1.61E-8	7.59E-5	MIFH_BRUMA Macrophage migration inhibitory factor homolog OS=Brugia malayi OX=6279 GN=Bm1_28435 PE=3 SV=4
Gene.7346_AdHT2_1_(paired)_trimmed_(paired)_contig_5025_g.7346_m.7346	3.99	2.00	2.34E-9	1.61E-8	7.59E-5	CFA43_HUMAN Cilia- and flagella-associated protein 43 OS=Homo sapiens OX=9606 GN=CFAP43 PE=2 SV=3
Gene.61387_AdHT2_1_(paired)_trimmed_(paired)_contig_115190_g.61387_m.61387	12.40	3.63	1.78E-11	1.62E-10	5.75E-7	UniRef90_L7STZ1 Phox2 n=1 Tax=Aplysia californica TaxID=6500 RepID=L7STZ1_APLCA
Gene.62709_AdHT2_1_(paired)_trimmed_(paired)_contig_123193_g.62709_m.62709	18.51	4.21	1.57E-12	1.62E-11	5.08E-8	RRA2_ARATH Arabinosyltransferase RRA2 OS=Arabidopsis thaliana OX=3702 GN=RRA2 PE=2 SV=1
Gene.28785_AdHT2_1_(paired)_trimmed_(paired)_contig_27803_g.28785_m.28785	2.01	1.01	4.64E-5	1.62E-4	1.00	ZDHC2_ARATH Probable protein S-acyltransferase 23 OS=Arabidopsis thaliana OX=3702 GN=PAT23 PE=2 SV=2
Gene.49759_AdHT2_1_(paired)_trimmed_(paired)_contig_68326_g.49759_m.49759	3.67	1.87	1.80E-11	1.63E-10	5.82E-7	UniRef90_R7U2G1 SUEL-type lectin domain-containing protein n=1 Tax=Capitella teleta TaxID=283909 RepID=R7U2G1_CAPTE
Gene.59481_AdHT2_1_(paired)_trimmed_(paired)_contig_103741_g.59481_m.59481	3.04	1.61	5.86E-4	1.63E-3	1.00	UniRef90_A0A2R2MQT1 gamma-aminobutyric acid receptor alpha-like n=1 Tax=Lingula unguis TaxID=7574 RepID=A0A2R2MQT1_LINUN
Gene.15489_AdHT2_1_(paired)_trimmed_(paired)_contig_12357_g.15489_m.15489	2.19	1.13	5.86E-4	1.63E-3	1.00	UniRef90_A0A210R302 Intraflagellar transport protein 20-like B n=1 Tax=Mizuhopecten yessoensis TaxID=6573 RepID=A0A210R302_MIZYE
Gene.52585_AdHT2_1_(paired)_trimmed_(paired)_contig_76549_g.52585_m.52585	2.17	1.12	5.84E-4	1.63E-3	1.00	UniRef90_R7VF08 SUEL-type lectin domain-containing protein n=1 Tax=Capitella teleta TaxID=283909 RepID=R7VF08_CAPTE
Gene.43414_AdHT2_1_(paired)_trimmed_(paired)_contig_53187_g.43414_m.43414	3.42	1.78	3.25E-7	1.63E-6	0.01	SODC_SCHPO Superoxide dismutase
Gene.25529_AdHT2_1_(paired)_trimmed_(paired)_contig_23494_g.25529_m.25529	5.38	2.43	2.75E-8	1.63E-7	8.89E-4	UniRef90_K1R5R4 Dynein heavy chain 10, axonemal n=9 Tax=Crassostrea TaxID=6564 RepID=K1R5R4_CRAGI
Gene.53174_AdHT2_1_(paired)_trimmed_(paired)_contig_78191_g.53174_m.53174	4.60	2.20	2.75E-8	1.63E-7	8.91E-4	UniRef90_R7UT20 G_PROTEIN_RECEP_F1_2 domain-containing protein n=1 Tax=Capitella teleta TaxID=283909 RepID=R7UT20_CAPTE
Gene.63572_AdHT2_1_(paired)_trimmed_(paired)_contig_127779_g.63572_m.63572	60.48	5.92	2.37E-9	1.63E-8	7.66E-5	CCR1_HUMAN C-C chemokine receptor type 1 OS=Homo sapiens OX=9606 GN=CCR1 PE=1 SV=1
Gene.37160_AdHT2_1_(paired)_trimmed_(paired)_contig_40917_g.37160_m.37160	7.88	2.98	2.06E-10	1.63E-9	6.66E-6	UniRef90_A0A2S1WM72 Putative choline acetyltransferase n=1 Tax=Hirudo verbana TaxID=311461 RepID=A0A2S1WM72_9ANNE
Gene.61597_AdHT2_1_(paired)_trimmed_(paired)_contig_116982_g.61597_m.61597	10.96	3.45	1.39E-13	1.64E-12	4.51E-9	PURP_CHICK Purpurin OS=Gallus gallus OX=9031 PE=1 SV=1
Gene.38856_AdHT2_1_(paired)_trimmed_(paired)_contig_44185_g.38856_m.38856	2.86	1.52	5.89E-4	1.64E-3	1.00	SOAT_MOUSE Solute carrier family 10 member 6 OS=Mus musculus OX=10090 GN=Slc10a6 PE=2 SV=1
Gene.48433_AdHT2_1_(paired)_trimmed_(paired)_contig_64839_g.48433_m.48433	2.77	1.47	5.88E-4	1.64E-3	1.00	SV2C_MOUSE Synaptic vesicle glycoprotein 2C OS=Mus musculus OX=10090 GN=Sv2c PE=1 SV=2
Gene.42123_AdHT2_1_(paired)_trimmed_(paired)_contig_50482_g.42123_m.42123	2.25	1.17	5.87E-4	1.64E-3	1.00	AHI1_HUMAN Jouberin OS=Homo sapiens OX=9606 GN=AHI1 PE=1 SV=1
Gene.63725_AdHT2_1_(paired)_trimmed_(paired)_contig_129390_g.63725_m.63725	17.12	4.10	4.70E-5	1.64E-4	1.00	AKT2_ARATH Potassium channel AKT2/3 OS=Arabidopsis thaliana OX=3702 GN=AKT2 PE=1 SV=1
Gene.21638_AdHT2_1_(paired)_trimmed_(paired)_contig_18811_g.21638_m.21638	3.31	1.73	3.28E-7	1.64E-6	0.01	UniRef90_K1QXB3 WD repeat-containing protein 69 n=2 Tax=Crassostrea gigas TaxID=29159 RepID=K1QXB3_CRAGI
Gene.56305_AdHT2_1_(paired)_trimmed_(paired)_contig_89074_g.56305_m.56305	21.03	4.39	2.76E-8	1.64E-7	8.94E-4	UniRef90_R7UKY8 GLOBIN domain-containing protein n=1 Tax=Capitella teleta TaxID=283909 RepID=R7UKY8_CAPTE
Gene.24865_AdHT2_1_(paired)_trimmed_(paired)_contig_22739_g.24865_m.24865	4.53	2.18	2.39E-9	1.64E-8	7.73E-5	CFA70_MACFA Cilia- and flagella-associated protein 70 OS=Macaca fascicularis OX=9541 GN=CFAP70 PE=2 SV=2
Gene.23824_AdHT2_1_(paired)_trimmed_(paired)_contig_21457_g.23824_m.23824	4.05	2.02	4.74E-5	1.65E-4	1.00	MELK_XENLA Maternal embryonic leucine zipper kinase OS=Xenopus laevis OX=8355 GN=melk PE=1 SV=2
Gene.12839_AdHT2_1_(paired)_trimmed_(paired)_contig_9820_g.12839_m.12839	2.26	1.18	4.73E-5	1.65E-4	1.00	UniRef90_A0A3Q3VR80 Enoyl-CoA, hydratase/3-hydroxyacyl CoA dehydrogenase n=1 Tax=Mola mola TaxID=94237 RepID=A0A3Q3VR80_MOLML
Gene.56986_AdHT2_1_(paired)_trimmed_(paired)_contig_91849_g.56986_m.56986	3.86	1.95	3.95E-6	1.65E-5	0.13	CTR2_OCTVU Cephalotocin receptor 2 OS=Octopus vulgaris OX=6645 GN=CTR2 PE=2 SV=1
Gene.47493_AdHT2_1_(paired)_trimmed_(paired)_contig_62464_g.47493_m.47493	3.27	1.71	3.28E-7	1.65E-6	0.01	UniRef90_A0A1S3JPC9 kinesin-like protein KIF28P n=1 Tax=Lingula unguis TaxID=7574 RepID=A0A1S3JPC9_LINUN
Gene.16468_AdHT2_1_(paired)_trimmed_(paired)_contig_13383_g.16468_m.16468	3.17	1.66	3.29E-7	1.65E-6	0.01	UniRef90_A0A2G8JJH4 Putative adenylate kinase 9 n=1 Tax=Stichopus japonicus TaxID=307972 RepID=A0A2G8JJH4_STIJA
Gene.59862_AdHT2_1_(paired)_trimmed_(paired)_contig_105673_g.59862_m.59862	2.86	1.52	3.28E-7	1.65E-6	0.01	RDH12_MOUSE Retinol dehydrogenase 12 OS=Mus musculus OX=10090 GN=Rdh12 PE=2 SV=1
Gene.10151_AdHT2_1_(paired)_trimmed_(paired)_contig_7373_g.10151_m.10151	4.49	2.17	2.79E-8	1.65E-7	9.04E-4	UniRef90_A0A210QH45 Alanine--glyoxylate aminotransferase 2, mitochondrial n=1 Tax=Mizuhopecten yessoensis TaxID=6573 RepID=A0A210QH45_MIZYE
Gene.26607_AdHT2_1_(paired)_trimmed_(paired)_contig_24842_g.26607_m.26607	3.49	1.80	4.77E-5	1.66E-4	1.00	UniRef90_K1R2B8 Soluble guanylate cyclase 88E n=3 Tax=Crassostrea gigas TaxID=29159 RepID=K1R2B8_CRAGI
Gene.26640_AdHT2_1_(paired)_trimmed_(paired)_contig_24871_g.26640_m.26640	2.47	1.31	3.97E-6	1.66E-5	0.13	UniRef90_T1FXW1 Sodium channel protein n=1 Tax=Helobdella robusta TaxID=6412 RepID=T1FXW1_HELRO
Gene.34345_AdHT2_1_(paired)_trimmed_(paired)_contig_36193_g.34345_m.34345	3.95	1.98	2.10E-10	1.66E-9	6.79E-6	UniRef90_A0A3S1CFK4 SPATA6 domain-containing protein (Fragment) n=1 Tax=Elysia chlorotica TaxID=188477 RepID=A0A3S1CFK4_ELYCH
Gene.36481_AdHT2_1_(paired)_trimmed_(paired)_contig_39732_g.36481_m.36481	5.02	2.33	1.27E-14	1.67E-13	4.10E-10	UniRef90_R7TG11 Fork-head domain-containing protein n=1 Tax=Capitella teleta TaxID=283909 RepID=R7TG11_CAPTE
Gene.36396_AdHT2_1_(paired)_trimmed_(paired)_contig_39582_g.36396_m.36396	3.49	1.81	6.00E-4	1.67E-3	1.00	UniRef90_A0A1S3H8W8 centrosomal protein of 152 kDa n=1 Tax=Lingula unguis TaxID=7574 RepID=A0A1S3H8W8_LINUN
Gene.57567_AdHT2_1_(paired)_trimmed_(paired)_contig_94446_g.57567_m.57567	2.34	1.23	6.00E-4	1.67E-3	1.00	SMYD4_CHICK SET and MYND domain-containing protein 4 OS=Gallus gallus OX=9031 GN=SMYD4 PE=2 SV=1
Gene.46357_AdHT2_1_(paired)_trimmed_(paired)_contig_59832_g.46357_m.46357	5.31	2.41	4.81E-5	1.67E-4	1.00	UniRef90_K1PTP4 Dorsal root ganglia homeobox protein n=2 Tax=Crassostrea gigas TaxID=29159 RepID=K1PTP4_CRAGI
Gene.27122_AdHT2_1_(paired)_trimmed_(paired)_contig_25467_g.27122_m.27122	3.18	1.67	2.82E-8	1.67E-7	9.13E-4	UniRef90_A0A1S3JT86 farnesyl pyrophosphate synthase n=1 Tax=Lingula unguis TaxID=7574 RepID=A0A1S3JT86_LINUN
Gene.54130_AdHT2_1_(paired)_trimmed_(paired)_contig_81388_g.54130_m.54130	5.30	2.41	2.42E-9	1.67E-8	7.84E-5	CC50C_BOVIN Cell cycle control protein 50C OS=Bos taurus OX=9913 GN=TMEM30C PE=2 SV=1
Gene.40372_AdHT2_1_(paired)_trimmed_(paired)_contig_47024_g.40372_m.40372	5.58	2.48	1.84E-11	1.68E-10	5.97E-7	UniRef90_R7V4T3 MFS domain-containing protein n=1 Tax=Capitella teleta TaxID=283909 RepID=R7V4T3_CAPTE
Gene.57459_AdHT2_1_(paired)_trimmed_(paired)_contig_93950_g.57459_m.57459	23.85	4.58	1.62E-12	1.68E-11	5.25E-8	UniRef90_A0A2U9CJA4 Guanylate cyclase n=3 Tax=Percomorphaceae TaxID=1489872 RepID=A0A2U9CJA4_SCOMX
Gene.63004_AdHT2_1_(paired)_trimmed_(paired)_contig_124435_g.63004_m.63004	2.37	1.24	6.04E-4	1.68E-3	1.00	CDPKE_ORYSJ Calcium-dependent protein kinase 14 OS=Oryza sativa subsp. japonica OX=39947 GN=CPK14 PE=3 SV=1
Gene.58340_AdHT2_1_(paired)_trimmed_(paired)_contig_97890_g.58340_m.58340	5.12	2.36	4.84E-5	1.68E-4	1.00	CA3A1_MOUSE Calcium-activated chloride channel regulator 3A-1 OS=Mus musculus OX=10090 GN=Clca3a1 PE=1 SV=1
Gene.60050_AdHT2_1_(paired)_trimmed_(paired)_contig_106776_g.60050_m.60050	4.47	2.16	3.35E-7	1.68E-6	0.01	UniRef90_A0A1S3H932 amiloride-sensitive sodium channel subunit alpha-like isoform X1 n=2 Tax=Lingula unguis TaxID=7574 RepID=A0A1S3H932_LINUN
Gene.15633_AdHT2_1_(paired)_trimmed_(paired)_contig_12480_g.15633_m.15633	4.89	2.29	2.84E-8	1.68E-7	9.20E-4	UniRef90_A0A2G8KK88 Putative alanine--glyoxylate aminotransferase 2, mitochondrial n=1 Tax=Stichopus japonicus TaxID=307972 RepID=A0A2G8KK88_STIJA
Gene.55292_AdHT2_1_(paired)_trimmed_(paired)_contig_85567_g.55292_m.55292	5.01	2.32	2.45E-9	1.68E-8	7.92E-5	UniRef90_A0A0L8GIM4 G_PROTEIN_RECEP_F1_2 domain-containing protein n=2 Tax=Octopus TaxID=6643 RepID=A0A0L8GIM4_OCTBM
Gene.106_AdHT2_1_(paired)_trimmed_(paired)_contig_67_g.106_m.106	3.19	1.67	2.86E-8	1.69E-7	9.26E-4	UniRef90_A7S8I3 Tubulin beta chain n=2 Tax=Nematostella vectensis TaxID=45351 RepID=A7S8I3_NEMVE
Gene.30512_AdHT2_1_(paired)_trimmed_(paired)_contig_30272_g.30512_m.30512	4.61	2.21	1.45E-13	1.70E-12	4.69E-9	CFA58_MOUSE Cilia- and flagella-associated protein 58 OS=Mus musculus OX=10090 GN=Cfap58 PE=2 SV=1
Gene.18779_AdHT2_1_(paired)_trimmed_(paired)_contig_15757_g.18779_m.18779	4.04	2.01	2.88E-8	1.70E-7	9.33E-4	TMPS9_HUMAN Transmembrane protease serine 9 OS=Homo sapiens OX=9606 GN=TMPRSS9 PE=1 SV=2
Gene.2557_AdHT2_1_(paired)_trimmed_(paired)_contig_1592_g.2557_m.2557	2.37	1.25	4.11E-6	1.71E-5	0.13	SYT16_HUMAN Synaptotagmin-16 OS=Homo sapiens OX=9606 GN=SYT16 PE=1 SV=2
Gene.2540_AdHT2_1_(paired)_trimmed_(paired)_contig_1584_g.2540_m.2540	3.43	1.78	3.41E-7	1.71E-6	0.01	UniRef90_A0A4D9E2I3 Gamma-tubulin complex component 2 n=12 Tax=Durocryptodira TaxID=1579337 RepID=A0A4D9E2I3_9SAUR
Gene.56316_AdHT2_1_(paired)_trimmed_(paired)_contig_89126_g.56316_m.56316	3.72	1.89	2.90E-8	1.71E-7	9.38E-4	RITA1_MOUSE RBPJ-interacting and tubulin-associated protein 1 OS=Mus musculus OX=10090 GN=Rita1 PE=2 SV=1
Gene.63055_AdHT2_1_(paired)_trimmed_(paired)_contig_124672_g.63055_m.63055	7.08	2.82	2.48E-9	1.71E-8	8.04E-5	HGFL_BOVIN Hepatocyte growth factor-like protein OS=Bos taurus OX=9913 GN=MST1 PE=2 SV=1
Gene.33786_AdHT2_1_(paired)_trimmed_(paired)_contig_35325_g.33786_m.33786	3.40	1.76	2.49E-9	1.71E-8	8.06E-5	ANR42_MOUSE Ankyrin repeat domain-containing protein 42 OS=Mus musculus OX=10090 GN=Ankrd42 PE=1 SV=1
Gene.30579_AdHT2_1_(paired)_trimmed_(paired)_contig_30362_g.30579_m.30579	3.65	1.87	1.90E-11	1.72E-10	6.16E-7	UniRef90_A0A1S3JWI8 pikachurin n=2 Tax=Lingula unguis TaxID=7574 RepID=A0A1S3JWI8_LINUN
Gene.56636_AdHT2_1_(paired)_trimmed_(paired)_contig_90409_g.56636_m.56636	9.35	3.23	1.67E-12	1.72E-11	5.41E-8	UniRef90_A0A2H1CU56 Calcium binding EGF domain protein n=1 Tax=Fasciola hepatica TaxID=6192 RepID=A0A2H1CU56_FASHE
Gene.39417_AdHT2_1_(paired)_trimmed_(paired)_contig_45210_g.39417_m.39417	3.06	1.61	6.22E-4	1.72E-3	1.00	IGF1_RABIT Insulin-like growth factor I OS=Oryctolagus cuniculus OX=9986 GN=IGF1 PE=2 SV=3
Gene.37815_AdHT2_1_(paired)_trimmed_(paired)_contig_42132_g.37815_m.37815	2.69	1.43	6.20E-4	1.72E-3	1.00	NR3AB_DANRE Neurexin-3a-beta OS=Danio rerio OX=7955 GN=nrxn3a PE=2 SV=1
Gene.53914_AdHT2_1_(paired)_trimmed_(paired)_contig_80650_g.53914_m.53914	3.34	1.74	4.95E-5	1.72E-4	1.00	TRISR_DROME Trissin receptor OS=Drosophila melanogaster OX=7227 GN=TrissinR PE=2 SV=4
Gene.13998_AdHT2_1_(paired)_trimmed_(paired)_contig_10898_g.13998_m.13998	2.34	1.23	4.96E-5	1.72E-4	1.00	UniRef90_A0A1S3IJS2 quinone oxidoreductase-like protein 2 n=1 Tax=Lingula unguis TaxID=7574 RepID=A0A1S3IJS2_LINUN
Gene.48672_AdHT2_1_(paired)_trimmed_(paired)_contig_65387_g.48672_m.48672	2.19	1.13	6.25E-4	1.73E-3	1.00	P52K_HUMAN 52 kDa repressor of the inhibitor of the protein kinase OS=Homo sapiens OX=9606 GN=THAP12 PE=1 SV=2
Gene.57097_AdHT2_1_(paired)_trimmed_(paired)_contig_92333_g.57097_m.57097	7.39	2.88	4.99E-5	1.73E-4	1.00	ACR7_CAEEL Acetylcholine receptor subunit alpha-type acr-7 OS=Caenorhabditis elegans OX=6239 GN=acr-7 PE=1 SV=2
Gene.58157_AdHT2_1_(paired)_trimmed_(paired)_contig_97092_g.58157_m.58157	7.18	2.84	2.52E-9	1.73E-8	8.15E-5	UniRef90_A0A1S3IYX2 sodium/potassium/calcium exchanger Nckx30C isoform X1 n=3 Tax=Lingula unguis TaxID=7574 RepID=A0A1S3IYX2_LINUN
Gene.32937_AdHT2_1_(paired)_trimmed_(paired)_contig_33908_g.32937_m.32937	2.64	1.40	5.03E-5	1.74E-4	1.00	UniRef90_K1S245 Calcium-dependent protein kinase 5 n=1 Tax=Crassostrea gigas TaxID=29159 RepID=K1S245_CRAGI
Gene.63199_AdHT2_1_(paired)_trimmed_(paired)_contig_125426_g.63199_m.63199	6.35	2.67	4.18E-6	1.74E-5	0.14	UniRef90_R7UUD2 G_PROTEIN_RECEP_F1_2 domain-containing protein n=1 Tax=Capitella teleta TaxID=283909 RepID=R7UUD2_CAPTE
Gene.16605_AdHT2_1_(paired)_trimmed_(paired)_contig_13549_g.16605_m.16605	2.85	1.51	3.48E-7	1.74E-6	0.01	3HAO_HUMAN 3-hydroxyanthranilate 3,4-dioxygenase OS=Homo sapiens OX=9606 GN=HAAO PE=1 SV=2
Gene.38549_AdHT2_1_(paired)_trimmed_(paired)_contig_43577_g.38549_m.38549	3.86	1.95	6.32E-4	1.75E-3	1.00	UniRef90_A0A2T7NJU4 G_PROTEIN_RECEP_F1_2 domain-containing protein n=1 Tax=Pomacea canaliculata TaxID=400727 RepID=A0A2T7NJU4_POMCA
Gene.35542_AdHT2_1_(paired)_trimmed_(paired)_contig_38151_g.35542_m.35542	2.33	1.22	6.31E-4	1.75E-3	1.00	S5A1_MOUSE 3-oxo-5-alpha-steroid 4-dehydrogenase 1 OS=Mus musculus OX=10090 GN=Srd5a1 PE=2 SV=2
Gene.41709_AdHT2_1_(paired)_trimmed_(paired)_contig_49609_g.41709_m.41709	2.57	1.36	5.06E-5	1.75E-4	1.00	UniRef90_X1ZK51 SUEL-type lectin domain-containing protein n=1 Tax=Capitella teleta TaxID=283909 RepID=X1ZK51_CAPTE
Gene.19792_AdHT2_1_(paired)_trimmed_(paired)_contig_16852_g.19792_m.19792	2.19	1.13	5.05E-5	1.75E-4	1.00	SCO1_BOVIN Protein SCO1 homolog, mitochondrial OS=Bos taurus OX=9913 GN=SCO1 PE=2 SV=1
Gene.54649_AdHT2_1_(paired)_trimmed_(paired)_contig_83166_g.54649_m.54649	3.30	1.72	4.20E-6	1.75E-5	0.14	ACH1_CAEEL Acetylcholine receptor subunit alpha-type acr-16 OS=Caenorhabditis elegans OX=6239 GN=acr-16 PE=2 SV=1
Gene.19805_AdHT2_1_(paired)_trimmed_(paired)_contig_16860_g.19805_m.19805	2.71	1.44	3.49E-7	1.75E-6	0.01	UniRef90_A0A210QQJ0 Matrix metalloproteinase-21 n=1 Tax=Mizuhopecten yessoensis TaxID=6573 RepID=A0A210QQJ0_MIZYE
Gene.11933_AdHT2_1_(paired)_trimmed_(paired)_contig_9051_g.11933_m.11933	5.74	2.52	1.50E-13	1.76E-12	4.87E-9	UniRef90_R7UE51 P/Homo B domain-containing protein n=1 Tax=Capitella teleta TaxID=283909 RepID=R7UE51_CAPTE
Gene.27665_AdHT2_1_(paired)_trimmed_(paired)_contig_26201_g.27665_m.27665	3.98	1.99	1.34E-14	1.76E-13	4.35E-10	THIKB_RAT 3-ketoacyl-CoA thiolase B, peroxisomal OS=Rattus norvegicus OX=10116 GN=Acaa1b PE=1 SV=2
Gene.56227_AdHT2_1_(paired)_trimmed_(paired)_contig_88787_g.56227_m.56227	3.87	1.95	6.35E-4	1.76E-3	1.00	UniRef90_A0A131YSX3 Sodium/potassium/calcium exchanger 3 like n=4 Tax=Rhipicephalus TaxID=426455 RepID=A0A131YSX3_RHIAP
Gene.15225_AdHT2_1_(paired)_trimmed_(paired)_contig_12038_g.15225_m.15225	2.35	1.23	5.10E-5	1.76E-4	1.00	UniRef90_O57593 Surfeit locus protein 1 (Fragment) n=3 Tax=Takifugu rubripes TaxID=31033 RepID=SURF1_TAKRU
Gene.51518_AdHT2_1_(paired)_trimmed_(paired)_contig_73475_g.51518_m.51518	5.00	2.32	4.23E-6	1.76E-5	0.14	UniRef90_A0A1S3H1K0 otoferlin isoform X1 n=9 Tax=Lingula unguis TaxID=7574 RepID=A0A1S3H1K0_LINUN
Gene.35819_AdHT2_1_(paired)_trimmed_(paired)_contig_38635_g.35819_m.35819	4.65	2.22	1.95E-11	1.77E-10	6.33E-7	UniRef90_H3CNU3 Cytochrome P450, family 4, subfamily V, polypeptide 8 n=2 Tax=Tetraodon nigroviridis TaxID=99883 RepID=H3CNU3_TETNG
Gene.47334_AdHT2_1_(paired)_trimmed_(paired)_contig_62174_g.47334_m.47334	7.67	2.94	1.71E-12	1.77E-11	5.55E-8	CSPG2_MOUSE Versican core protein OS=Mus musculus OX=10090 GN=Vcan PE=1 SV=2
Gene.58283_AdHT2_1_(paired)_trimmed_(paired)_contig_97575_g.58283_m.58283	3.00	1.59	6.42E-4	1.77E-3	1.00	UniRef90_K1QFV4 Integrator complex subunit 4 n=1 Tax=Crassostrea gigas TaxID=29159 RepID=K1QFV4_CRAGI
Gene.62141_AdHT2_1_(paired)_trimmed_(paired)_contig_121264_g.62141_m.62141	5.85	2.55	4.26E-6	1.77E-5	0.14	UniRef90_C3ZLZ8 CRAL-TRIO domain-containing protein n=1 Tax=Branchiostoma floridae TaxID=7739 RepID=C3ZLZ8_BRAFL
Gene.34061_AdHT2_1_(paired)_trimmed_(paired)_contig_35758_g.34061_m.34061	4.20	2.07	4.26E-6	1.77E-5	0.14	UniRef90_A0A0C9MLZ7 Glycoside hydrolase family 5 protein n=1 Tax=Mucor ambiguus TaxID=91626 RepID=A0A0C9MLZ7_9FUNG
Gene.58293_AdHT2_1_(paired)_trimmed_(paired)_contig_97608_g.58293_m.58293	55.03	5.78	1.11E-16	1.78E-15	3.59E-12	UniRef90_A0A1L2YYZ3 Opsin (Fragment) n=1 Tax=Acanthopleura granulata TaxID=61363 RepID=A0A1L2YYZ3_9MOLL
Gene.56014_AdHT2_1_(paired)_trimmed_(paired)_contig_87932_g.56014_m.56014	26.25	4.71	1.11E-16	1.78E-15	3.59E-12	UniRef90_F6ZA35 glycine amidinotransferase, mitochondrial-like n=1 Tax=Ciona intestinalis TaxID=7719 RepID=F6ZA35_CIOIN
Gene.59186_AdHT2_1_(paired)_trimmed_(paired)_contig_102195_g.59186_m.59186	19.25	4.27	1.11E-16	1.78E-15	3.59E-12	MOT12_XENLA Monocarboxylate transporter 12 OS=Xenopus laevis OX=8355 GN=slc16a12 PE=2 SV=1
Gene.47288_AdHT2_1_(paired)_trimmed_(paired)_contig_62065_g.47288_m.47288	17.09	4.10	1.11E-16	1.78E-15	3.59E-12	PURP_CHICK Purpurin OS=Gallus gallus OX=9031 PE=1 SV=1
Gene.52541_AdHT2_1_(paired)_trimmed_(paired)_contig_76429_g.52541_m.52541	14.67	3.88	1.11E-16	1.78E-15	3.59E-12	UniRef90_A0A0D6E315 PRDM8 n=1 Tax=Platynereis dumerilii TaxID=6359 RepID=A0A0D6E315_PLADU
Gene.48993_AdHT2_1_(paired)_trimmed_(paired)_contig_66222_g.48993_m.48993	10.66	3.41	1.11E-16	1.78E-15	3.59E-12	HEBP2_HUMAN Heme-binding protein 2 OS=Homo sapiens OX=9606 GN=HEBP2 PE=1 SV=1
Gene.57239_AdHT2_1_(paired)_trimmed_(paired)_contig_92886_g.57239_m.57239	8.65	3.11	1.11E-16	1.78E-15	3.59E-12	S22A3_HUMAN Solute carrier family 22 member 3 OS=Homo sapiens OX=9606 GN=SLC22A3 PE=1 SV=1
Gene.57196_AdHT2_1_(paired)_trimmed_(paired)_contig_92769_g.57196_m.57196	8.66	3.11	1.11E-16	1.78E-15	3.59E-12	UniRef90_A0A3B3QJC5 Solute carrier family 3 (amino acid transporter heavy chain), member 1 n=2 Tax=Paramormyrops kingsleyae TaxID=1676925 RepID=A0A3B3QJC5_9TELE
Gene.8888_AdHT2_1_(paired)_trimmed_(paired)_contig_6286_g.8888_m.8888	8.25	3.04	1.11E-16	1.78E-15	3.59E-12	UniRef90_S4RRL0 Solute carrier family 7 member 11 n=1 Tax=Petromyzon marinus TaxID=7757 RepID=S4RRL0_PETMA
Gene.41929_AdHT2_1_(paired)_trimmed_(paired)_contig_50041_g.41929_m.41929	7.45	2.90	1.11E-16	1.78E-15	3.59E-12	UniRef90_R7TWT6 ABC transporter domain-containing protein n=1 Tax=Capitella teleta TaxID=283909 RepID=R7TWT6_CAPTE
Gene.45598_AdHT2_1_(paired)_trimmed_(paired)_contig_58175_g.45598_m.45598	6.85	2.78	1.11E-16	1.78E-15	3.59E-12	UniRef90_A0A2C9JWI7 Homeobox domain-containing protein n=1 Tax=Biomphalaria glabrata TaxID=6526 RepID=A0A2C9JWI7_BIOGL
Gene.56792_AdHT2_1_(paired)_trimmed_(paired)_contig_90961_g.56792_m.56792	6.58	2.72	1.11E-16	1.78E-15	3.59E-12	UniRef90_A0A3Q4A8Y3 Cryptochrome circadian regulator 5 n=1 Tax=Mola mola TaxID=94237 RepID=A0A3Q4A8Y3_MOLML
Gene.45867_AdHT2_1_(paired)_trimmed_(paired)_contig_58798_g.45867_m.45867	6.26	2.65	1.11E-16	1.78E-15	3.59E-12	UniRef90_B5XB15 Nucleoside diphosphate kinase 7 n=9 Tax=Protacanthopterygii TaxID=41705 RepID=B5XB15_SALSA
Gene.53035_AdHT2_1_(paired)_trimmed_(paired)_contig_77811_g.53035_m.53035	6.03	2.59	1.11E-16	1.78E-15	3.59E-12	UniRef90_V3ZRQ4 MFS domain-containing protein n=1 Tax=Lottia gigantea TaxID=225164 RepID=V3ZRQ4_LOTGI
Gene.25972_AdHT2_1_(paired)_trimmed_(paired)_contig_24044_g.25972_m.25972	5.97	2.58	1.11E-16	1.78E-15	3.59E-12	UniRef90_R7UW53 ZP domain-containing protein n=1 Tax=Capitella teleta TaxID=283909 RepID=R7UW53_CAPTE
Gene.47767_AdHT2_1_(paired)_trimmed_(paired)_contig_63152_g.47767_m.47767	5.78	2.53	1.11E-16	1.78E-15	3.59E-12	UniRef90_F6YK94 EF-hand calcium-binding domain 5 n=1 Tax=Xenopus tropicalis TaxID=8364 RepID=F6YK94_XENTR
Gene.34022_AdHT2_1_(paired)_trimmed_(paired)_contig_35715_g.34022_m.34022	4.80	2.26	1.11E-16	1.78E-15	3.59E-12	UniRef90_A0A191Z434 Bone morphogenetic protein 3 n=1 Tax=Pinctada fucata TaxID=50426 RepID=A0A191Z434_PINFU
Gene.54293_AdHT2_1_(paired)_trimmed_(paired)_contig_81942_g.54293_m.54293	2.74	1.46	6.46E-4	1.78E-3	1.00	SRGEF_HUMAN Secretion-regulating guanine nucleotide exchange factor OS=Homo sapiens OX=9606 GN=SERGEF PE=1 SV=2
Gene.44661_AdHT2_1_(paired)_trimmed_(paired)_contig_56138_g.44661_m.44661	3.36	1.75	4.27E-6	1.78E-5	0.14	PBLD_BOVIN Phenazine biosynthesis-like domain-containing protein OS=Bos taurus OX=9913 GN=PBLD PE=2 SV=1
Gene.43172_AdHT2_1_(paired)_trimmed_(paired)_contig_52699_g.43172_m.43172	3.70	1.89	3.58E-7	1.78E-6	0.01	DSRAD_HUMAN Double-stranded RNA-specific adenosine deaminase OS=Homo sapiens OX=9606 GN=ADAR PE=1 SV=4
Gene.54363_AdHT2_1_(paired)_trimmed_(paired)_contig_82186_g.54363_m.54363	3.14	1.65	3.57E-7	1.78E-6	0.01	UniRef90_A0A0M4J2L7 Ionotropic glutamate receptor 1 (Fragment) n=1 Tax=Locusta migratoria TaxID=7004 RepID=A0A0M4J2L7_LOCMI
Gene.20873_AdHT2_1_(paired)_trimmed_(paired)_contig_17912_g.20873_m.20873	2.68	1.42	3.57E-7	1.78E-6	0.01	ECH1_RAT Delta(3,5)-Delta(2,4)-dienoyl-CoA isomerase, mitochondrial OS=Rattus norvegicus OX=10116 GN=Ech1 PE=1 SV=2
Gene.46073_AdHT2_1_(paired)_trimmed_(paired)_contig_59168_g.46073_m.46073	4.17	2.06	3.01E-8	1.78E-7	9.76E-4	UniRef90_D7RU31 Cytochrome P450 family 4 protein n=1 Tax=Perinereis aibuhitensis TaxID=126650 RepID=D7RU31_PERAI
Gene.27941_AdHT2_1_(paired)_trimmed_(paired)_contig_26556_g.27941_m.27941	3.65	1.87	3.02E-8	1.78E-7	9.78E-4	RGS22_HUMAN Regulator of G-protein signaling 22 OS=Homo sapiens OX=9606 GN=RGS22 PE=1 SV=3
Gene.40817_AdHT2_1_(paired)_trimmed_(paired)_contig_47820_g.40817_m.40817	4.29	2.10	1.74E-12	1.79E-11	5.64E-8	FHAD1_MOUSE Forkhead-associated domain-containing protein 1 OS=Mus musculus OX=10090 GN=Fhad1 PE=2 SV=1
Gene.55794_AdHT2_1_(paired)_trimmed_(paired)_contig_87192_g.55794_m.55794	2.73	1.45	6.48E-4	1.79E-3	1.00	SPAT7_RAT Spermatogenesis-associated protein 7 homolog OS=Rattus norvegicus OX=10116 GN=Spata7 PE=2 SV=1
Gene.37548_AdHT2_1_(paired)_trimmed_(paired)_contig_41676_g.37548_m.37548	2.24	1.16	6.50E-4	1.79E-3	1.00	S2545_MOUSE Solute carrier family 25 member 45 OS=Mus musculus OX=10090 GN=Slc25a45 PE=1 SV=1
Gene.33069_AdHT2_1_(paired)_trimmed_(paired)_contig_34140_g.33069_m.33069	3.73	1.90	4.31E-6	1.79E-5	0.14	KI11B_XENLA Kinesin-like protein KIF11-B OS=Xenopus laevis OX=8355 GN=kif11-b PE=1 SV=2
Gene.36501_AdHT2_1_(paired)_trimmed_(paired)_contig_39757_g.36501_m.36501	2.29	1.19	4.30E-6	1.79E-5	0.14	CCD14_HUMAN Coiled-coil domain-containing protein 14 OS=Homo sapiens OX=9606 GN=CCDC14 PE=1 SV=3
Gene.36550_AdHT2_1_(paired)_trimmed_(paired)_contig_39829_g.36550_m.36550	2.90	1.53	5.20E-5	1.80E-4	1.00	UniRef90_A0A151P036 Cilia-and flagella-associated protein 46 isoform C n=17 Tax=Crocodylia TaxID=1294634 RepID=A0A151P036_ALLMI
Gene.24413_AdHT2_1_(paired)_trimmed_(paired)_contig_22174_g.24413_m.24413	2.61	1.38	5.20E-5	1.80E-4	1.00	UniRef90_A0A2G8L9G2 Putative IQ calmodulin-binding motif-containing protein 1 n=2 Tax=Stichopus japonicus TaxID=307972 RepID=A0A2G8L9G2_STIJA
Gene.62313_AdHT2_1_(paired)_trimmed_(paired)_contig_121980_g.62313_m.62313	6.33	2.66	4.33E-6	1.80E-5	0.14	UniRef90_G3NWL5 Hairy-related 9 n=10 Tax=Percomorphaceae TaxID=1489872 RepID=G3NWL5_GASAC
Gene.55800_AdHT2_1_(paired)_trimmed_(paired)_contig_87199_g.55800_m.55800	6.21	2.64	2.63E-9	1.80E-8	8.51E-5	ODD_DROME Protein odd-skipped OS=Drosophila melanogaster OX=7227 GN=odd PE=2 SV=3
Gene.47038_AdHT2_1_(paired)_trimmed_(paired)_contig_61442_g.47038_m.47038	6.71	2.75	2.00E-11	1.81E-10	6.49E-7	UniRef90_V3Z234 MFS domain-containing protein n=1 Tax=Lottia gigantea TaxID=225164 RepID=V3Z234_LOTGI
Gene.47846_AdHT2_1_(paired)_trimmed_(paired)_contig_63354_g.47846_m.47846	2.33	1.22	6.55E-4	1.81E-3	1.00	UniRef90_W4XS65 Pribosyltran domain-containing protein n=2 Tax=Strongylocentrotus purpuratus TaxID=7668 RepID=W4XS65_STRPU
Gene.4162_AdHT2_1_(paired)_trimmed_(paired)_contig_2753_g.4162_m.4162	2.20	1.14	5.24E-5	1.81E-4	1.00	DHB13_MOUSE 17-beta-hydroxysteroid dehydrogenase 13 OS=Mus musculus OX=10090 GN=Hsd17b13 PE=1 SV=2
Gene.40780_AdHT2_1_(paired)_trimmed_(paired)_contig_47739_g.40780_m.40780	6.11	2.61	2.30E-10	1.81E-9	7.44E-6	UniRef90_A0A3Q3W4S1 Proline and serine rich 1 n=4 Tax=Mola mola TaxID=94237 RepID=A0A3Q3W4S1_MOLML
Gene.18381_AdHT2_1_(paired)_trimmed_(paired)_contig_15381_g.18381_m.18381	4.59	2.20	1.55E-13	1.82E-12	5.02E-9	UniRef90_A0A1S3ISC3 Kinesin-like protein n=1 Tax=Lingula unguis TaxID=7574 RepID=A0A1S3ISC3_LINUN
Gene.32373_AdHT2_1_(paired)_trimmed_(paired)_contig_32999_g.32373_m.32373	3.60	1.85	4.38E-6	1.82E-5	0.14	UniRef90_A0A210Q169 Polypeptide N-acetylgalactosaminyltransferase n=2 Tax=Mizuhopecten yessoensis TaxID=6573 RepID=A0A210Q169_MIZYE
Gene.22451_AdHT2_1_(paired)_trimmed_(paired)_contig_19757_g.22451_m.22451	2.50	1.32	4.38E-6	1.82E-5	0.14	UniRef90_W4Z8L5 FtsH_ext domain-containing protein n=2 Tax=Strongylocentrotus purpuratus TaxID=7668 RepID=W4Z8L5_STRPU
Gene.20923_AdHT2_1_(paired)_trimmed_(paired)_contig_17974_g.20923_m.20923	8.33	3.06	3.09E-8	1.82E-7	1.00E-3	THIO_OPHHA Thioredoxin OS=Ophiophagus hannah OX=8665 GN=TXN PE=3 SV=3
Gene.20229_AdHT2_1_(paired)_trimmed_(paired)_contig_17268_g.20229_m.20229	5.73	2.52	1.40E-14	1.83E-13	4.53E-10	UniRef90_Q16960 Dynein intermediate chain 3, ciliary n=2 Tax=Echinoida TaxID=7675 RepID=DYI3_HELCR
Gene.57477_AdHT2_1_(paired)_trimmed_(paired)_contig_94063_g.57477_m.57477	3.83	1.94	6.63E-4	1.83E-3	1.00	ACT_TOXGO Actin OS=Toxoplasma gondii OX=5811 GN=ACT1 PE=3 SV=1
Gene.49499_AdHT2_1_(paired)_trimmed_(paired)_contig_67580_g.49499_m.49499	2.91	1.54	6.64E-4	1.83E-3	1.00	DPOE1_HUMAN DNA polymerase epsilon catalytic subunit A OS=Homo sapiens OX=9606 GN=POLE PE=1 SV=5
Gene.13006_AdHT2_1_(paired)_trimmed_(paired)_contig_9972_g.13006_m.13006	2.43	1.28	5.31E-5	1.83E-4	1.00	UniRef90_A0A2G8K1I8 Sigma class glutathione-s-transferase 2 n=1 Tax=Stichopus japonicus TaxID=307972 RepID=A0A2G8K1I8_STIJA
Gene.19607_AdHT2_1_(paired)_trimmed_(paired)_contig_16641_g.19607_m.19607	2.01	1.01	5.30E-5	1.83E-4	1.00	UniRef90_B7P717 High mobility group protein, putative n=3 Tax=Ixodes TaxID=6944 RepID=B7P717_IXOSC
Gene.51703_AdHT2_1_(paired)_trimmed_(paired)_contig_73976_g.51703_m.51703	18.58	4.22	3.12E-8	1.83E-7	1.01E-3	S35G1_HUMAN Solute carrier family 35 member G1 OS=Homo sapiens OX=9606 GN=SLC35G1 PE=1 SV=1
Gene.55105_AdHT2_1_(paired)_trimmed_(paired)_contig_84942_g.55105_m.55105	4.27	2.09	3.10E-8	1.83E-7	1.01E-3	UniRef90_R7VGU8 TGc domain-containing protein n=1 Tax=Capitella teleta TaxID=283909 RepID=R7VGU8_CAPTE
Gene.60848_AdHT2_1_(paired)_trimmed_(paired)_contig_111517_g.60848_m.60848	5.66	2.50	2.68E-9	1.83E-8	8.68E-5	SC5A9_DANRE Sodium/glucose cotransporter 4 OS=Danio rerio OX=7955 GN=slc5a9 PE=2 SV=1
Gene.46984_AdHT2_1_(paired)_trimmed_(paired)_contig_61318_g.46984_m.46984	2.31	1.21	6.69E-4	1.84E-3	1.00	TTLL7_HUMAN Tubulin polyglutamylase TTLL7 OS=Homo sapiens OX=9606 GN=TTLL7 PE=1 SV=2
Gene.26646_AdHT2_1_(paired)_trimmed_(paired)_contig_24872_g.26646_m.26646	2.06	1.04	6.68E-4	1.84E-3	1.00	UniRef90_T1EGM2 Sodium channel protein n=1 Tax=Helobdella robusta TaxID=6412 RepID=T1EGM2_HELRO
Gene.26376_AdHT2_1_(paired)_trimmed_(paired)_contig_24546_g.26376_m.26376	3.62	1.86	4.44E-6	1.84E-5	0.14	TFR2_MOUSE Transferrin receptor protein 2 OS=Mus musculus OX=10090 GN=Tfr2 PE=1 SV=2
Gene.36416_AdHT2_1_(paired)_trimmed_(paired)_contig_39632_g.36416_m.36416	7.48	2.90	3.70E-7	1.84E-6	0.01	GUC2E_MOUSE Guanylyl cyclase GC-E OS=Mus musculus OX=10090 GN=Gucy2e PE=3 SV=2
Gene.56139_AdHT2_1_(paired)_trimmed_(paired)_contig_88460_g.56139_m.56139	4.08	2.03	3.69E-7	1.84E-6	0.01	UniRef90_A0A2T7PEE9 Palmitoyltransferase n=2 Tax=Pomacea canaliculata TaxID=400727 RepID=A0A2T7PEE9_POMCA
Gene.39205_AdHT2_1_(paired)_trimmed_(paired)_contig_44830_g.39205_m.39205	3.62	1.86	3.69E-7	1.84E-6	0.01	UniRef90_A0A430Q975 Solute carrier family 8 (Sodium/calcium exchanger) n=1 Tax=Schistosoma bovis TaxID=6184 RepID=A0A430Q975_SCHBO
Gene.28409_AdHT2_1_(paired)_trimmed_(paired)_contig_27239_g.28409_m.28409	3.33	1.74	3.71E-7	1.84E-6	0.01	SAXO1_MACFA Stabilizer of axonemal microtubules 1 OS=Macaca fascicularis OX=9541 GN=SAXO1 PE=2 SV=2
Gene.59151_AdHT2_1_(paired)_trimmed_(paired)_contig_101976_g.59151_m.59151	4.22	2.08	3.13E-8	1.84E-7	1.01E-3	UniRef90_R7V656 MYND-type domain-containing protein n=1 Tax=Capitella teleta TaxID=283909 RepID=R7V656_CAPTE
Gene.30334_AdHT2_1_(paired)_trimmed_(paired)_contig_30012_g.30334_m.30334	2.21	1.14	6.74E-4	1.85E-3	1.00	UniRef90_A0A131YNR2 Template-activating factor I n=14 Tax=Ixodoidea TaxID=297308 RepID=A0A131YNR2_RHIAP
Gene.1979_AdHT2_1_(paired)_trimmed_(paired)_contig_1175_g.1979_m.1979	2.77	1.47	5.39E-5	1.85E-4	1.00	UniRef90_A0A2G8L145 Putative bifunctional 3'-phosphoadenosine 5'-phosphosulfate synthase isoform X1 n=1 Tax=Stichopus japonicus TaxID=307972 RepID=A0A2G8L145_STIJA
Gene.3438_AdHT2_1_(paired)_trimmed_(paired)_contig_2202_g.3438_m.3438	2.64	1.40	3.73E-7	1.85E-6	0.01	UniRef90_K1QES9 Annexin (Fragment) n=2 Tax=Crassostrea gigas TaxID=29159 RepID=K1QES9_CRAGI
Gene.55207_AdHT2_1_(paired)_trimmed_(paired)_contig_85286_g.55207_m.55207	4.30	2.10	2.70E-9	1.85E-8	8.74E-5	ANKE1_HUMAN Ankyrin repeat and EF-hand domain-containing protein 1 OS=Homo sapiens OX=9606 GN=ANKEF1 PE=2 SV=2
Gene.13385_AdHT2_1_(paired)_trimmed_(paired)_contig_10314_g.13385_m.13385	4.46	2.16	2.07E-11	1.87E-10	6.69E-7	UniRef90_A7T1P6 Predicted protein (Fragment) n=2 Tax=Nematostella vectensis TaxID=45351 RepID=A7T1P6_NEMVE
Gene.33734_AdHT2_1_(paired)_trimmed_(paired)_contig_35245_g.33734_m.33734	8.47	3.08	1.83E-12	1.87E-11	5.91E-8	UniRef90_R7TXK7 Carbohydrate sulfotransferase n=1 Tax=Capitella teleta TaxID=283909 RepID=R7TXK7_CAPTE
Gene.23351_AdHT2_1_(paired)_trimmed_(paired)_contig_20826_g.23351_m.23351	4.51	2.17	1.82E-12	1.87E-11	5.89E-8	UniRef90_A0A1S3K380 EF-hand calcium-binding domain-containing protein 6 isoform X1 n=2 Tax=Lingula unguis TaxID=7574 RepID=A0A1S3K380_LINUN
Gene.63624_AdHT2_1_(paired)_trimmed_(paired)_contig_128400_g.63624_m.63624	14.17	3.82	6.79E-4	1.87E-3	1.00	CCR3_CAVPO C-C chemokine receptor type 3 OS=Cavia porcellus OX=10141 GN=CCR3 PE=3 SV=1
Gene.51680_AdHT2_1_(paired)_trimmed_(paired)_contig_73917_g.51680_m.51680	4.28	2.10	5.43E-5	1.87E-4	1.00	PRDM6_HUMAN Putative histone-lysine N-methyltransferase PRDM6 OS=Homo sapiens OX=9606 GN=PRDM6 PE=1 SV=2
Gene.42779_AdHT2_1_(paired)_trimmed_(paired)_contig_51821_g.42779_m.42779	3.47	1.80	5.43E-5	1.87E-4	1.00	LNX2_HUMAN Ligand of Numb protein X 2 OS=Homo sapiens OX=9606 GN=LNX2 PE=1 SV=1
Gene.15630_AdHT2_1_(paired)_trimmed_(paired)_contig_12475_g.15630_m.15630	3.92	1.97	2.73E-9	1.87E-8	8.84E-5	MSMO1_PIG Methylsterol monooxygenase 1 OS=Sus scrofa OX=9823 GN=MSMO1 PE=2 SV=1
Gene.34999_AdHT2_1_(paired)_trimmed_(paired)_contig_37297_g.34999_m.34999	10.73	3.42	2.08E-11	1.88E-10	6.74E-7	UniRef90_A0A2I4B2B1 C-type mannose receptor 2-like n=1 Tax=Austrofundulus limnaeus TaxID=52670 RepID=A0A2I4B2B1_9TELE
Gene.62884_AdHT2_1_(paired)_trimmed_(paired)_contig_123812_g.62884_m.62884	6.74	2.75	5.45E-5	1.88E-4	1.00	UniRef90_T1EY05 Methyltransf_21 domain-containing protein n=1 Tax=Helobdella robusta TaxID=6412 RepID=T1EY05_HELRO
Gene.13242_AdHT2_1_(paired)_trimmed_(paired)_contig_10192_g.13242_m.13242	5.00	2.32	5.45E-5	1.88E-4	1.00	UniRef90_A0A2I4AJ39 histone acetyltransferase p300-like n=1 Tax=Austrofundulus limnaeus TaxID=52670 RepID=A0A2I4AJ39_9TELE
Gene.52612_AdHT2_1_(paired)_trimmed_(paired)_contig_76597_g.52612_m.52612	4.81	2.27	4.54E-6	1.88E-5	0.15	UniRef90_K1Q0J2 Multidrug resistance protein 3 n=1 Tax=Crassostrea gigas TaxID=29159 RepID=K1Q0J2_CRAGI
Gene.48440_AdHT2_1_(paired)_trimmed_(paired)_contig_64858_g.48440_m.48440	6.54	2.71	3.78E-7	1.88E-6	0.01	UniRef90_A0A3S1BCC1 Protein kinase domain-containing protein (Fragment) n=1 Tax=Elysia chlorotica TaxID=188477 RepID=A0A3S1BCC1_ELYCH
Gene.20407_AdHT2_1_(paired)_trimmed_(paired)_contig_17442_g.20407_m.20407	2.97	1.57	3.20E-8	1.88E-7	1.04E-3	UniRef90_H3CLM0 Acyl-CoA dehydrogenase medium chain n=1 Tax=Tetraodon nigroviridis TaxID=99883 RepID=H3CLM0_TETNG
Gene.36650_AdHT2_1_(paired)_trimmed_(paired)_contig_39970_g.36650_m.36650	3.39	1.76	2.75E-9	1.88E-8	8.91E-5	UniRef90_W4XR51 EGF-like domain-containing protein n=3 Tax=Strongylocentrotus purpuratus TaxID=7668 RepID=W4XR51_STRPU
Gene.45198_AdHT2_1_(paired)_trimmed_(paired)_contig_57317_g.45198_m.45198	2.12	1.08	6.91E-4	1.89E-3	1.00	AIG1_HUMAN Androgen-induced gene 1 protein OS=Homo sapiens OX=9606 GN=AIG1 PE=1 SV=2
Gene.59697_AdHT2_1_(paired)_trimmed_(paired)_contig_104806_g.59697_m.59697	7.22	2.85	4.56E-6	1.89E-5	0.15	UniRef90_K1QC15 Plasma kallikrein n=6 Tax=Crassostrea TaxID=6564 RepID=K1QC15_CRAGI
Gene.49761_AdHT2_1_(paired)_trimmed_(paired)_contig_68328_g.49761_m.49761	3.83	1.94	3.23E-8	1.89E-7	1.04E-3	ASTRC_MOUSE Protein Aster-C OS=Mus musculus OX=10090 GN=Gramd1c PE=2 SV=2
Gene.45627_AdHT2_1_(paired)_trimmed_(paired)_contig_58253_g.45627_m.45627	2.43	1.28	6.91E-4	1.90E-3	1.00	UniRef90_Q869H2 Voltage-dependent non-L-type calcium channel alpha-1 subunit isoform A n=1 Tax=Lymnaea stagnalis TaxID=6523 RepID=Q869H2_LYMST
Gene.33798_AdHT2_1_(paired)_trimmed_(paired)_contig_35339_g.33798_m.33798	3.91	1.97	3.83E-7	1.90E-6	0.01	WDHD1_HUMAN WD repeat and HMG-box DNA-binding protein 1 OS=Homo sapiens OX=9606 GN=WDHD1 PE=1 SV=1
Gene.56306_AdHT2_1_(paired)_trimmed_(paired)_contig_89081_g.56306_m.56306	5.19	2.38	2.78E-9	1.90E-8	9.01E-5	UniRef90_K1QTK9 Kinesin-related protein 1 n=35 Tax=Crassostrea TaxID=6564 RepID=K1QTK9_CRAGI
Gene.62255_AdHT2_1_(paired)_trimmed_(paired)_contig_121856_g.62255_m.62255	5.16	2.37	2.78E-9	1.90E-8	9.01E-5	UniRef90_R7VK95 PLCXc domain-containing protein n=1 Tax=Capitella teleta TaxID=283909 RepID=R7VK95_CAPTE
Gene.57681_AdHT2_1_(paired)_trimmed_(paired)_contig_94926_g.57681_m.57681	21.03	4.39	1.63E-13	1.91E-12	5.29E-9	UniRef90_A0A4W4EJ98 Solute carrier family 39 (zinc transporter), member 4 n=2 Tax=Electrophorus electricus TaxID=8005 RepID=A0A4W4EJ98_ELEEL
Gene.27343_AdHT2_1_(paired)_trimmed_(paired)_contig_25794_g.27343_m.27343	5.08	2.35	1.47E-14	1.91E-13	4.75E-10	CC113_MOUSE Coiled-coil domain-containing protein 113 OS=Mus musculus OX=10090 GN=Ccdc113 PE=2 SV=1
Gene.58717_AdHT2_1_(paired)_trimmed_(paired)_contig_99567_g.58717_m.58717	5.81	2.54	5.57E-5	1.91E-4	1.00	UniRef90_A0A3R7PWH2 Putative glycoprotein-N-acetylgalactosamine 3-beta-galactosyltransferase 1 n=1 Tax=Penaeus vannamei TaxID=6689 RepID=A0A3R7PWH2_PENVA
Gene.54598_AdHT2_1_(paired)_trimmed_(paired)_contig_82955_g.54598_m.54598	5.18	2.37	3.27E-8	1.91E-7	1.06E-3	MTP10_ARATH Metal tolerance protein 10 OS=Arabidopsis thaliana OX=3702 GN=MTP10 PE=2 SV=1
Gene.18961_AdHT2_1_(paired)_trimmed_(paired)_contig_15979_g.18961_m.18961	3.55	1.83	3.26E-8	1.91E-7	1.06E-3	UniRef90_K1QVT7 MAPK/MAK/MRK overlapping kinase n=1 Tax=Crassostrea gigas TaxID=29159 RepID=K1QVT7_CRAGI
Gene.10837_AdHT2_1_(paired)_trimmed_(paired)_contig_8006_g.10837_m.10837	2.67	1.42	7.01E-4	1.92E-3	1.00	TPBG_MOUSE Trophoblast glycoprotein OS=Mus musculus OX=10090 GN=Tpbg PE=1 SV=3
Gene.37391_AdHT2_1_(paired)_trimmed_(paired)_contig_41347_g.37391_m.37391	2.27	1.18	7.00E-4	1.92E-3	1.00	ETFD_BOVIN Electron transfer flavoprotein-ubiquinone oxidoreductase, mitochondrial OS=Bos taurus OX=9913 GN=ETFDH PE=2 SV=1
Gene.14627_AdHT2_1_(paired)_trimmed_(paired)_contig_11532_g.14627_m.14627	2.22	1.15	7.01E-4	1.92E-3	1.00	ZN570_HUMAN Zinc finger protein 570 OS=Homo sapiens OX=9606 GN=ZNF570 PE=2 SV=1
Gene.63428_AdHT2_1_(paired)_trimmed_(paired)_contig_126873_g.63428_m.63428	40.14	5.33	7.04E-4	1.93E-3	1.00	GLB_NASMU Globin OS=Nassarius mutabilis OX=1934731 PE=1 SV=1
Gene.21556_AdHT2_1_(paired)_trimmed_(paired)_contig_18725_g.21556_m.21556	2.51	1.33	5.62E-5	1.93E-4	1.00	UniRef90_E2FMT6 Protein Wnt n=1 Tax=Platynereis dumerilii TaxID=6359 RepID=E2FMT6_PLADU
Gene.26050_AdHT2_1_(paired)_trimmed_(paired)_contig_24165_g.26050_m.26050	2.47	1.31	5.63E-5	1.93E-4	1.00	TRI56_BOVIN E3 ubiquitin-protein ligase TRIM56 OS=Bos taurus OX=9913 GN=TRIM56 PE=2 SV=1
Gene.38391_AdHT2_1_(paired)_trimmed_(paired)_contig_43313_g.38391_m.38391	2.48	1.31	4.66E-6	1.93E-5	0.15	UniRef90_A0A2M4BK34 Putative prolyl 4-hydroxylase subunit alpha-2 n=4 Tax=albitarsis series TaxID=58233 RepID=A0A2M4BK34_9DIPT
Gene.26173_AdHT2_1_(paired)_trimmed_(paired)_contig_24319_g.26173_m.26173	2.30	1.20	4.67E-6	1.93E-5	0.15	DYLT1_RAT Dynein light chain Tctex-type 1 OS=Rattus norvegicus OX=10116 GN=Dynlt1 PE=1 SV=1
Gene.62251_AdHT2_1_(paired)_trimmed_(paired)_contig_121846_g.62251_m.62251	6.74	2.75	2.84E-9	1.93E-8	9.18E-5	TPST2_CHICK Protein-tyrosine sulfotransferase 2 OS=Gallus gallus OX=9031 GN=TPST2 PE=2 SV=1
Gene.18215_AdHT2_1_(paired)_trimmed_(paired)_contig_15171_g.18215_m.18215	2.51	1.33	7.10E-4	1.94E-3	1.00	CO4A1_CAEEL Collagen alpha-1(IV) chain OS=Caenorhabditis elegans OX=6239 GN=emb-9 PE=1 SV=5
Gene.45300_AdHT2_1_(paired)_trimmed_(paired)_contig_57569_g.45300_m.45300	5.71	2.51	5.65E-5	1.94E-4	1.00	UniRef90_A0A218UIC5 Transcription factor HES-1 n=11 Tax=Neognathae TaxID=8825 RepID=A0A218UIC5_9PASE
Gene.61555_AdHT2_1_(paired)_trimmed_(paired)_contig_116500_g.61555_m.61555	29.13	4.86	3.92E-7	1.94E-6	0.01	UniRef90_A0A1S3JVH8 acid-sensing ion channel 5-like n=1 Tax=Lingula unguis TaxID=7574 RepID=A0A1S3JVH8_LINUN
Gene.62766_AdHT2_1_(paired)_trimmed_(paired)_contig_123387_g.62766_m.62766	8.07	3.01	3.92E-7	1.94E-6	0.01	TMLH_BOVIN Trimethyllysine dioxygenase, mitochondrial OS=Bos taurus OX=9913 GN=TMLHE PE=2 SV=1
Gene.2950_AdHT2_1_(paired)_trimmed_(paired)_contig_1858_g.2950_m.2950	11.87	3.57	2.17E-11	1.95E-10	7.02E-7	Y1760_DROME Probable G-protein coupled receptor CG31760 OS=Drosophila melanogaster OX=7227 GN=CG31760 PE=1 SV=3
Gene.38313_AdHT2_1_(paired)_trimmed_(paired)_contig_43178_g.38313_m.38313	2.77	1.47	5.67E-5	1.95E-4	1.00	GSTP1_XENLA Glutathione S-transferase P 1 OS=Xenopus laevis OX=8355 GN=gstp1 PE=1 SV=1
Gene.22829_AdHT2_1_(paired)_trimmed_(paired)_contig_20167_g.22829_m.22829	2.19	1.13	5.68E-5	1.95E-4	1.00	NOL4L_HUMAN Nucleolar protein 4-like OS=Homo sapiens OX=9606 GN=NOL4L PE=1 SV=2
Gene.59044_AdHT2_1_(paired)_trimmed_(paired)_contig_101291_g.59044_m.59044	5.47	2.45	3.94E-7	1.95E-6	0.01	UniRef90_V3YX86 Glycosyltransferase family 92 protein n=1 Tax=Lottia gigantea TaxID=225164 RepID=V3YX86_LOTGI
Gene.21829_AdHT2_1_(paired)_trimmed_(paired)_contig_19053_g.21829_m.21829	4.29	2.10	2.48E-10	1.95E-9	8.04E-6	STAN_DROME Protocadherin-like wing polarity protein stan OS=Drosophila melanogaster OX=7227 GN=stan PE=1 SV=4
Gene.33749_AdHT2_1_(paired)_trimmed_(paired)_contig_35269_g.33749_m.33749	2.24	1.17	7.16E-4	1.96E-3	1.00	UniRef90_V4A9V5 N-acetyltransferase domain-containing protein (Fragment) n=1 Tax=Lottia gigantea TaxID=225164 RepID=V4A9V5_LOTGI
Gene.55352_AdHT2_1_(paired)_trimmed_(paired)_contig_85773_g.55352_m.55352	6.77	2.76	4.74E-6	1.96E-5	0.15	DYH1_MOUSE Dynein heavy chain 1, axonemal OS=Mus musculus OX=10090 GN=Dnah1 PE=1 SV=1
Gene.31175_AdHT2_1_(paired)_trimmed_(paired)_contig_31261_g.31175_m.31175	2.32	1.21	4.76E-6	1.96E-5	0.15	UniRef90_A0A2J7R1W9 Regulator of G-protein signaling 7 n=3 Tax=Termitoidae TaxID=1912919 RepID=A0A2J7R1W9_9NEOP
Gene.55250_AdHT2_1_(paired)_trimmed_(paired)_contig_85437_g.55250_m.55250	3.64	1.86	3.96E-7	1.96E-6	0.01	MFTC_HUMAN Mitochondrial folate transporter/carrier OS=Homo sapiens OX=9606 GN=SLC25A32 PE=1 SV=2
Gene.11128_AdHT2_1_(paired)_trimmed_(paired)_contig_8268_g.11128_m.11128	2.72	1.45	5.73E-5	1.97E-4	1.00	PCSK5_RAT Proprotein convertase subtilisin/kexin type 5 OS=Rattus norvegicus OX=10116 GN=Pcsk5 PE=2 SV=3
Gene.47728_AdHT2_1_(paired)_trimmed_(paired)_contig_63025_g.47728_m.47728	2.47	1.31	5.75E-5	1.97E-4	1.00	UniRef90_B5M229 Lim homeobox 2/9 protein n=1 Tax=Saccoglossus kowalevskii TaxID=10224 RepID=B5M229_SACKO
Gene.33443_AdHT2_1_(paired)_trimmed_(paired)_contig_34780_g.33443_m.33443	2.84	1.50	4.78E-6	1.97E-5	0.15	TTL10_RAT Protein polyglycylase TTLL10 OS=Rattus norvegicus OX=10116 GN=Ttll10 PE=2 SV=2
Gene.16913_AdHT2_1_(paired)_trimmed_(paired)_contig_13847_g.16913_m.16913	2.98	1.57	3.98E-7	1.97E-6	0.01	UniRef90_A0A4Z2DRC7 Glutamine synthetase isoform 2 n=1 Tax=Schistosoma japonicum TaxID=6182 RepID=A0A4Z2DRC7_SCHJA
Gene.28363_AdHT2_1_(paired)_trimmed_(paired)_contig_27172_g.28363_m.28363	6.25	2.64	1.70E-13	1.98E-12	5.49E-9	KIF28_RAT Kinesin-like protein KIF28P OS=Rattus norvegicus OX=10116 GN=Kif28p PE=2 SV=1
Gene.62931_AdHT2_1_(paired)_trimmed_(paired)_contig_124027_g.62931_m.62931	41.47	5.37	1.52E-14	1.98E-13	4.92E-10	ANKS3_MOUSE Ankyrin repeat and SAM domain-containing protein 3 OS=Mus musculus OX=10090 GN=Anks3 PE=1 SV=2
Gene.14597_AdHT2_1_(paired)_trimmed_(paired)_contig_11508_g.14597_m.14597	5.35	2.42	1.52E-14	1.98E-13	4.92E-10	LRC71_MOUSE Leucine-rich repeat-containing protein 71 OS=Mus musculus OX=10090 GN=Lrrc71 PE=2 SV=1
Gene.27662_AdHT2_1_(paired)_trimmed_(paired)_contig_26196_g.27662_m.27662	2.22	1.15	7.26E-4	1.98E-3	1.00	GCY28_CAEEL Receptor-type guanylate cyclase gcy-28 OS=Caenorhabditis elegans OX=6239 GN=gcy-28 PE=1 SV=1
Gene.46164_AdHT2_1_(paired)_trimmed_(paired)_contig_59376_g.46164_m.46164	3.40	1.77	4.81E-6	1.98E-5	0.16	TBX2B_XENLA T-box transcription factor TBX2-B OS=Xenopus laevis OX=8355 GN=tbx2-b PE=2 SV=2
Gene.21825_AdHT2_1_(paired)_trimmed_(paired)_contig_19050_g.21825_m.21825	4.14	2.05	3.38E-8	1.98E-7	1.09E-3	UniRef90_R7TJT7 TIR domain-containing protein n=1 Tax=Capitella teleta TaxID=283909 RepID=R7TJT7_CAPTE
Gene.51242_AdHT2_1_(paired)_trimmed_(paired)_contig_72586_g.51242_m.51242	3.70	1.89	2.22E-11	1.99E-10	7.18E-7	SARM1_CAEEL Sterile alpha and TIR motif-containing protein tir-1 OS=Caenorhabditis elegans OX=6239 GN=tir-1 PE=1 SV=1
Gene.63856_AdHT2_1_(paired)_trimmed_(paired)_contig_130885_g.63856_m.63856	8.79	3.14	7.28E-4	1.99E-3	1.00	FPR1_HUMAN fMet-Leu-Phe receptor OS=Homo sapiens OX=9606 GN=FPR1 PE=1 SV=3
Gene.53876_AdHT2_1_(paired)_trimmed_(paired)_contig_80494_g.53876_m.53876	4.11	2.04	5.82E-5	1.99E-4	1.00	UniRef90_A0A0L0C0A2 Transient receptor potential cation channel subfamily A member 1 n=1 Tax=Lucilia cuprina TaxID=7375 RepID=A0A0L0C0A2_LUCCU
Gene.43959_AdHT2_1_(paired)_trimmed_(paired)_contig_54377_g.43959_m.43959	6.04	2.60	4.83E-6	1.99E-5	0.16	DYH3_HUMAN Dynein heavy chain 3, axonemal OS=Homo sapiens OX=9606 GN=DNAH3 PE=2 SV=1
Gene.15620_AdHT2_1_(paired)_trimmed_(paired)_contig_12467_g.15620_m.15620	5.23	2.39	1.96E-12	2.00E-11	6.33E-8	UniRef90_A0A2R5LK04 Putative inositol oxygenase (Fragment) n=2 Tax=Ornithodoros TaxID=6937 RepID=A0A2R5LK04_9ACAR
Gene.59740_AdHT2_1_(paired)_trimmed_(paired)_contig_105011_g.59740_m.59740	5.95	2.57	4.86E-6	2.00E-5	0.16	KCNC4_HUMAN Potassium voltage-gated channel subfamily C member 4 OS=Homo sapiens OX=9606 GN=KCNC4 PE=1 SV=2
Gene.42897_AdHT2_1_(paired)_trimmed_(paired)_contig_52056_g.42897_m.42897	4.79	2.26	4.04E-7	2.00E-6	0.01	UniRef90_A0A2C9L4G8 NDK domain-containing protein n=2 Tax=Biomphalaria glabrata TaxID=6526 RepID=A0A2C9L4G8_BIOGL
Gene.20582_AdHT2_1_(paired)_trimmed_(paired)_contig_17575_g.20582_m.20582	3.80	1.93	4.04E-7	2.00E-6	0.01	UniRef90_A0A1I8IQC8 G_PROTEIN_RECEP_F1_2 domain-containing protein n=1 Tax=Macrostomum lignano TaxID=282301 RepID=A0A1I8IQC8_9PLAT
Gene.58311_AdHT2_1_(paired)_trimmed_(paired)_contig_97724_g.58311_m.58311	3.86	1.95	7.35E-4	2.01E-3	1.00	LIMK2_CHICK LIM domain kinase 2 OS=Gallus gallus OX=9031 GN=LIMK2 PE=2 SV=1
Gene.45176_AdHT2_1_(paired)_trimmed_(paired)_contig_57281_g.45176_m.45176	2.56	1.35	7.37E-4	2.01E-3	1.00	FRS1L_HUMAN DOMON domain-containing protein FRRS1L OS=Homo sapiens OX=9606 GN=FRRS1L PE=1 SV=2
Gene.51448_AdHT2_1_(paired)_trimmed_(paired)_contig_73268_g.51448_m.51448	2.39	1.26	7.37E-4	2.01E-3	1.00	PEX16_BOVIN Peroxisomal membrane protein PEX16 OS=Bos taurus OX=9913 GN=PEX16 PE=2 SV=2
Gene.46017_AdHT2_1_(paired)_trimmed_(paired)_contig_59066_g.46017_m.46017	2.62	1.39	5.87E-5	2.01E-4	1.00	UniRef90_W5MWP3 NIMA related kinase 9 n=2 Tax=Lepisosteus oculatus TaxID=7918 RepID=W5MWP3_LEPOC
Gene.55049_AdHT2_1_(paired)_trimmed_(paired)_contig_84733_g.55049_m.55049	7.21	2.85	4.89E-6	2.01E-5	0.16	CEL2A_PIG Chymotrypsin-like elastase family member 2A OS=Sus scrofa OX=9823 GN=CELA2A PE=1 SV=1
Gene.37851_AdHT2_1_(paired)_trimmed_(paired)_contig_42225_g.37851_m.37851	5.55	2.47	1.97E-12	2.02E-11	6.39E-8	WDR49_HUMAN WD repeat-containing protein 49 OS=Homo sapiens OX=9606 GN=WDR49 PE=2 SV=1
Gene.41758_AdHT2_1_(paired)_trimmed_(paired)_contig_49710_g.41758_m.41758	11.54	3.53	1.55E-14	2.02E-13	5.03E-10	UniRef90_A0A1S3JNB9 solute carrier family 26 member 6-like n=2 Tax=Lingula unguis TaxID=7574 RepID=A0A1S3JNB9_LINUN
Gene.36773_AdHT2_1_(paired)_trimmed_(paired)_contig_40210_g.36773_m.36773	3.34	1.74	7.40E-4	2.02E-3	1.00	UniRef90_H2YK23 GP-PDE domain-containing protein n=2 Tax=Ciona savignyi TaxID=51511 RepID=H2YK23_CIOSA
Gene.29337_AdHT2_1_(paired)_trimmed_(paired)_contig_28551_g.29337_m.29337	3.64	1.86	5.90E-5	2.02E-4	1.00	UniRef90_X2APM4 Peptidase_M14 domain-containing protein n=1 Tax=Capitella teleta TaxID=283909 RepID=X2APM4_CAPTE
Gene.11897_AdHT2_1_(paired)_trimmed_(paired)_contig_9009_g.11897_m.11897	2.35	1.23	5.92E-5	2.02E-4	1.00	UniRef90_Q4AEC7 Taurocyamine kinase n=1 Tax=Riftia pachyptila TaxID=6426 RepID=Q4AEC7_RIFPA
Gene.55515_AdHT2_1_(paired)_trimmed_(paired)_contig_86228_g.55515_m.55515	4.49	2.17	4.90E-6	2.02E-5	0.16	UniRef90_R7T425 Polypeptide N-acetylgalactosaminyltransferase n=1 Tax=Capitella teleta TaxID=283909 RepID=R7T425_CAPTE
Gene.56628_AdHT2_1_(paired)_trimmed_(paired)_contig_90378_g.56628_m.56628	3.20	1.68	4.92E-6	2.02E-5	0.16	CDN2D_MOUSE Cyclin-dependent kinase 4 inhibitor D OS=Mus musculus OX=10090 GN=Cdkn2d PE=1 SV=2
Gene.45978_AdHT2_1_(paired)_trimmed_(paired)_contig_59017_g.45978_m.45978	3.32	1.73	7.44E-4	2.03E-3	1.00	CP089_MOUSE UPF0764 protein C16orf89 homolog OS=Mus musculus OX=10090 PE=2 SV=2
Gene.51312_AdHT2_1_(paired)_trimmed_(paired)_contig_72780_g.51312_m.51312	2.86	1.52	5.94E-5	2.03E-4	1.00	SP9_XENTR Transcription factor Sp9 OS=Xenopus tropicalis OX=8364 GN=sp9 PE=2 SV=1
Gene.26411_AdHT2_1_(paired)_trimmed_(paired)_contig_24591_g.26411_m.26411	2.18	1.13	5.94E-5	2.03E-4	1.00	UniRef90_R7U192 MCU domain-containing protein n=1 Tax=Capitella teleta TaxID=283909 RepID=R7U192_CAPTE
Gene.41981_AdHT2_1_(paired)_trimmed_(paired)_contig_50158_g.41981_m.41981	3.08	1.62	4.94E-6	2.03E-5	0.16	TTC24_HUMAN Tetratricopeptide repeat protein 24 OS=Homo sapiens OX=9606 GN=TTC24 PE=4 SV=1
Gene.43780_AdHT2_1_(paired)_trimmed_(paired)_contig_53911_g.43780_m.43780	2.53	1.34	4.93E-6	2.03E-5	0.16	UniRef90_K1QPZ8 Synaptotagmin-12 n=3 Tax=Crassostrea TaxID=6564 RepID=K1QPZ8_CRAGI
Gene.40813_AdHT2_1_(paired)_trimmed_(paired)_contig_47817_g.40813_m.40813	8.79	3.14	2.98E-9	2.03E-8	9.66E-5	ATS8_HUMAN A disintegrin and metalloproteinase with thrombospondin motifs 8 OS=Homo sapiens OX=9606 GN=ADAMTS8 PE=2 SV=2
Gene.3344_AdHT2_1_(paired)_trimmed_(paired)_contig_2134_g.3344_m.3344	4.71	2.23	2.98E-9	2.03E-8	9.65E-5	UniRef90_Q4T392 Chromosome undetermined SCAF10108, whole genome shotgun sequence (Fragment) n=2 Tax=Tetraodon nigroviridis TaxID=99883 RepID=Q4T392_TETNG
Gene.56456_AdHT2_1_(paired)_trimmed_(paired)_contig_89650_g.56456_m.56456	16.12	4.01	1.75E-13	2.04E-12	5.67E-9	UniRef90_R7T5I3 Sphingomyelin phosphodiesterase n=1 Tax=Capitella teleta TaxID=283909 RepID=R7T5I3_CAPTE
Gene.38389_AdHT2_1_(paired)_trimmed_(paired)_contig_43308_g.38389_m.38389	3.17	1.66	5.99E-5	2.04E-4	1.00	UniRef90_R7U5C0 Katanin p60 ATPase-containing subunit A-like 2 n=1 Tax=Capitella teleta TaxID=283909 RepID=R7U5C0_CAPTE
Gene.59699_AdHT2_1_(paired)_trimmed_(paired)_contig_104816_g.59699_m.59699	4.53	2.18	4.97E-6	2.04E-5	0.16	UniRef90_A0A210QHM7 G-protein coupled receptor 83 n=1 Tax=Mizuhopecten yessoensis TaxID=6573 RepID=A0A210QHM7_MIZYE
Gene.59679_AdHT2_1_(paired)_trimmed_(paired)_contig_104717_g.59679_m.59679	4.18	2.06	4.96E-6	2.04E-5	0.16	UniRef90_A0A067R4E0 Tachykinin-like peptides receptor 99D (Fragment) n=2 Tax=Zootermopsis nevadensis TaxID=136037 RepID=A0A067R4E0_ZOONE
Gene.53856_AdHT2_1_(paired)_trimmed_(paired)_contig_80441_g.53856_m.53856	7.57	2.92	3.00E-9	2.04E-8	9.72E-5	UniRef90_R7VIS1 WD_REPEATS_REGION domain-containing protein n=2 Tax=Capitella teleta TaxID=283909 RepID=R7VIS1_CAPTE
Gene.27574_AdHT2_1_(paired)_trimmed_(paired)_contig_26065_g.27574_m.27574	3.25	1.70	2.29E-11	2.05E-10	7.41E-7	PURA2_XENLA Adenylosuccinate synthetase isozyme 2 OS=Xenopus laevis OX=8355 GN=adss PE=2 SV=1
Gene.61981_AdHT2_1_(paired)_trimmed_(paired)_contig_120073_g.61981_m.61981	36.63	5.19	2.01E-12	2.05E-11	6.50E-8	UniRef90_R7TPF5 G_PROTEIN_RECEP_F1_2 domain-containing protein n=1 Tax=Capitella teleta TaxID=283909 RepID=R7TPF5_CAPTE
Gene.52152_AdHT2_1_(paired)_trimmed_(paired)_contig_75259_g.52152_m.52152	6.13	2.62	2.01E-12	2.05E-11	6.52E-8	MGA_HUMAN Maltase-glucoamylase, intestinal OS=Homo sapiens OX=9606 GN=MGAM PE=1 SV=5
Gene.60042_AdHT2_1_(paired)_trimmed_(paired)_contig_106729_g.60042_m.60042	3.19	1.67	7.53E-4	2.05E-3	1.00	UniRef90_R7T364 G_PROTEIN_RECEP_F1_2 domain-containing protein n=1 Tax=Capitella teleta TaxID=283909 RepID=R7T364_CAPTE
Gene.36038_AdHT2_1_(paired)_trimmed_(paired)_contig_39005_g.36038_m.36038	4.23	2.08	6.01E-5	2.05E-4	1.00	UniRef90_A0A1S3IFG1 condensin-2 complex subunit H2 n=1 Tax=Lingula unguis TaxID=7574 RepID=A0A1S3IFG1_LINUN
Gene.51486_AdHT2_1_(paired)_trimmed_(paired)_contig_73420_g.51486_m.51486	2.65	1.40	6.01E-5	2.05E-4	1.00	CEP57_BOVIN Centrosomal protein of 57 kDa OS=Bos taurus OX=9913 GN=CEP57 PE=2 SV=1
Gene.43823_AdHT2_1_(paired)_trimmed_(paired)_contig_54037_g.43823_m.43823	2.26	1.17	5.99E-5	2.05E-4	1.00	UniRef90_A0A4D9EXC8 Rho GTPase-activating protein 20 n=4 Tax=Durocryptodira TaxID=1579337 RepID=A0A4D9EXC8_9SAUR
Gene.59320_AdHT2_1_(paired)_trimmed_(paired)_contig_102993_g.59320_m.59320	4.13	2.05	3.01E-9	2.05E-8	9.75E-5	UniRef90_A0A182J6U6 Ion_trans domain-containing protein n=1 Tax=Anopheles atroparvus TaxID=41427 RepID=A0A182J6U6_9DIPT
Gene.15480_AdHT2_1_(paired)_trimmed_(paired)_contig_12350_g.15480_m.15480	2.99	1.58	3.02E-9	2.05E-8	9.77E-5	ETFA_HUMAN Electron transfer flavoprotein subunit alpha, mitochondrial OS=Homo sapiens OX=9606 GN=ETFA PE=1 SV=1
Gene.28348_AdHT2_1_(paired)_trimmed_(paired)_contig_27154_g.28348_m.28348	2.48	1.31	7.57E-4	2.06E-3	1.00	UniRef90_A0A1S3JJ57 rho GTPase-activating protein 11B-like n=1 Tax=Lingula unguis TaxID=7574 RepID=A0A1S3JJ57_LINUN
Gene.34287_AdHT2_1_(paired)_trimmed_(paired)_contig_36122_g.34287_m.34287	2.39	1.26	7.58E-4	2.06E-3	1.00	IFT81_MOUSE Intraflagellar transport protein 81 homolog OS=Mus musculus OX=10090 GN=Ift81 PE=1 SV=4
Gene.25904_AdHT2_1_(paired)_trimmed_(paired)_contig_23966_g.25904_m.25904	2.36	1.24	7.59E-4	2.06E-3	1.00	UniRef90_A0A1S3H578 Anoctamin n=2 Tax=Lingula unguis TaxID=7574 RepID=A0A1S3H578_LINUN
Gene.20314_AdHT2_1_(paired)_trimmed_(paired)_contig_17344_g.20314_m.20314	4.88	2.29	6.05E-5	2.06E-4	1.00	S47A1_XENTR Multidrug and toxin extrusion protein 1 OS=Xenopus tropicalis OX=8364 GN=slc47a1 PE=2 SV=1
Gene.11079_AdHT2_1_(paired)_trimmed_(paired)_contig_8238_g.11079_m.11079	2.06	1.04	6.03E-5	2.06E-4	1.00	UniRef90_F6RN35 Membrane palmitoylated protein 6 n=90 Tax=Amniota TaxID=32524 RepID=F6RN35_HORSE
Gene.48199_AdHT2_1_(paired)_trimmed_(paired)_contig_64256_g.48199_m.48199	3.51	1.81	7.68E-4	2.08E-3	1.00	WHITE_DROME Protein white OS=Drosophila melanogaster OX=7227 GN=w PE=2 SV=2
Gene.32161_AdHT2_1_(paired)_trimmed_(paired)_contig_32692_g.32161_m.32161	2.29	1.19	7.66E-4	2.08E-3	1.00	BBS4_HUMAN Bardet-Biedl syndrome 4 protein OS=Homo sapiens OX=9606 GN=BBS4 PE=1 SV=2
Gene.44347_AdHT2_1_(paired)_trimmed_(paired)_contig_55287_g.44347_m.44347	5.23	2.39	3.58E-8	2.08E-7	1.16E-3	UniRef90_A0A1S3JNP3 gamma-aminobutyric acid receptor alpha-like n=1 Tax=Lingula unguis TaxID=7574 RepID=A0A1S3JNP3_LINUN
Gene.59548_AdHT2_1_(paired)_trimmed_(paired)_contig_104121_g.59548_m.59548	15.67	3.97	6.14E-5	2.09E-4	1.00	ZG57_XENLA Gastrula zinc finger protein XlCGF57.1 (Fragment) OS=Xenopus laevis OX=8355 PE=3 SV=1
Gene.61996_AdHT2_1_(paired)_trimmed_(paired)_contig_120194_g.61996_m.61996	13.72	3.78	6.12E-5	2.09E-4	1.00	UniRef90_L7MJ23 Putative glycosyltransferase family 10 (Fragment) n=3 Tax=Rhipicephalus TaxID=426455 RepID=L7MJ23_9ACAR
Gene.62694_AdHT2_1_(paired)_trimmed_(paired)_contig_123140_g.62694_m.62694	11.29	3.50	6.12E-5	2.09E-4	1.00	UniRef90_R7T3B4 G_PROTEIN_RECEP_F1_2 domain-containing protein n=1 Tax=Capitella teleta TaxID=283909 RepID=R7T3B4_CAPTE
Gene.45805_AdHT2_1_(paired)_trimmed_(paired)_contig_58640_g.45805_m.45805	5.26	2.40	6.12E-5	2.09E-4	1.00	UniRef90_A0A1S3IW20 Protein Wnt n=1 Tax=Lingula unguis TaxID=7574 RepID=A0A1S3IW20_LINUN
Gene.46185_AdHT2_1_(paired)_trimmed_(paired)_contig_59423_g.46185_m.46185	3.57	1.84	5.10E-6	2.09E-5	0.17	YW12_CAEEL UPF0046 protein T07D4.2 OS=Caenorhabditis elegans OX=6239 GN=T07D4.2 PE=1 SV=3
Gene.35691_AdHT2_1_(paired)_trimmed_(paired)_contig_38419_g.35691_m.35691	3.75	1.91	4.24E-7	2.09E-6	0.01	UniRef90_R7VNK6 AIG2-like domain-containing protein 1 n=6 Tax=Neognathae TaxID=8825 RepID=R7VNK6_COLLI
Gene.16342_AdHT2_1_(paired)_trimmed_(paired)_contig_13241_g.16342_m.16342	4.45	2.15	2.68E-10	2.09E-9	8.67E-6	UniRef90_A0A210QMB2 Adenylate kinase isoenzyme 5 n=5 Tax=Mizuhopecten yessoensis TaxID=6573 RepID=A0A210QMB2_MIZYE
Gene.37224_AdHT2_1_(paired)_trimmed_(paired)_contig_41037_g.37224_m.37224	2.70	1.43	5.12E-6	2.10E-5	0.17	ISG15_MOUSE Ubiquitin-like protein ISG15 OS=Mus musculus OX=10090 GN=Isg15 PE=1 SV=4
Gene.33096_AdHT2_1_(paired)_trimmed_(paired)_contig_34195_g.33096_m.33096	3.25	1.70	4.28E-7	2.10E-6	0.01	UniRef90_A0A1A8KGB9 Glutathione S-transferase, C-terminal domain containing (Fragment) n=1 Tax=Nothobranchius kuhntae TaxID=321403 RepID=A0A1A8KGB9_NOTKU
Gene.44954_AdHT2_1_(paired)_trimmed_(paired)_contig_56718_g.44954_m.44954	2.22	1.15	6.24E-5	2.12E-4	1.00	UniRef90_G3T3J8 RPGR interacting protein 1 n=3 Tax=Loxodonta africana TaxID=9785 RepID=G3T3J8_LOXAF
Gene.47123_AdHT2_1_(paired)_trimmed_(paired)_contig_61659_g.47123_m.47123	3.43	1.78	4.31E-7	2.12E-6	0.01	UniRef90_E0VLX5 Class A rhodopsin-like G-protein coupled receptor GPRfmr, putative n=1 Tax=Pediculus humanus subsp. corporis TaxID=121224 RepID=E0VLX5_PEDHC
Gene.62183_AdHT2_1_(paired)_trimmed_(paired)_contig_121556_g.62183_m.62183	8.49	3.09	3.65E-8	2.12E-7	1.18E-3	UniRef90_R7T4G2 Glycosyltransferase family 92 protein n=2 Tax=Capitella teleta TaxID=283909 RepID=R7T4G2_CAPTE
Gene.43645_AdHT2_1_(paired)_trimmed_(paired)_contig_53613_g.43645_m.43645	8.20	3.04	2.38E-11	2.13E-10	7.70E-7	RH45_ORYSJ DEAD-box ATP-dependent RNA helicase 45 OS=Oryza sativa subsp. japonica OX=39947 GN=Os08g0154200 PE=3 SV=2
Gene.27316_AdHT2_1_(paired)_trimmed_(paired)_contig_25744_g.27316_m.27316	4.26	2.09	2.09E-12	2.13E-11	6.77E-8	UniRef90_R7UK23 ANK_REP_REGION domain-containing protein n=1 Tax=Capitella teleta TaxID=283909 RepID=R7UK23_CAPTE
Gene.52229_AdHT2_1_(paired)_trimmed_(paired)_contig_75497_g.52229_m.52229	3.98	1.99	7.89E-4	2.13E-3	1.00	TRM9B_BOVIN Probable tRNA methyltransferase 9B OS=Bos taurus OX=9913 GN=TRMT9B PE=2 SV=1
Gene.34187_AdHT2_1_(paired)_trimmed_(paired)_contig_35967_g.34187_m.34187	2.39	1.26	6.25E-5	2.13E-4	1.00	CCD77_XENLA Coiled-coil domain-containing protein 77 OS=Xenopus laevis OX=8355 GN=ccdc77 PE=2 SV=1
Gene.28182_AdHT2_1_(paired)_trimmed_(paired)_contig_26878_g.28182_m.28182	2.10	1.07	6.26E-5	2.13E-4	1.00	UniRef90_A0A1S3JVM8 protein very KIND isoform X1 n=2 Tax=Lingula unguis TaxID=7574 RepID=A0A1S3JVM8_LINUN
Gene.40422_AdHT2_1_(paired)_trimmed_(paired)_contig_47132_g.40422_m.40422	3.87	1.95	3.15E-9	2.13E-8	1.02E-4	UniRef90_K1Q6T1 Decaprenyl-diphosphate synthase subunit 1 n=2 Tax=Crassostrea gigas TaxID=29159 RepID=K1Q6T1_CRAGI
Gene.25522_AdHT2_1_(paired)_trimmed_(paired)_contig_23487_g.25522_m.25522	5.45	2.45	2.11E-12	2.14E-11	6.82E-8	UniRef90_A0A4Y5X1G7 Cytochrome P450 family 4 (Fragment) n=1 Tax=Paphia undulata TaxID=223148 RepID=A0A4Y5X1G7_9BIVA
Gene.54102_AdHT2_1_(paired)_trimmed_(paired)_contig_81282_g.54102_m.54102	2.71	1.44	7.92E-4	2.14E-3	1.00	UniRef90_A0A0V1H3M5 Trehalase n=5 Tax=Trichinella TaxID=6333 RepID=A0A0V1H3M5_9BILA
Gene.6896_AdHT2_1_(paired)_trimmed_(paired)_contig_4698_g.6896_m.6896	2.02	1.02	7.94E-4	2.14E-3	1.00	GUC2D_BOVIN Retinal guanylyl cyclase 1 OS=Bos taurus OX=9913 GN=GUCY2D PE=1 SV=1
Gene.17192_AdHT2_1_(paired)_trimmed_(paired)_contig_14122_g.17192_m.17192	2.22	1.15	6.30E-5	2.14E-4	1.00	WDR74_BOVIN WD repeat-containing protein 74 OS=Bos taurus OX=9913 GN=WDR74 PE=2 SV=1
Gene.3783_AdHT2_1_(paired)_trimmed_(paired)_contig_2457_g.3783_m.3783	2.06	1.05	6.28E-5	2.14E-4	1.00	UniRef90_R7V9W0 ZnF_CDGSH domain-containing protein (Fragment) n=1 Tax=Capitella teleta TaxID=283909 RepID=R7V9W0_CAPTE
Gene.63062_AdHT2_1_(paired)_trimmed_(paired)_contig_124686_g.63062_m.63062	5.37	2.42	7.98E-4	2.15E-3	1.00	PSMD5_DROME 26S proteasome non-ATPase regulatory subunit 5 OS=Drosophila melanogaster OX=7227 GN=CG12096 PE=1 SV=3
Gene.32934_AdHT2_1_(paired)_trimmed_(paired)_contig_33905_g.32934_m.32934	2.13	1.09	7.96E-4	2.15E-3	1.00	UniRef90_E5LCI7 Protein Wnt n=1 Tax=Platynereis dumerilii TaxID=6359 RepID=E5LCI7_PLADU
Gene.16397_AdHT2_1_(paired)_trimmed_(paired)_contig_13310_g.16397_m.16397	3.85	1.94	6.33E-5	2.15E-4	1.00	DYHG_CHLRE Dynein gamma chain, flagellar outer arm OS=Chlamydomonas reinhardtii OX=3055 GN=ODA2 PE=1 SV=1
Gene.55912_AdHT2_1_(paired)_trimmed_(paired)_contig_87565_g.55912_m.55912	6.84	2.77	4.39E-7	2.15E-6	0.01	FCN2_HUMAN Ficolin-2 OS=Homo sapiens OX=9606 GN=FCN2 PE=1 SV=2
Gene.28057_AdHT2_1_(paired)_trimmed_(paired)_contig_26720_g.28057_m.28057	2.75	1.46	4.38E-7	2.15E-6	0.01	ANKUB_HUMAN Protein ANKUB1 OS=Homo sapiens OX=9606 GN=ANKUB1 PE=2 SV=3
Gene.48906_AdHT2_1_(paired)_trimmed_(paired)_contig_66012_g.48906_m.48906	5.24	2.39	2.75E-10	2.15E-9	8.90E-6	UniRef90_A0A1A8MDI7 Lipoxygenase homology domains 1a n=1 Tax=Nothobranchius pienaari TaxID=704102 RepID=A0A1A8MDI7_9TELE
Gene.55156_AdHT2_1_(paired)_trimmed_(paired)_contig_85142_g.55156_m.55156	11.08	3.47	1.67E-14	2.16E-13	5.39E-10	ASL1A_DANRE Achaete-scute homolog 1a OS=Danio rerio OX=7955 GN=ascl1a PE=2 SV=1
Gene.43469_AdHT2_1_(paired)_trimmed_(paired)_contig_53284_g.43469_m.43469	2.23	1.16	8.00E-4	2.16E-3	1.00	CEP78_HUMAN Centrosomal protein of 78 kDa OS=Homo sapiens OX=9606 GN=CEP78 PE=1 SV=1
Gene.32197_AdHT2_1_(paired)_trimmed_(paired)_contig_32759_g.32197_m.32197	3.59	1.85	6.37E-5	2.16E-4	1.00	SPEF1_XENLA Sperm flagellar protein 1 OS=Xenopus laevis OX=8355 GN=spef1 PE=2 SV=1
Gene.46663_AdHT2_1_(paired)_trimmed_(paired)_contig_60596_g.46663_m.46663	2.67	1.42	8.03E-4	2.17E-3	1.00	UniRef90_A0A210Q7E9 Coiled-coil domain-containing protein 39 n=2 Tax=Mizuhopecten yessoensis TaxID=6573 RepID=A0A210Q7E9_MIZYE
Gene.38489_AdHT2_1_(paired)_trimmed_(paired)_contig_43479_g.38489_m.38489	4.26	2.09	2.79E-10	2.17E-9	9.02E-6	UniRef90_A0A1S3J7J3 ankyrin repeat and EF-hand domain-containing protein 1 isoform X1 n=2 Tax=Lingula unguis TaxID=7574 RepID=A0A1S3J7J3_LINUN
Gene.55111_AdHT2_1_(paired)_trimmed_(paired)_contig_84965_g.55111_m.55111	2.58	1.37	8.08E-4	2.18E-3	1.00	UniRef90_A0A1S3J883 protein tyrosine phosphatase domain-containing protein 1 isoform X1 n=2 Tax=Lingula unguis TaxID=7574 RepID=A0A1S3J883_LINUN
Gene.46432_AdHT2_1_(paired)_trimmed_(paired)_contig_60018_g.46432_m.46432	2.58	1.36	6.44E-5	2.18E-4	1.00	UniRef90_R7V075 MFS domain-containing protein n=1 Tax=Capitella teleta TaxID=283909 RepID=R7V075_CAPTE
Gene.17753_AdHT2_1_(paired)_trimmed_(paired)_contig_14659_g.17753_m.17753	2.65	1.41	5.33E-6	2.18E-5	0.17	NXN_XENLA Nucleoredoxin OS=Xenopus laevis OX=8355 GN=nxn PE=2 SV=1
Gene.17862_AdHT2_1_(paired)_trimmed_(paired)_contig_14764_g.17862_m.17862	3.07	1.62	3.23E-9	2.18E-8	1.04E-4	ACADM_PIG Medium-chain specific acyl-CoA dehydrogenase, mitochondrial OS=Sus scrofa OX=9823 GN=ACADM PE=1 SV=3
Gene.28464_AdHT2_1_(paired)_trimmed_(paired)_contig_27340_g.28464_m.28464	2.12	1.09	8.14E-4	2.19E-3	1.00	UniRef90_A0A097EU59 Amine oxidase n=1 Tax=Platynereis dumerilii TaxID=6359 RepID=A0A097EU59_PLADU
Gene.44891_AdHT2_1_(paired)_trimmed_(paired)_contig_56594_g.44891_m.44891	5.91	2.56	3.78E-8	2.19E-7	1.22E-3	UniRef90_R7UY43 CARD domain-containing protein n=1 Tax=Capitella teleta TaxID=283909 RepID=R7UY43_CAPTE
Gene.63651_AdHT2_1_(paired)_trimmed_(paired)_contig_128621_g.63651_m.63651	13.13	3.71	6.48E-5	2.20E-4	1.00	UniRef90_A0A0A7M693 Orthopedia homeobox (Fragment) n=1 Tax=Schmidtea polychroa TaxID=50054 RepID=A0A0A7M693_SCHPL
Gene.37510_AdHT2_1_(paired)_trimmed_(paired)_contig_41623_g.37510_m.37510	3.92	1.97	3.79E-8	2.20E-7	1.23E-3	UniRef90_A0A1S3K5S7 multiple inositol polyphosphate phosphatase 1 n=1 Tax=Lingula unguis TaxID=7574 RepID=A0A1S3K5S7_LINUN
Gene.47663_AdHT2_1_(paired)_trimmed_(paired)_contig_62875_g.47663_m.47663	2.33	1.22	8.21E-4	2.21E-3	1.00	NICN1_MOUSE Nicolin-1 OS=Mus musculus OX=10090 GN=Nicn1 PE=1 SV=1
Gene.30827_AdHT2_1_(paired)_trimmed_(paired)_contig_30757_g.30827_m.30827	2.23	1.16	8.23E-4	2.21E-3	1.00	UniRef90_A0A1S3HZK2 zinc finger protein castor homolog 1 n=1 Tax=Lingula unguis TaxID=7574 RepID=A0A1S3HZK2_LINUN
Gene.9427_AdHT2_1_(paired)_trimmed_(paired)_contig_6731_g.9427_m.9427	3.14	1.65	6.54E-5	2.21E-4	1.00	KI67_HUMAN Proliferation marker protein Ki-67 OS=Homo sapiens OX=9606 GN=MKI67 PE=1 SV=2
Gene.61939_AdHT2_1_(paired)_trimmed_(paired)_contig_119612_g.61939_m.61939	4.36	2.12	5.40E-6	2.21E-5	0.17	UniRef90_A0A210PGP0 Nose resistant to fluoxetine protein 6 n=1 Tax=Mizuhopecten yessoensis TaxID=6573 RepID=A0A210PGP0_MIZYE
Gene.60081_AdHT2_1_(paired)_trimmed_(paired)_contig_106896_g.60081_m.60081	7.12	2.83	3.26E-9	2.21E-8	1.06E-4	UniRef90_A0A0A1XQC0 Monocarboxylate transporter 5 n=15 Tax=Dacini TaxID=43871 RepID=A0A0A1XQC0_ZEUCU
Gene.63569_AdHT2_1_(paired)_trimmed_(paired)_contig_127759_g.63569_m.63569	19.83	4.31	6.56E-5	2.22E-4	1.00	KRBBA_MOUSE Killer cell lectin-like receptor subfamily B member 1B allele A OS=Mus musculus OX=10090 GN=Klrb1b PE=1 SV=1
Gene.26279_AdHT2_1_(paired)_trimmed_(paired)_contig_24439_g.26279_m.26279	2.50	1.32	6.58E-5	2.22E-4	1.00	NOL11_HUMAN Nucleolar protein 11 OS=Homo sapiens OX=9606 GN=NOL11 PE=1 SV=1
Gene.18903_AdHT2_1_(paired)_trimmed_(paired)_contig_15917_g.18903_m.18903	2.02	1.01	6.56E-5	2.22E-4	1.00	UniRef90_A0A210PRN2 Lactation elevated protein 1 n=2 Tax=Mizuhopecten yessoensis TaxID=6573 RepID=A0A210PRN2_MIZYE
Gene.63131_AdHT2_1_(paired)_trimmed_(paired)_contig_125070_g.63131_m.63131	5.01	2.33	5.42E-6	2.22E-5	0.18	UniRef90_A0A2B4RLI9 U-box domain-containing protein 4 n=1 Tax=Stylophora pistillata TaxID=50429 RepID=A0A2B4RLI9_STYPI
Gene.58303_AdHT2_1_(paired)_trimmed_(paired)_contig_97702_g.58303_m.58303	16.63	4.06	1.92E-13	2.23E-12	6.21E-9	UniRef90_A0A1S3IJY8 transcription factor COE3 isoform X2 n=7 Tax=Lingula unguis TaxID=7574 RepID=A0A1S3IJY8_LINUN
Gene.11739_AdHT2_1_(paired)_trimmed_(paired)_contig_8878_g.11739_m.11739	2.62	1.39	8.28E-4	2.23E-3	1.00	INCE_CHICK Inner centromere protein OS=Gallus gallus OX=9031 GN=INCENP PE=1 SV=1
Gene.50784_AdHT2_1_(paired)_trimmed_(paired)_contig_71116_g.50784_m.50784	3.31	1.73	6.59E-5	2.23E-4	1.00	UniRef90_T1G666 Cyclic nucleotide-binding domain-containing protein n=1 Tax=Helobdella robusta TaxID=6412 RepID=T1G666_HELRO
Gene.19418_AdHT2_1_(paired)_trimmed_(paired)_contig_16448_g.19418_m.19418	3.25	1.70	5.45E-6	2.23E-5	0.18	UniRef90_A0A4Y2EC28 Homeobox protein ARX n=1 Tax=Araneus ventricosus TaxID=182803 RepID=A0A4Y2EC28_ARAVE
Gene.43657_AdHT2_1_(paired)_trimmed_(paired)_contig_53627_g.43657_m.43657	3.87	1.95	3.84E-8	2.23E-7	1.24E-3	PP2D1_HUMAN Protein phosphatase 2C-like domain-containing protein 1 OS=Homo sapiens OX=9606 GN=PP2D1 PE=2 SV=2
Gene.25207_AdHT2_1_(paired)_trimmed_(paired)_contig_23180_g.25207_m.25207	2.60	1.38	8.34E-4	2.24E-3	1.00	UniRef90_V5HA63 Putative myb-related protein a (Fragment) n=7 Tax=Ixodes TaxID=6944 RepID=V5HA63_IXORI
Gene.47829_AdHT2_1_(paired)_trimmed_(paired)_contig_63271_g.47829_m.47829	3.29	1.72	6.63E-5	2.24E-4	1.00	RN5A_MOUSE 2-5A-dependent ribonuclease OS=Mus musculus OX=10090 GN=Rnasel PE=1 SV=2
Gene.55084_AdHT2_1_(paired)_trimmed_(paired)_contig_84860_g.55084_m.55084	2.96	1.56	5.48E-6	2.24E-5	0.18	UniRef90_A0A1S3H6C7 transmembrane and TPR repeat-containing protein 1-like n=1 Tax=Lingula unguis TaxID=7574 RepID=A0A1S3H6C7_LINUN
Gene.62237_AdHT2_1_(paired)_trimmed_(paired)_contig_121793_g.62237_m.62237	9.34	3.22	3.33E-9	2.24E-8	1.08E-4	UniRef90_A0A210R6U7 Sodium/glucose cotransporter 4 n=2 Tax=Mizuhopecten yessoensis TaxID=6573 RepID=A0A210R6U7_MIZYE
Gene.45562_AdHT2_1_(paired)_trimmed_(paired)_contig_58085_g.45562_m.45562	3.01	1.59	8.38E-4	2.25E-3	1.00	UniRef90_H9H2H7 Solute carrier family 5 member 6 n=1 Tax=Meleagris gallopavo TaxID=9103 RepID=H9H2H7_MELGA
Gene.53664_AdHT2_1_(paired)_trimmed_(paired)_contig_79820_g.53664_m.53664	2.69	1.43	8.38E-4	2.25E-3	1.00	GCNT3_BOVIN Beta-1,3-galactosyl-O-glycosyl-glycoprotein beta-1,6-N-acetylglucosaminyltransferase 3 OS=Bos taurus OX=9913 GN=GCNT3 PE=1 SV=1
Gene.55957_AdHT2_1_(paired)_trimmed_(paired)_contig_87681_g.55957_m.55957	3.77	1.92	5.50E-6	2.25E-5	0.18	ASB3_MOUSE Ankyrin repeat and SOCS box protein 3 OS=Mus musculus OX=10090 GN=Asb3 PE=1 SV=2
Gene.52410_AdHT2_1_(paired)_trimmed_(paired)_contig_75990_g.52410_m.52410	2.13	1.09	8.42E-4	2.26E-3	1.00	FBK21_ARATH F-box/kelch-repeat protein At1g51550 OS=Arabidopsis thaliana OX=3702 GN=At1g51550 PE=2 SV=1
Gene.11692_AdHT2_1_(paired)_trimmed_(paired)_contig_8830_g.11692_m.11692	2.96	1.56	3.91E-8	2.26E-7	1.27E-3	KGUA_MOUSE Guanylate kinase OS=Mus musculus OX=10090 GN=Guk1 PE=1 SV=2
Gene.50173_AdHT2_1_(paired)_trimmed_(paired)_contig_69461_g.50173_m.50173	6.77	2.76	2.90E-10	2.26E-9	9.40E-6	PXL2C_MOUSE Peroxiredoxin-like 2C OS=Mus musculus OX=10090 GN=Prxl2c PE=2 SV=1
Gene.26042_AdHT2_1_(paired)_trimmed_(paired)_contig_24155_g.26042_m.26042	4.32	2.11	2.54E-11	2.27E-10	8.23E-7	UniRef90_A0A4D9EH47 Dynein heavy chain 8, axonemal n=9 Tax=Durocryptodira TaxID=1579337 RepID=A0A4D9EH47_9SAUR
Gene.12575_AdHT2_1_(paired)_trimmed_(paired)_contig_9559_g.12575_m.12575	3.95	1.98	3.93E-8	2.27E-7	1.27E-3	RHDF2_HUMAN Inactive rhomboid protein 2 OS=Homo sapiens OX=9606 GN=RHBDF2 PE=1 SV=2
Gene.52079_AdHT2_1_(paired)_trimmed_(paired)_contig_75074_g.52079_m.52079	3.45	1.79	3.91E-8	2.27E-7	1.27E-3	UniRef90_R7UEP9 SE domain-containing protein (Fragment) n=1 Tax=Capitella teleta TaxID=283909 RepID=R7UEP9_CAPTE
Gene.48116_AdHT2_1_(paired)_trimmed_(paired)_contig_64037_g.48116_m.48116	2.69	1.43	8.48E-4	2.28E-3	1.00	CCD89_DANRE Coiled-coil domain-containing protein 89 OS=Danio rerio OX=7955 GN=ccdc89 PE=2 SV=1
Gene.34095_AdHT2_1_(paired)_trimmed_(paired)_contig_35824_g.34095_m.34095	2.07	1.05	6.74E-5	2.28E-4	1.00	TBL3_BOVIN Transducin beta-like protein 3 OS=Bos taurus OX=9913 GN=TBL3 PE=2 SV=1
Gene.25138_AdHT2_1_(paired)_trimmed_(paired)_contig_23077_g.25138_m.25138	2.61	1.38	5.58E-6	2.28E-5	0.18	UniRef90_A0A4U5V823 Folylpolyglutamate synthase n=2 Tax=Sciaenidae TaxID=30870 RepID=A0A4U5V823_COLLU
Gene.26114_AdHT2_1_(paired)_trimmed_(paired)_contig_24241_g.26114_m.26114	5.95	2.57	3.39E-9	2.28E-8	1.10E-4	UniRef90_F6PPU3 Solute carrier family 7 member 9 n=4 Tax=Perissodactyla TaxID=9787 RepID=F6PPU3_HORSE
Gene.41226_AdHT2_1_(paired)_trimmed_(paired)_contig_48586_g.41226_m.41226	4.14	2.05	2.57E-11	2.29E-10	8.33E-7	SPG17_HUMAN Sperm-associated antigen 17 OS=Homo sapiens OX=9606 GN=SPAG17 PE=2 SV=1
Gene.51792_AdHT2_1_(paired)_trimmed_(paired)_contig_74194_g.51792_m.51792	2.18	1.12	8.54E-4	2.29E-3	1.00	UniRef90_A0A452GHD0 Dual specificity phosphatase 23 n=5 Tax=Durocryptodira TaxID=1579337 RepID=A0A452GHD0_9SAUR
Gene.4223_AdHT2_1_(paired)_trimmed_(paired)_contig_2813_g.4223_m.4223	2.08	1.06	8.54E-4	2.29E-3	1.00	UniRef90_Q5DWG7 Histone H3 n=6 Tax=Eukaryota TaxID=2759 RepID=Q5DWG7_CONCI
Gene.60392_AdHT2_1_(paired)_trimmed_(paired)_contig_108583_g.60392_m.60392	4.09	2.03	5.62E-6	2.29E-5	0.18	TM233_MOUSE Transmembrane protein 233 OS=Mus musculus OX=10090 GN=Tmem233 PE=3 SV=2
Gene.44821_AdHT2_1_(paired)_trimmed_(paired)_contig_56470_g.44821_m.44821	3.81	1.93	5.60E-6	2.29E-5	0.18	UniRef90_A0A1S3KBW3 leucine-rich repeat-containing protein 74A n=1 Tax=Lingula unguis TaxID=7574 RepID=A0A1S3KBW3_LINUN
Gene.31097_AdHT2_1_(paired)_trimmed_(paired)_contig_31127_g.31097_m.31097	3.31	1.73	5.60E-6	2.29E-5	0.18	UniRef90_A0A210QP74 Sodium-dependent glucose transporter 1 n=1 Tax=Mizuhopecten yessoensis TaxID=6573 RepID=A0A210QP74_MIZYE
Gene.58697_AdHT2_1_(paired)_trimmed_(paired)_contig_99512_g.58697_m.58697	11.80	3.56	3.40E-9	2.29E-8	1.10E-4	UniRef90_A0A0K2UZF9 Large neutral amino acids transporter small subunit 2like [Bombus terrestris] n=1 Tax=Lepeophtheirus salmonis TaxID=72036 RepID=A0A0K2UZF9_LEPSM
Gene.62818_AdHT2_1_(paired)_trimmed_(paired)_contig_123568_g.62818_m.62818	3.42	1.77	8.57E-4	2.30E-3	1.00	UniRef90_A0A210R3P2 Transient receptor potential cation channel subfamily A member 1-like n=1 Tax=Mizuhopecten yessoensis TaxID=6573 RepID=A0A210R3P2_MIZYE
Gene.62938_AdHT2_1_(paired)_trimmed_(paired)_contig_124055_g.62938_m.62938	26.44	4.72	5.65E-6	2.30E-5	0.18	ODD1_CAEEL Protein odd-skipped-related 1 OS=Caenorhabditis elegans OX=6239 GN=odd-1 PE=2 SV=2
Gene.58322_AdHT2_1_(paired)_trimmed_(paired)_contig_97765_g.58322_m.58322	10.47	3.39	2.60E-11	2.31E-10	8.41E-7	UniRef90_A0A3B3S5A7 BHLH domain-containing protein n=1 Tax=Paramormyrops kingsleyae TaxID=1676925 RepID=A0A3B3S5A7_9TELE
Gene.52780_AdHT2_1_(paired)_trimmed_(paired)_contig_77036_g.52780_m.52780	2.74	1.45	8.62E-4	2.31E-3	1.00	UniRef90_A0A267FH64 Palmitoyltransferase n=3 Tax=Macrostomum lignano TaxID=282301 RepID=A0A267FH64_9PLAT
Gene.41280_AdHT2_1_(paired)_trimmed_(paired)_contig_48687_g.41280_m.41280	2.63	1.40	8.61E-4	2.31E-3	1.00	HPF1_HUMAN Histone PARylation factor 1 OS=Homo sapiens OX=9606 GN=HPF1 PE=1 SV=2
Gene.46752_AdHT2_1_(paired)_trimmed_(paired)_contig_60813_g.46752_m.46752	2.10	1.07	8.62E-4	2.31E-3	1.00	UniRef90_A0A5E4MCL2 P-loop containing nucleoside triphosphate hydrolase,Myosin head, motor domain,IQ motif, EF-hand n=2 Tax=Cinara cedri TaxID=506608 RepID=A0A5E4MCL2_9HEMI
Gene.45360_AdHT2_1_(paired)_trimmed_(paired)_contig_57680_g.45360_m.45360	3.69	1.88	5.66E-6	2.31E-5	0.18	AN33B_HUMAN Ankyrin repeat domain-containing protein 33B OS=Homo sapiens OX=9606 GN=ANKRD33B PE=3 SV=1
Gene.7565_AdHT2_1_(paired)_trimmed_(paired)_contig_5202_g.7565_m.7565	3.16	1.66	5.66E-6	2.31E-5	0.18	UniRef90_R7USW1 NDK domain-containing protein n=1 Tax=Capitella teleta TaxID=283909 RepID=R7USW1_CAPTE
Gene.32321_AdHT2_1_(paired)_trimmed_(paired)_contig_32916_g.32321_m.32321	4.00	2.00	3.43E-9	2.31E-8	1.11E-4	DRC3_MOUSE Dynein regulatory complex subunit 3 OS=Mus musculus OX=10090 GN=Drc3 PE=1 SV=1
Gene.17725_AdHT2_1_(paired)_trimmed_(paired)_contig_14627_g.17725_m.17725	2.39	1.26	8.65E-4	2.32E-3	1.00	UniRef90_A0A1S3H0E1 probable tubulin polyglutamylase TTLL1 n=1 Tax=Lingula unguis TaxID=7574 RepID=A0A1S3H0E1_LINUN
Gene.23512_AdHT2_1_(paired)_trimmed_(paired)_contig_21060_g.23512_m.23512	2.04	1.03	8.67E-4	2.32E-3	1.00	UniRef90_A0A0B6ZTS1 Tubulin beta chain (Fragment) n=1 Tax=Arion vulgaris TaxID=1028688 RepID=A0A0B6ZTS1_9EUPU
Gene.61158_AdHT2_1_(paired)_trimmed_(paired)_contig_113587_g.61158_m.61158	4.36	2.12	6.89E-5	2.32E-4	1.00	UniRef90_A7TDB1 Predicted protein (Fragment) n=1 Tax=Nematostella vectensis TaxID=45351 RepID=A7TDB1_NEMVE
Gene.52388_AdHT2_1_(paired)_trimmed_(paired)_contig_75947_g.52388_m.52388	2.44	1.29	6.88E-5	2.32E-4	1.00	UniRef90_K1QJ14 Histone H4 transcription factor n=1 Tax=Crassostrea gigas TaxID=29159 RepID=K1QJ14_CRAGI
Gene.14369_AdHT2_1_(paired)_trimmed_(paired)_contig_11297_g.14369_m.14369	3.86	1.95	4.01E-8	2.32E-7	1.30E-3	UniRef90_K1P929 Sperm flagellar protein 2 n=21 Tax=Crassostrea TaxID=6564 RepID=K1P929_CRAGI
Gene.63000_AdHT2_1_(paired)_trimmed_(paired)_contig_124426_g.63000_m.63000	33.96	5.09	8.70E-4	2.33E-3	1.00	OPS3_MANSE Opsin-3 OS=Manduca sexta OX=7130 GN=OP3 PE=2 SV=1
Gene.11725_AdHT2_1_(paired)_trimmed_(paired)_contig_8859_g.11725_m.11725	2.08	1.06	6.91E-5	2.33E-4	1.00	UniRef90_A0A3P9NTL3 RuvB-like helicase n=8 Tax=Euteleostomi TaxID=117571 RepID=A0A3P9NTL3_POERE
Gene.53998_AdHT2_1_(paired)_trimmed_(paired)_contig_80888_g.53998_m.53998	4.99	2.32	5.72E-6	2.33E-5	0.19	UniRef90_A0A1S3K980 galactose-3-O-sulfotransferase 2-like n=1 Tax=Lingula unguis TaxID=7574 RepID=A0A1S3K980_LINUN
Gene.59390_AdHT2_1_(paired)_trimmed_(paired)_contig_103324_g.59390_m.59390	4.67	2.22	5.72E-6	2.33E-5	0.19	NOTO_XENLA Homeobox protein notochord OS=Xenopus laevis OX=8355 GN=noto PE=2 SV=1
Gene.19840_AdHT2_1_(paired)_trimmed_(paired)_contig_16903_g.19840_m.19840	3.44	1.78	3.47E-9	2.33E-8	1.12E-4	UniRef90_A0A1S3HJB1 inactive dipeptidyl peptidase 10 isoform X2 n=8 Tax=Lingula unguis TaxID=7574 RepID=A0A1S3HJB1_LINUN
Gene.63830_AdHT2_1_(paired)_trimmed_(paired)_contig_130546_g.63830_m.63830	7.81	2.97	8.75E-4	2.34E-3	1.00	TOXE_COCCA Transcription factor TOXE OS=Cochliobolus carbonum OX=5017 GN=TOXE PE=3 SV=1
Gene.24890_AdHT2_1_(paired)_trimmed_(paired)_contig_22785_g.24890_m.24890	3.37	1.75	3.48E-9	2.34E-8	1.13E-4	CP135_MOUSE Centrosomal protein of 135 kDa OS=Mus musculus OX=10090 GN=Cep135 PE=1 SV=1
Gene.22812_AdHT2_1_(paired)_trimmed_(paired)_contig_20155_g.22812_m.22812	2.39	1.26	8.79E-4	2.35E-3	1.00	UniRef90_A0A1W0XC50 Putative Hydroxysteroid 11-beta-dehydrogenase 1-like protein n=1 Tax=Hypsibius dujardini TaxID=232323 RepID=A0A1W0XC50_HYPDU
Gene.43690_AdHT2_1_(paired)_trimmed_(paired)_contig_53701_g.43690_m.43690	2.89	1.53	6.98E-5	2.35E-4	1.00	TTL11_MOUSE Tubulin polyglutamylase TTLL11 OS=Mus musculus OX=10090 GN=Ttll11 PE=2 SV=1
Gene.53792_AdHT2_1_(paired)_trimmed_(paired)_contig_80255_g.53792_m.53792	3.01	1.59	8.83E-4	2.36E-3	1.00	UniRef90_A0A2J7RTK9 Serine/threonine-protein phosphatase n=1 Tax=Cryptotermes secundus TaxID=105785 RepID=A0A2J7RTK9_9NEOP
Gene.45404_AdHT2_1_(paired)_trimmed_(paired)_contig_57775_g.45404_m.45404	5.26	2.40	5.79E-6	2.36E-5	0.19	UniRef90_N1PB41 CUB domain-containing protein n=1 Tax=Capitella teleta TaxID=283909 RepID=N1PB41_CAPTE
Gene.57975_AdHT2_1_(paired)_trimmed_(paired)_contig_96294_g.57975_m.57975	5.14	2.36	2.04E-13	2.37E-12	6.61E-9	UniRef90_K1PZV7 Peptidyl-prolyl cis-trans isomerase-like 6 n=2 Tax=Crassostrea gigas TaxID=29159 RepID=K1PZV7_CRAGI
Gene.26926_AdHT2_1_(paired)_trimmed_(paired)_contig_25215_g.26926_m.26926	2.34	1.23	7.04E-5	2.37E-4	1.00	IMD_DROME Protein immune deficiency OS=Drosophila melanogaster OX=7227 GN=imd PE=1 SV=1
Gene.63488_AdHT2_1_(paired)_trimmed_(paired)_contig_127242_g.63488_m.63488	8.82	3.14	3.54E-9	2.37E-8	1.15E-4	MECOM_HUMAN Histone-lysine N-methyltransferase MECOM OS=Homo sapiens OX=9606 GN=MECOM PE=1 SV=3
Gene.17472_AdHT2_1_(paired)_trimmed_(paired)_contig_14383_g.17472_m.17472	3.87	1.95	4.89E-7	2.38E-6	0.02	RET_MOUSE Proto-oncogene tyrosine-protein kinase receptor Ret OS=Mus musculus OX=10090 GN=Ret PE=1 SV=2
Gene.32453_AdHT2_1_(paired)_trimmed_(paired)_contig_33081_g.32453_m.32453	3.05	1.61	4.89E-7	2.38E-6	0.02	LZTL1_RAT Leucine zipper transcription factor-like protein 1 OS=Rattus norvegicus OX=10116 GN=Lztfl1 PE=2 SV=1
Gene.51885_AdHT2_1_(paired)_trimmed_(paired)_contig_74470_g.51885_m.51885	2.35	1.23	8.98E-4	2.39E-3	1.00	ACM5_RAT Muscarinic acetylcholine receptor M5 OS=Rattus norvegicus OX=10116 GN=Chrm5 PE=1 SV=1
Gene.26140_AdHT2_1_(paired)_trimmed_(paired)_contig_24269_g.26140_m.26140	2.12	1.09	7.10E-5	2.39E-4	1.00	PDE2A_BOVIN cGMP-dependent 3',5'-cyclic phosphodiesterase OS=Bos taurus OX=9913 GN=PDE2A PE=1 SV=2
Gene.48528_AdHT2_1_(paired)_trimmed_(paired)_contig_65073_g.48528_m.48528	4.81	2.27	3.08E-10	2.39E-9	9.96E-6	FBW10_HUMAN F-box/WD repeat-containing protein 10 OS=Homo sapiens OX=9606 GN=FBXW10 PE=2 SV=2
Gene.9610_AdHT2_1_(paired)_trimmed_(paired)_contig_6881_g.9610_m.9610	4.03	2.01	4.15E-8	2.40E-7	1.34E-3	AXP83_CIOIN Axonemal 84 kDa protein OS=Ciona intestinalis OX=7719 GN=AXP83.9 PE=2 SV=1
Gene.62926_AdHT2_1_(paired)_trimmed_(paired)_contig_124016_g.62926_m.62926	15.03	3.91	2.39E-12	2.41E-11	7.73E-8	C209E_MOUSE CD209 antigen-like protein E OS=Mus musculus OX=10090 GN=Cd209e PE=2 SV=1
Gene.40000_AdHT2_1_(paired)_trimmed_(paired)_contig_46292_g.40000_m.40000	2.46	1.30	9.05E-4	2.41E-3	1.00	UniRef90_R7UBH8 Mannosyltransferase n=1 Tax=Capitella teleta TaxID=283909 RepID=R7UBH8_CAPTE
Gene.40047_AdHT2_1_(paired)_trimmed_(paired)_contig_46370_g.40047_m.40047	4.17	2.06	3.60E-9	2.41E-8	1.16E-4	UniRef90_A0A160T8G0 Putative trypsin-like protease n=2 Tax=Candidatus Promineofilum breve TaxID=1806508 RepID=A0A160T8G0_9CHLR
Gene.19919_AdHT2_1_(paired)_trimmed_(paired)_contig_16970_g.19919_m.19919	3.53	1.82	3.59E-9	2.41E-8	1.16E-4	UniRef90_A0A3M6TA01 cobW domain-containing protein n=3 Tax=Scleractinia TaxID=6125 RepID=A0A3M6TA01_9CNID
Gene.21235_AdHT2_1_(paired)_trimmed_(paired)_contig_18335_g.21235_m.21235	3.06	1.61	4.20E-8	2.42E-7	1.36E-3	CNTP4_HUMAN Contactin-associated protein-like 4 OS=Homo sapiens OX=9606 GN=CNTNAP4 PE=1 SV=3
Gene.32874_AdHT2_1_(paired)_trimmed_(paired)_contig_33812_g.32874_m.32874	3.85	1.94	3.11E-10	2.42E-9	1.01E-5	ROST_DROME Protein rolling stone OS=Drosophila melanogaster OX=7227 GN=rost PE=2 SV=2
Gene.62415_AdHT2_1_(paired)_trimmed_(paired)_contig_122249_g.62415_m.62415	9.20	3.20	2.10E-13	2.43E-12	6.80E-9	ABCG5_HUMAN ATP-binding cassette sub-family G member 5 OS=Homo sapiens OX=9606 GN=ABCG5 PE=1 SV=1
Gene.49263_AdHT2_1_(paired)_trimmed_(paired)_contig_66888_g.49263_m.49263	4.31	2.11	9.15E-4	2.43E-3	1.00	LRC40_XENTR Leucine-rich repeat-containing protein 40 OS=Xenopus tropicalis OX=8364 GN=lrrc40 PE=2 SV=1
Gene.44340_AdHT2_1_(paired)_trimmed_(paired)_contig_55274_g.44340_m.44340	4.18	2.06	3.63E-9	2.43E-8	1.18E-4	UniRef90_K1QM65 Ubiquitin-conjugating enzyme E2 U n=2 Tax=Crassostrea TaxID=6564 RepID=K1QM65_CRAGI
Gene.57978_AdHT2_1_(paired)_trimmed_(paired)_contig_96331_g.57978_m.57978	13.80	3.79	2.42E-12	2.44E-11	7.82E-8	UniRef90_A0A1S3JJP3 solute carrier family 13 member 2 n=1 Tax=Lingula unguis TaxID=7574 RepID=A0A1S3JJP3_LINUN
Gene.10445_AdHT2_1_(paired)_trimmed_(paired)_contig_7645_g.10445_m.10445	12.75	3.67	1.89E-14	2.44E-13	6.11E-10	NLGN2_MOUSE Neuroligin-2 OS=Mus musculus OX=10090 GN=Nlgn2 PE=1 SV=2
Gene.14085_AdHT2_1_(paired)_trimmed_(paired)_contig_10984_g.14085_m.14085	2.69	1.43	6.01E-6	2.44E-5	0.19	UniRef90_R7UQ23 G_PROTEIN_RECEP_F1_2 domain-containing protein n=1 Tax=Capitella teleta TaxID=283909 RepID=R7UQ23_CAPTE
Gene.48491_AdHT2_1_(paired)_trimmed_(paired)_contig_64995_g.48491_m.48491	3.94	1.98	4.23E-8	2.44E-7	1.37E-3	UniRef90_A0A4Y2CAA5 Transient receptor potential cation channel subfamily V member 5 n=1 Tax=Araneus ventricosus TaxID=182803 RepID=A0A4Y2CAA5_ARAVE
Gene.19272_AdHT2_1_(paired)_trimmed_(paired)_contig_16304_g.19272_m.19272	3.42	1.77	3.64E-9	2.44E-8	1.18E-4	EMAL6_HUMAN Echinoderm microtubule-associated protein-like 6 OS=Homo sapiens OX=9606 GN=EML6 PE=2 SV=2
Gene.54456_AdHT2_1_(paired)_trimmed_(paired)_contig_82481_g.54456_m.54456	15.53	3.96	3.66E-9	2.45E-8	1.19E-4	COEA1_CHICK Collagen alpha-1(XIV) chain OS=Gallus gallus OX=9031 GN=COL14A1 PE=1 SV=2
Gene.53981_AdHT2_1_(paired)_trimmed_(paired)_contig_80838_g.53981_m.53981	6.67	2.74	2.44E-12	2.46E-11	7.89E-8	FOXJ3_HUMAN Forkhead box protein J3 OS=Homo sapiens OX=9606 GN=FOXJ3 PE=1 SV=2
Gene.54169_AdHT2_1_(paired)_trimmed_(paired)_contig_81514_g.54169_m.54169	8.43	3.07	7.35E-5	2.46E-4	1.00	UniRef90_A0A154PKZ2 Homeobox protein ceh-19 n=2 Tax=Dufourea novaeangliae TaxID=178035 RepID=A0A154PKZ2_DUFNO
Gene.26617_AdHT2_1_(paired)_trimmed_(paired)_contig_24854_g.26617_m.26617	2.35	1.23	7.35E-5	2.46E-4	1.00	UniRef90_A0A023GHX3 Putative porcine peroxisomal carbonyl reductase like protein n=1 Tax=Amblyomma triste TaxID=251400 RepID=A0A023GHX3_9ACAR
Gene.54886_AdHT2_1_(paired)_trimmed_(paired)_contig_84064_g.54886_m.54886	3.08	1.62	6.07E-6	2.46E-5	0.20	UniRef90_K1QK13 Putative phosphoethanolamine N-methyltransferase 3 n=3 Tax=Crassostrea gigas TaxID=29159 RepID=K1QK13_CRAGI
Gene.25833_AdHT2_1_(paired)_trimmed_(paired)_contig_23874_g.25833_m.25833	2.78	1.48	6.05E-6	2.46E-5	0.20	UniRef90_A0A1S3IJ99 intraflagellar transport protein 172 homolog n=1 Tax=Lingula unguis TaxID=7574 RepID=A0A1S3IJ99_LINUN
Gene.43926_AdHT2_1_(paired)_trimmed_(paired)_contig_54302_g.43926_m.43926	2.89	1.53	5.06E-7	2.46E-6	0.02	PMFBP_RAT Polyamine-modulated factor 1-binding protein 1 OS=Rattus norvegicus OX=10116 GN=Pmfbp1 PE=2 SV=2
Gene.18549_AdHT2_1_(paired)_trimmed_(paired)_contig_15518_g.18549_m.18549	2.77	1.47	5.06E-7	2.46E-6	0.02	UREA_ARATH Urease OS=Arabidopsis thaliana OX=3702 GN=URE PE=3 SV=1
Gene.63032_AdHT2_1_(paired)_trimmed_(paired)_contig_124585_g.63032_m.63032	25.43	4.67	3.68E-9	2.46E-8	1.19E-4	UniRef90_K9IT00 Putative carbohydrate sulfotransferase 15 (Fragment) n=3 Tax=Phyllostomidae TaxID=9415 RepID=K9IT00_DESRO
Gene.59048_AdHT2_1_(paired)_trimmed_(paired)_contig_101320_g.59048_m.59048	8.80	3.14	3.68E-9	2.46E-8	1.19E-4	UniRef90_A0A4D9E6U0 Tyrosine-protein kinase n=1 Tax=Platysternon megacephalum TaxID=55544 RepID=A0A4D9E6U0_9SAUR
Gene.50390_AdHT2_1_(paired)_trimmed_(paired)_contig_70045_g.50390_m.50390	3.77	1.92	9.31E-4	2.47E-3	1.00	FRAS1_HUMAN Extracellular matrix protein FRAS1 OS=Homo sapiens OX=9606 GN=FRAS1 PE=1 SV=2
Gene.18374_AdHT2_1_(paired)_trimmed_(paired)_contig_15364_g.18374_m.18374	3.16	1.66	9.29E-4	2.47E-3	1.00	UniRef90_R7UA95 Alpha-amylase n=1 Tax=Capitella teleta TaxID=283909 RepID=R7UA95_CAPTE
Gene.46494_AdHT2_1_(paired)_trimmed_(paired)_contig_60169_g.46494_m.46494	2.07	1.05	9.29E-4	2.47E-3	1.00	SUM1_LYTVA Transcription factor SUM-1 OS=Lytechinus variegatus OX=7654 GN=SUM-1 PE=2 SV=1
Gene.38302_AdHT2_1_(paired)_trimmed_(paired)_contig_43147_g.38302_m.38302	2.57	1.36	7.38E-5	2.47E-4	1.00	UniRef90_G1K9T0 NIMA related kinase 11 n=2 Tax=Anolis carolinensis TaxID=28377 RepID=G1K9T0_ANOCA
Gene.34738_AdHT2_1_(paired)_trimmed_(paired)_contig_36820_g.34738_m.34738	2.20	1.14	7.40E-5	2.48E-4	1.00	CEP95_HUMAN Centrosomal protein of 95 kDa OS=Homo sapiens OX=9606 GN=CEP95 PE=1 SV=1
Gene.53267_AdHT2_1_(paired)_trimmed_(paired)_contig_78443_g.53267_m.53267	4.02	2.01	3.71E-9	2.48E-8	1.20E-4	UniRef90_A0A210QGS5 Dynein assembly factor 3, axonemal n=1 Tax=Mizuhopecten yessoensis TaxID=6573 RepID=A0A210QGS5_MIZYE
Gene.38332_AdHT2_1_(paired)_trimmed_(paired)_contig_43205_g.38332_m.38332	2.90	1.53	9.40E-4	2.49E-3	1.00	NUSAP_DANRE Nucleolar and spindle-associated protein 1 OS=Danio rerio OX=7955 GN=nusap1 PE=2 SV=2
Gene.53794_AdHT2_1_(paired)_trimmed_(paired)_contig_80263_g.53794_m.53794	6.37	2.67	7.47E-5	2.50E-4	1.00	NMUR1_MOUSE Neuromedin-U receptor 1 OS=Mus musculus OX=10090 GN=Nmur1 PE=2 SV=2
Gene.17634_AdHT2_1_(paired)_trimmed_(paired)_contig_14539_g.17634_m.17634	3.10	1.63	4.35E-8	2.50E-7	1.41E-3	UniRef90_A0A5C1XAA4 Elav1 n=3 Tax=Golfingiida TaxID=792580 RepID=A0A5C1XAA4_9ANNE
Gene.35877_AdHT2_1_(paired)_trimmed_(paired)_contig_38740_g.35877_m.35877	4.43	2.15	3.74E-9	2.50E-8	1.21E-4	NUD12_MOUSE Peroxisomal NADH pyrophosphatase NUDT12 OS=Mus musculus OX=10090 GN=Nudt12 PE=1 SV=1
Gene.43857_AdHT2_1_(paired)_trimmed_(paired)_contig_54090_g.43857_m.43857	2.49	1.32	9.48E-4	2.51E-3	1.00	UniRef90_A0A210PNF6 Serine/threonine-protein kinase Nek11 n=2 Tax=Mizuhopecten yessoensis TaxID=6573 RepID=A0A210PNF6_MIZYE
Gene.7015_AdHT2_1_(paired)_trimmed_(paired)_contig_4796_g.7015_m.7015	2.20	1.14	7.51E-5	2.51E-4	1.00	UniRef90_A0A1S3HIA1 Serine hydroxymethyltransferase n=1 Tax=Lingula unguis TaxID=7574 RepID=A0A1S3HIA1_LINUN
Gene.43270_AdHT2_1_(paired)_trimmed_(paired)_contig_52940_g.43270_m.43270	3.00	1.59	5.17E-7	2.51E-6	0.02	KCNH7_HUMAN Potassium voltage-gated channel subfamily H member 7 OS=Homo sapiens OX=9606 GN=KCNH7 PE=2 SV=2
Gene.39859_AdHT2_1_(paired)_trimmed_(paired)_contig_46017_g.39859_m.39859	2.64	1.40	7.53E-5	2.52E-4	1.00	MK15_XENLA Mitogen-activated protein kinase 15 OS=Xenopus laevis OX=8355 GN=mapk15 PE=1 SV=1
Gene.50434_AdHT2_1_(paired)_trimmed_(paired)_contig_70150_g.50434_m.50434	3.53	1.82	6.21E-6	2.52E-5	0.20	DRC6_HUMAN Dynein regulatory complex subunit 6 OS=Homo sapiens OX=9606 GN=FBXL13 PE=2 SV=3
Gene.9219_AdHT2_1_(paired)_trimmed_(paired)_contig_6563_g.9219_m.9219	2.20	1.14	9.55E-4	2.53E-3	1.00	UniRef90_A0A1B6FYQ6 XK-related protein (Fragment) n=1 Tax=Cuerna arida TaxID=1464854 RepID=A0A1B6FYQ6_9HEMI
Gene.34998_AdHT2_1_(paired)_trimmed_(paired)_contig_37294_g.34998_m.34998	2.99	1.58	7.56E-5	2.53E-4	1.00	LRC69_XENLA Leucine-rich repeat-containing protein 69 OS=Xenopus laevis OX=8355 GN=lrrc69 PE=2 SV=1
Gene.62665_AdHT2_1_(paired)_trimmed_(paired)_contig_123032_g.62665_m.62665	7.92	2.99	5.22E-7	2.53E-6	0.02	UniRef90_R7TDP7 G_PROTEIN_RECEP_F1_2 domain-containing protein n=1 Tax=Capitella teleta TaxID=283909 RepID=R7TDP7_CAPTE
Gene.38223_AdHT2_1_(paired)_trimmed_(paired)_contig_42987_g.38223_m.38223	3.56	1.83	5.21E-7	2.53E-6	0.02	AAAD_BOVIN Arylacetamide deacetylase OS=Bos taurus OX=9913 GN=AADAC PE=2 SV=1
Gene.61371_AdHT2_1_(paired)_trimmed_(paired)_contig_115026_g.61371_m.61371	8.59	3.10	4.40E-8	2.53E-7	1.42E-3	UniRef90_A0A1C6ZYI1 Adipokinetic hormone receptor 2 n=3 Tax=Crassostrea TaxID=6564 RepID=A0A1C6ZYI1_CRAGI
Gene.46909_AdHT2_1_(paired)_trimmed_(paired)_contig_61179_g.46909_m.46909	2.82	1.49	9.60E-4	2.54E-3	1.00	UniRef90_K1Q9V0 WD repeat-containing protein 82 n=2 Tax=Crassostrea TaxID=6564 RepID=K1Q9V0_CRAGI
Gene.2977_AdHT2_1_(paired)_trimmed_(paired)_contig_1878_g.2977_m.2977	2.24	1.16	7.60E-5	2.54E-4	1.00	UniRef90_E1BV48 ATP-synt_C domain-containing protein n=9 Tax=Neognathae TaxID=8825 RepID=E1BV48_CHICK
Gene.29942_AdHT2_1_(paired)_trimmed_(paired)_contig_29502_g.29942_m.29942	2.09	1.06	9.64E-4	2.55E-3	1.00	LRIQ1_MOUSE Leucine-rich repeat and IQ domain-containing protein 1 OS=Mus musculus OX=10090 GN=Lrriq1 PE=2 SV=2
Gene.11605_AdHT2_1_(paired)_trimmed_(paired)_contig_8768_g.11605_m.11605	2.49	1.32	5.25E-7	2.55E-6	0.02	UniRef90_A0A556TTT0 Succinate--CoA ligase [ADP-forming] subunit beta, mitochondrial n=1 Tax=Bagarius yarrelli TaxID=175774 RepID=A0A556TTT0_BAGYA
Gene.45953_AdHT2_1_(paired)_trimmed_(paired)_contig_58986_g.45953_m.45953	3.88	1.96	9.65E-4	2.56E-3	1.00	UniRef90_R7UZV9 G_PROTEIN_RECEP_F1_2 domain-containing protein n=1 Tax=Capitella teleta TaxID=283909 RepID=R7UZV9_CAPTE
Gene.63877_AdHT2_1_(paired)_trimmed_(paired)_contig_131216_g.63877_m.63877	7.62	2.93	7.66E-5	2.56E-4	1.00	UniRef90_K1R6B6 Ladybird homeobox corepressor 1-like protein n=3 Tax=Crassostrea gigas TaxID=29159 RepID=K1R6B6_CRAGI
Gene.2504_AdHT2_1_(paired)_trimmed_(paired)_contig_1566_g.2504_m.2504	3.00	1.58	5.27E-7	2.56E-6	0.02	OPN4B_XENLA Melanopsin-B OS=Xenopus laevis OX=8355 GN=opn4b PE=2 SV=1
Gene.9231_AdHT2_1_(paired)_trimmed_(paired)_contig_6577_g.9231_m.9231	4.79	2.26	3.84E-9	2.56E-8	1.24E-4	MCM3_CHICK DNA replication licensing factor MCM3 OS=Gallus gallus OX=9031 GN=MCM3 PE=2 SV=1
Gene.527_AdHT2_1_(paired)_trimmed_(paired)_contig_303_g.527_m.527	4.76	2.25	3.32E-10	2.57E-9	1.07E-5	RSP5_CHLRE Flagellar radial spoke protein 5 OS=Chlamydomonas reinhardtii OX=3055 GN=RSP5 PE=1 SV=1
Gene.28642_AdHT2_1_(paired)_trimmed_(paired)_contig_27577_g.28642_m.28642	4.17	2.06	2.92E-11	2.58E-10	9.44E-7	RGS20_CHICK Regulator of G-protein signaling 20 OS=Gallus gallus OX=9031 GN=RGS20 PE=2 SV=1
Gene.48044_AdHT2_1_(paired)_trimmed_(paired)_contig_63883_g.48044_m.48044	2.93	1.55	9.74E-4	2.58E-3	1.00	SCNNB_PELSI Amiloride-sensitive sodium channel subunit beta OS=Pelodiscus sinensis OX=13735 GN=SCNN1B PE=3 SV=1
Gene.53924_AdHT2_1_(paired)_trimmed_(paired)_contig_80678_g.53924_m.53924	4.37	2.13	6.38E-6	2.58E-5	0.21	UniRef90_T1G446 c-SKI_SMAD_bind domain-containing protein n=1 Tax=Helobdella robusta TaxID=6412 RepID=T1G446_HELRO
Gene.44360_AdHT2_1_(paired)_trimmed_(paired)_contig_55308_g.44360_m.44360	3.29	1.72	5.33E-7	2.58E-6	0.02	UniRef90_R7UDS8 SUEL-type lectin domain-containing protein n=1 Tax=Capitella teleta TaxID=283909 RepID=R7UDS8_CAPTE
Gene.57747_AdHT2_1_(paired)_trimmed_(paired)_contig_95222_g.57747_m.57747	2.54	1.34	9.79E-4	2.59E-3	1.00	UniRef90_A0A1S3J4D8 GTP-binding protein REM 1 n=1 Tax=Lingula unguis TaxID=7574 RepID=A0A1S3J4D8_LINUN
Gene.61135_AdHT2_1_(paired)_trimmed_(paired)_contig_113466_g.61135_m.61135	4.66	2.22	7.75E-5	2.59E-4	1.00	AOFA_BOVIN Amine oxidase
Gene.58936_AdHT2_1_(paired)_trimmed_(paired)_contig_100738_g.58936_m.58936	3.76	1.91	6.40E-6	2.59E-5	0.21	BXA2_BOMMO Bombyxin A-2 OS=Bombyx mori OX=7091 GN=BBXA2 PE=1 SV=1
Gene.37146_AdHT2_1_(paired)_trimmed_(paired)_contig_40891_g.37146_m.37146	8.02	3.00	3.35E-10	2.59E-9	1.08E-5	ASIC1_CHICK Acid-sensing ion channel 1 OS=Gallus gallus OX=9031 GN=ASIC1 PE=1 SV=1
Gene.45069_AdHT2_1_(paired)_trimmed_(paired)_contig_57023_g.45069_m.45069	2.31	1.21	6.42E-6	2.60E-5	0.21	UniRef90_A0A1S3IMT7 peroxisomal bifunctional enzyme isoform X1 n=3 Tax=Lingula unguis TaxID=7574 RepID=A0A1S3IMT7_LINUN
Gene.26386_AdHT2_1_(paired)_trimmed_(paired)_contig_24565_g.26386_m.26386	3.63	1.86	5.37E-7	2.60E-6	0.02	SPAT4_HUMAN Spermatogenesis-associated protein 4 OS=Homo sapiens OX=9606 GN=SPATA4 PE=1 SV=1
Gene.16006_AdHT2_1_(paired)_trimmed_(paired)_contig_12916_g.16006_m.16006	3.06	1.61	3.90E-9	2.60E-8	1.26E-4	UniRef90_A0A452HMU5 Solute carrier family 25 member 20 n=2 Tax=Gopherus agassizii TaxID=38772 RepID=A0A452HMU5_9SAUR
Gene.54586_AdHT2_1_(paired)_trimmed_(paired)_contig_82920_g.54586_m.54586	3.38	1.76	6.44E-6	2.61E-5	0.21	UniRef90_K1R074 Suppressor of tumorigenicity protein 14 n=1 Tax=Crassostrea gigas TaxID=29159 RepID=K1R074_CRAGI
Gene.53177_AdHT2_1_(paired)_trimmed_(paired)_contig_78200_g.53177_m.53177	6.04	2.59	2.61E-12	2.62E-11	8.45E-8	UniRef90_A0A1S3H867 deoxyribodipyrimidine photo-lyase n=1 Tax=Lingula unguis TaxID=7574 RepID=A0A1S3H867_LINUN
Gene.54939_AdHT2_1_(paired)_trimmed_(paired)_contig_84235_g.54939_m.54939	5.22	2.38	7.88E-5	2.62E-4	1.00	UniRef90_R7V0H3 Amine oxidase n=1 Tax=Capitella teleta TaxID=283909 RepID=R7V0H3_CAPTE
Gene.46707_AdHT2_1_(paired)_trimmed_(paired)_contig_60697_g.46707_m.46707	3.35	1.74	5.42E-7	2.62E-6	0.02	CCD78_XENLA Coiled-coil domain-containing protein 78 OS=Xenopus laevis OX=8355 GN=ccdc78 PE=2 SV=1
Gene.53958_AdHT2_1_(paired)_trimmed_(paired)_contig_80769_g.53958_m.53958	8.42	3.07	3.93E-9	2.62E-8	1.27E-4	S40A1_MOUSE Solute carrier family 40 member 1 OS=Mus musculus OX=10090 GN=Slc40a1 PE=1 SV=1
Gene.34636_AdHT2_1_(paired)_trimmed_(paired)_contig_36684_g.34636_m.34636	2.18	1.13	9.95E-4	2.63E-3	1.00	UniRef90_A0A091GJZ7 Deacetylase sirtuin-type domain-containing protein (Fragment) n=8 Tax=Neognathae TaxID=8825 RepID=A0A091GJZ7_9AVES
Gene.59650_AdHT2_1_(paired)_trimmed_(paired)_contig_104536_g.59650_m.59650	14.01	3.81	4.59E-8	2.63E-7	1.49E-3	PAX5_HUMAN Paired box protein Pax-5 OS=Homo sapiens OX=9606 GN=PAX5 PE=1 SV=1
Gene.34053_AdHT2_1_(paired)_trimmed_(paired)_contig_35752_g.34053_m.34053	8.02	3.00	4.59E-8	2.63E-7	1.49E-3	UniRef90_A0A1S3IB52 Hexosyltransferase n=1 Tax=Lingula unguis TaxID=7574 RepID=A0A1S3IB52_LINUN
Gene.56060_AdHT2_1_(paired)_trimmed_(paired)_contig_88148_g.56060_m.56060	2.12	1.08	1.00E-3	2.64E-3	1.00	MOS_XENLA Serine/threonine-protein kinase mos OS=Xenopus laevis OX=8355 GN=mos PE=2 SV=1
Gene.54312_AdHT2_1_(paired)_trimmed_(paired)_contig_81984_g.54312_m.54312	8.64	3.11	2.64E-12	2.65E-11	8.55E-8	UniRef90_A0A2T7NST4 Sulfotransfer_1 domain-containing protein n=1 Tax=Pomacea canaliculata TaxID=400727 RepID=A0A2T7NST4_POMCA
Gene.60820_AdHT2_1_(paired)_trimmed_(paired)_contig_111245_g.60820_m.60820	2.85	1.51	1.00E-3	2.65E-3	1.00	UniRef90_A0A0G3VG04 Transporter n=2 Tax=Chilo suppressalis TaxID=168631 RepID=A0A0G3VG04_CHISP
Gene.27532_AdHT2_1_(paired)_trimmed_(paired)_contig_26029_g.27532_m.27532	4.29	2.10	3.00E-11	2.66E-10	9.73E-7	CFA65_CHICK Cilia- and flagella-associated protein 65 OS=Gallus gallus OX=9031 GN=CFAP65 PE=2 SV=2
Gene.32618_AdHT2_1_(paired)_trimmed_(paired)_contig_33378_g.32618_m.32618	2.17	1.12	7.98E-5	2.66E-4	1.00	UniRef90_A0A0N4WZ27 Elongation of very long chain fatty acids protein n=1 Tax=Haemonchus placei TaxID=6290 RepID=A0A0N4WZ27_HAEPC
Gene.8990_AdHT2_1_(paired)_trimmed_(paired)_contig_6390_g.8990_m.8990	2.66	1.41	5.51E-7	2.66E-6	0.02	CY1_BOVIN Cytochrome c1, heme protein, mitochondrial OS=Bos taurus OX=9913 GN=CYC1 PE=1 SV=2
Gene.60110_AdHT2_1_(paired)_trimmed_(paired)_contig_107026_g.60110_m.60110	4.69	2.23	6.61E-6	2.67E-5	0.21	FXDC2_MACFA Fatty acid hydroxylase domain-containing protein 2 OS=Macaca fascicularis OX=9541 GN=FAXDC2 PE=2 SV=1
Gene.56731_AdHT2_1_(paired)_trimmed_(paired)_contig_90782_g.56731_m.56731	6.29	2.65	4.66E-8	2.67E-7	1.51E-3	ADLO2_ARATH Protein ARABIDILLO 2 OS=Arabidopsis thaliana OX=3702 GN=At3g60350 PE=2 SV=1
Gene.63118_AdHT2_1_(paired)_trimmed_(paired)_contig_125006_g.63118_m.63118	7.28	2.86	8.07E-5	2.68E-4	1.00	UniRef90_R7TQD0 CTCK domain-containing protein n=1 Tax=Capitella teleta TaxID=283909 RepID=R7TQD0_CAPTE
Gene.1345_AdHT2_1_(paired)_trimmed_(paired)_contig_780_g.1345_m.1345	2.20	1.14	8.05E-5	2.68E-4	1.00	QCR2_HUMAN Cytochrome b-c1 complex subunit 2, mitochondrial OS=Homo sapiens OX=9606 GN=UQCRC2 PE=1 SV=3
Gene.33811_AdHT2_1_(paired)_trimmed_(paired)_contig_35353_g.33811_m.33811	4.66	2.22	6.64E-6	2.68E-5	0.22	UniRef90_A0A3P8VS12 Achaete-scute family bHLH transcription factor 4 n=1 Tax=Cynoglossus semilaevis TaxID=244447 RepID=A0A3P8VS12_CYNSE
Gene.63281_AdHT2_1_(paired)_trimmed_(paired)_contig_125961_g.63281_m.63281	12.11	3.60	4.67E-8	2.68E-7	1.51E-3	NGB1_ONCMY Neuroglobin-1 OS=Oncorhynchus mykiss OX=8022 GN=ngb1 PE=2 SV=1
Gene.20073_AdHT2_1_(paired)_trimmed_(paired)_contig_17120_g.20073_m.20073	3.36	1.75	2.68E-12	2.69E-11	8.69E-8	TTC23_HUMAN Tetratricopeptide repeat protein 23 OS=Homo sapiens OX=9606 GN=TTC23 PE=1 SV=1
Gene.33711_AdHT2_1_(paired)_trimmed_(paired)_contig_35199_g.33711_m.33711	4.42	2.14	5.59E-7	2.69E-6	0.02	UniRef90_A0A210QDU7 D-galactoside-specific lectin n=2 Tax=Mizuhopecten yessoensis TaxID=6573 RepID=A0A210QDU7_MIZYE
Gene.33154_AdHT2_1_(paired)_trimmed_(paired)_contig_34304_g.33154_m.33154	2.44	1.29	8.12E-5	2.70E-4	1.00	UniRef90_A0A3B4ARB2 Riboflavin kinase n=2 Tax=Oxudercinae TaxID=497678 RepID=A0A3B4ARB2_9GOBI
Gene.39685_AdHT2_1_(paired)_trimmed_(paired)_contig_45715_g.39685_m.39685	4.07	2.03	6.70E-6	2.70E-5	0.22	UniRef90_K1R5K4 Solute carrier family 28 member 3 (Fragment) n=2 Tax=Crassostrea gigas TaxID=29159 RepID=K1R5K4_CRAGI
Gene.29975_AdHT2_1_(paired)_trimmed_(paired)_contig_29548_g.29975_m.29975	2.35	1.23	6.69E-6	2.70E-5	0.22	UniRef90_A0A0F7YYL7 DeltaNp63alpha n=1 Tax=Biomphalaria glabrata TaxID=6526 RepID=A0A0F7YYL7_BIOGL
Gene.15091_AdHT2_1_(paired)_trimmed_(paired)_contig_11928_g.15091_m.15091	2.95	1.56	4.74E-8	2.71E-7	1.53E-3	UniRef90_G4W9E2 Lim1 n=1 Tax=Neanthes arenaceodentata TaxID=604281 RepID=G4W9E2_9ANNE
Gene.18437_AdHT2_1_(paired)_trimmed_(paired)_contig_15430_g.18437_m.18437	3.51	1.81	4.08E-9	2.71E-8	1.32E-4	LHX3_DANRE LIM/homeobox protein Lhx3 OS=Danio rerio OX=7955 GN=lhx3 PE=2 SV=1
Gene.43991_AdHT2_1_(paired)_trimmed_(paired)_contig_54476_g.43991_m.43991	8.86	3.15	2.37E-13	2.72E-12	7.66E-9	PPBT_CHICK Alkaline phosphatase, tissue-nonspecific isozyme OS=Gallus gallus OX=9031 GN=ALPL PE=2 SV=1
Gene.9982_AdHT2_1_(paired)_trimmed_(paired)_contig_7223_g.9982_m.9982	5.04	2.33	2.36E-13	2.72E-12	7.65E-9	UniRef90_X2J0U5 Ionotropic glutamate receptor 25a n=1 Tax=Caligus rogercresseyi TaxID=217165 RepID=X2J0U5_CALRO
Gene.22998_AdHT2_1_(paired)_trimmed_(paired)_contig_20398_g.22998_m.22998	7.89	2.98	1.03E-3	2.72E-3	1.00	PGDH_CAVPO 15-hydroxyprostaglandin dehydrogenase
Gene.36582_AdHT2_1_(paired)_trimmed_(paired)_contig_39870_g.36582_m.36582	2.54	1.34	1.03E-3	2.72E-3	1.00	TRI55_RAT Tripartite motif-containing protein 55 OS=Rattus norvegicus OX=10116 GN=Trim55 PE=1 SV=1
Gene.56064_AdHT2_1_(paired)_trimmed_(paired)_contig_88149_g.56064_m.56064	2.72	1.44	6.76E-6	2.72E-5	0.22	LRRN2_HUMAN Leucine-rich repeat neuronal protein 2 OS=Homo sapiens OX=9606 GN=LRRN2 PE=2 SV=2
Gene.28741_AdHT2_1_(paired)_trimmed_(paired)_contig_27704_g.28741_m.28741	4.21	2.08	2.37E-13	2.73E-12	7.68E-9	IQUB_MACFA IQ and ubiquitin-like domain-containing protein OS=Macaca fascicularis OX=9541 GN=IQUB PE=2 SV=2
Gene.27133_AdHT2_1_(paired)_trimmed_(paired)_contig_25475_g.27133_m.27133	3.29	1.72	1.04E-3	2.73E-3	1.00	UniRef90_A0A194RFY7 Patatin-like phospholipase domain-containing protein 2 n=2 Tax=Papilio TaxID=7145 RepID=A0A194RFY7_PAPMA
Gene.39297_AdHT2_1_(paired)_trimmed_(paired)_contig_45004_g.39297_m.39297	2.08	1.06	1.04E-3	2.73E-3	1.00	IP3KH_CAEEL Inositol-trisphosphate 3-kinase homolog OS=Caenorhabditis elegans OX=6239 GN=lfe-2 PE=1 SV=1
Gene.41352_AdHT2_1_(paired)_trimmed_(paired)_contig_48872_g.41352_m.41352	3.88	1.95	6.78E-6	2.73E-5	0.22	UniRef90_A0A423TDP1 Putative cardioacceleratory peptide receptor-like n=1 Tax=Penaeus vannamei TaxID=6689 RepID=A0A423TDP1_PENVA
Gene.41467_AdHT2_1_(paired)_trimmed_(paired)_contig_49126_g.41467_m.41467	14.89	3.90	5.67E-7	2.73E-6	0.02	UniRef90_A0A210QDU9 Delta-like protein 1 n=2 Tax=Mizuhopecten yessoensis TaxID=6573 RepID=A0A210QDU9_MIZYE
Gene.48642_AdHT2_1_(paired)_trimmed_(paired)_contig_65324_g.48642_m.48642	3.36	1.75	5.66E-7	2.73E-6	0.02	YCF4_BRAOL Photosystem I assembly protein Ycf4 OS=Brassica oleracea OX=3712 GN=ycf4 PE=3 SV=1
Gene.9020_AdHT2_1_(paired)_trimmed_(paired)_contig_6434_g.9020_m.9020	3.12	1.64	4.77E-8	2.73E-7	1.54E-3	UniRef90_A0A1B3Q5W2 Prospero n=1 Tax=Doryteuthis pealeii TaxID=1051067 RepID=A0A1B3Q5W2_DORPE
Gene.52660_AdHT2_1_(paired)_trimmed_(paired)_contig_76767_g.52660_m.52660	3.85	1.95	6.80E-6	2.74E-5	0.22	UniRef90_A0A210PF75 Neuropeptide FF receptor 2 n=1 Tax=Mizuhopecten yessoensis TaxID=6573 RepID=A0A210PF75_MIZYE
Gene.14578_AdHT2_1_(paired)_trimmed_(paired)_contig_11478_g.14578_m.14578	2.97	1.57	6.80E-6	2.74E-5	0.22	IMPG2_CHICK Interphotoreceptor matrix proteoglycan 2 OS=Gallus gallus OX=9031 GN=IMPG2 PE=1 SV=1
Gene.43260_AdHT2_1_(paired)_trimmed_(paired)_contig_52926_g.43260_m.43260	6.31	2.66	1.89E-15	2.75E-14	6.11E-11	UniRef90_V3ZY13 Kinesin motor domain-containing protein (Fragment) n=1 Tax=Lottia gigantea TaxID=225164 RepID=V3ZY13_LOTGI
Gene.26833_AdHT2_1_(paired)_trimmed_(paired)_contig_25093_g.26833_m.26833	2.06	1.04	8.29E-5	2.75E-4	1.00	DTNB_HUMAN Dystrobrevin beta OS=Homo sapiens OX=9606 GN=DTNB PE=1 SV=1
Gene.35496_AdHT2_1_(paired)_trimmed_(paired)_contig_38084_g.35496_m.35496	3.37	1.75	8.33E-5	2.76E-4	1.00	UniRef90_R7VHV8 G_PROTEIN_RECEP_F1_2 domain-containing protein (Fragment) n=1 Tax=Capitella teleta TaxID=283909 RepID=R7VHV8_CAPTE
Gene.47839_AdHT2_1_(paired)_trimmed_(paired)_contig_63314_g.47839_m.47839	2.64	1.40	8.31E-5	2.76E-4	1.00	RASD1_HUMAN Dexamethasone-induced Ras-related protein 1 OS=Homo sapiens OX=9606 GN=RASD1 PE=1 SV=1
Gene.63083_AdHT2_1_(paired)_trimmed_(paired)_contig_124788_g.63083_m.63083	2.80	1.48	6.84E-6	2.76E-5	0.22	UniRef90_A0A2P6KXW8 Aromatic-amino-acid aminotransferase 1 n=1 Tax=Nephila clavipes TaxID=2585209 RepID=A0A2P6KXW8_NEPCL
Gene.42481_AdHT2_1_(paired)_trimmed_(paired)_contig_51232_g.42481_m.42481	2.38	1.25	6.86E-6	2.76E-5	0.22	SSNA1_HUMAN Sjoegren syndrome nuclear autoantigen 1 OS=Homo sapiens OX=9606 GN=SSNA1 PE=1 SV=2
Gene.52735_AdHT2_1_(paired)_trimmed_(paired)_contig_76902_g.52735_m.52735	5.91	2.56	2.41E-13	2.77E-12	7.82E-9	UniRef90_A0A0A7RRL3 I-type lectin-like protein 3 n=1 Tax=Littorina littorea TaxID=31216 RepID=A0A0A7RRL3_LITLI
Gene.51049_AdHT2_1_(paired)_trimmed_(paired)_contig_71935_g.51049_m.51049	4.11	2.04	4.84E-8	2.77E-7	1.57E-3	LRC34_MOUSE Leucine-rich repeat-containing protein 34 OS=Mus musculus OX=10090 GN=Lrrc34 PE=1 SV=1
Gene.62445_AdHT2_1_(paired)_trimmed_(paired)_contig_122345_g.62445_m.62445	57.10	5.84	2.42E-13	2.78E-12	7.84E-9	SCMC1_HUMAN Calcium-binding mitochondrial carrier protein SCaMC-1 OS=Homo sapiens OX=9606 GN=SLC25A24 PE=1 SV=2
Gene.21470_AdHT2_1_(paired)_trimmed_(paired)_contig_18627_g.21470_m.21470	3.22	1.69	6.90E-6	2.78E-5	0.22	RAIN_MOUSE Ras-interacting protein 1 OS=Mus musculus OX=10090 GN=Rasip1 PE=1 SV=3
Gene.57812_AdHT2_1_(paired)_trimmed_(paired)_contig_95552_g.57812_m.57812	4.54	2.18	5.77E-7	2.78E-6	0.02	UniRef90_R7URJ9 UDP-glucuronosyltransferase n=1 Tax=Capitella teleta TaxID=283909 RepID=R7URJ9_CAPTE
Gene.32951_AdHT2_1_(paired)_trimmed_(paired)_contig_33932_g.32951_m.32951	3.41	1.77	4.86E-8	2.78E-7	1.57E-3	RN220_MACFA E3 ubiquitin-protein ligase RNF220 OS=Macaca fascicularis OX=9541 GN=RNF220 PE=2 SV=1
Gene.16832_AdHT2_1_(paired)_trimmed_(paired)_contig_13774_g.16832_m.16832	2.36	1.24	1.06E-3	2.79E-3	1.00	SELO1_DANRE Protein adenylyltransferase SelO-1, mitochondrial OS=Danio rerio OX=7955 GN=selenoo1 PE=3 SV=2
Gene.37925_AdHT2_1_(paired)_trimmed_(paired)_contig_42376_g.37925_m.37925	2.60	1.38	6.94E-6	2.79E-5	0.22	UniRef90_R7V4P4 Protein kinase domain-containing protein n=1 Tax=Capitella teleta TaxID=283909 RepID=R7V4P4_CAPTE
Gene.35077_AdHT2_1_(paired)_trimmed_(paired)_contig_37402_g.35077_m.35077	2.24	1.17	6.93E-6	2.79E-5	0.22	ALMS1_HUMAN Alstrom syndrome protein 1 OS=Homo sapiens OX=9606 GN=ALMS1 PE=1 SV=4
Gene.62305_AdHT2_1_(paired)_trimmed_(paired)_contig_121972_g.62305_m.62305	19.39	4.28	3.63E-10	2.79E-9	1.17E-5	B4GT4_RAT Beta-1,4-galactosyltransferase 4 OS=Rattus norvegicus OX=10116 GN=B4galt4 PE=2 SV=1
Gene.38615_AdHT2_1_(paired)_trimmed_(paired)_contig_43683_g.38615_m.38615	2.02	1.01	1.07E-3	2.80E-3	1.00	UniRef90_A0A1S3KH87 carbohydrate sulfotransferase 1 n=1 Tax=Lingula unguis TaxID=7574 RepID=A0A1S3KH87_LINUN
Gene.60478_AdHT2_1_(paired)_trimmed_(paired)_contig_109224_g.60478_m.60478	3.18	1.67	8.44E-5	2.80E-4	1.00	DYC1_CAEEL Dystrophin-like protein 1 OS=Caenorhabditis elegans OX=6239 GN=dyc-1 PE=1 SV=1
Gene.39742_AdHT2_1_(paired)_trimmed_(paired)_contig_45796_g.39742_m.39742	2.66	1.41	8.47E-5	2.80E-4	1.00	UniRef90_K1Q922 Solute carrier family 13 member 2 n=1 Tax=Crassostrea gigas TaxID=29159 RepID=K1Q922_CRAGI
Gene.31885_AdHT2_1_(paired)_trimmed_(paired)_contig_32299_g.31885_m.31885	3.41	1.77	4.90E-8	2.80E-7	1.59E-3	F183B_MOUSE Protein FAM183B OS=Mus musculus OX=10090 GN=Fam183b PE=1 SV=2
Gene.38396_AdHT2_1_(paired)_trimmed_(paired)_contig_43320_g.38396_m.38396	4.05	2.02	3.18E-11	2.81E-10	1.03E-6	WDR78_HUMAN WD repeat-containing protein 78 OS=Homo sapiens OX=9606 GN=WDR78 PE=2 SV=1
Gene.56309_AdHT2_1_(paired)_trimmed_(paired)_contig_89109_g.56309_m.56309	3.86	1.95	7.00E-6	2.81E-5	0.23	UniRef90_A0A0L8G3N3 Protein kinase domain-containing protein n=2 Tax=Octopus bimaculoides TaxID=37653 RepID=A0A0L8G3N3_OCTBM
Gene.43072_AdHT2_1_(paired)_trimmed_(paired)_contig_52435_g.43072_m.43072	4.39	2.13	4.23E-9	2.81E-8	1.37E-4	UniRef90_A0A1A7WLG8 Glycine receptor, alpha 4a n=4 Tax=Percomorphaceae TaxID=1489872 RepID=A0A1A7WLG8_9TELE
Gene.57626_AdHT2_1_(paired)_trimmed_(paired)_contig_94718_g.57626_m.57626	2.86	1.52	1.08E-3	2.82E-3	1.00	TRYP_SARBU Trypsin OS=Sarcophaga bullata OX=7385 PE=1 SV=1
Gene.50717_AdHT2_1_(paired)_trimmed_(paired)_contig_70925_g.50717_m.50717	4.96	2.31	5.86E-7	2.82E-6	0.02	GSC_DROME Homeobox protein goosecoid OS=Drosophila melanogaster OX=7227 GN=Gsc PE=2 SV=2
Gene.60180_AdHT2_1_(paired)_trimmed_(paired)_contig_107428_g.60180_m.60180	30.67	4.94	4.26E-9	2.82E-8	1.38E-4	UniRef90_A0A084WDV4 AGAP005001-PA-like protein n=1 Tax=Anopheles sinensis TaxID=74873 RepID=A0A084WDV4_ANOSI
Gene.6754_AdHT2_1_(paired)_trimmed_(paired)_contig_4587_g.6754_m.6754	12.29	3.62	7.03E-6	2.83E-5	0.23	PXDN_MOUSE Peroxidasin homolog OS=Mus musculus OX=10090 GN=Pxdn PE=1 SV=2
Gene.60788_AdHT2_1_(paired)_trimmed_(paired)_contig_111016_g.60788_m.60788	6.78	2.76	8.59E-5	2.84E-4	1.00	UniRef90_X2B1W9 G_PROTEIN_RECEP_F1_2 domain-containing protein n=1 Tax=Capitella teleta TaxID=283909 RepID=X2B1W9_CAPTE
Gene.46370_AdHT2_1_(paired)_trimmed_(paired)_contig_59879_g.46370_m.46370	7.14	2.84	5.91E-7	2.84E-6	0.02	LOXH1_HUMAN Lipoxygenase homology domain-containing protein 1 OS=Homo sapiens OX=9606 GN=LOXHD1 PE=2 SV=4
Gene.43512_AdHT2_1_(paired)_trimmed_(paired)_contig_53353_g.43512_m.43512	3.45	1.79	5.90E-7	2.84E-6	0.02	UniRef90_K1Q4Y0 Ethanolamine kinase 1 n=2 Tax=Crassostrea gigas TaxID=29159 RepID=K1Q4Y0_CRAGI
Gene.46204_AdHT2_1_(paired)_trimmed_(paired)_contig_59472_g.46204_m.46204	4.04	2.01	4.98E-8	2.84E-7	1.61E-3	UniRef90_Q9QXT0 Protein canopy homolog 2 n=19 Tax=Eutheria TaxID=9347 RepID=CNPY2_MOUSE
Gene.45995_AdHT2_1_(paired)_trimmed_(paired)_contig_59039_g.45995_m.45995	2.64	1.40	1.09E-3	2.85E-3	1.00	CKS1_MOUSE Cyclin-dependent kinases regulatory subunit 1 OS=Mus musculus OX=10090 GN=Cks1b PE=3 SV=1
Gene.44387_AdHT2_1_(paired)_trimmed_(paired)_contig_55353_g.44387_m.44387	2.52	1.33	1.09E-3	2.85E-3	1.00	DPOLA_XENLA DNA polymerase alpha catalytic subunit OS=Xenopus laevis OX=8355 GN=pola1 PE=1 SV=1
Gene.49823_AdHT2_1_(paired)_trimmed_(paired)_contig_68532_g.49823_m.49823	6.93	2.79	4.99E-8	2.85E-7	1.62E-3	PUA1A_XENLA Adenylosuccinate synthetase isozyme 1 A OS=Xenopus laevis OX=8355 GN=adssl1-a PE=2 SV=1
Gene.36514_AdHT2_1_(paired)_trimmed_(paired)_contig_39769_g.36514_m.36514	5.02	2.33	2.49E-13	2.86E-12	8.07E-9	UniRef90_V5TBY3 7B2 neuropeptide secretogranin-V n=1 Tax=Platynereis dumerilii TaxID=6359 RepID=V5TBY3_PLADU
Gene.31876_AdHT2_1_(paired)_trimmed_(paired)_contig_32291_g.31876_m.31876	2.66	1.41	1.09E-3	2.86E-3	1.00	UniRef90_T1EE69 Peptidase_M14 domain-containing protein n=1 Tax=Helobdella robusta TaxID=6412 RepID=T1EE69_HELRO
Gene.29344_AdHT2_1_(paired)_trimmed_(paired)_contig_28574_g.29344_m.29344	2.30	1.20	8.64E-5	2.86E-4	1.00	UniRef90_R7TQ85 DH domain-containing protein (Fragment) n=1 Tax=Capitella teleta TaxID=283909 RepID=R7TQ85_CAPTE
Gene.19833_AdHT2_1_(paired)_trimmed_(paired)_contig_16889_g.19833_m.19833	2.09	1.07	8.66E-5	2.86E-4	1.00	UniRef90_R7TRG3 Aamy domain-containing protein n=1 Tax=Capitella teleta TaxID=283909 RepID=R7TRG3_CAPTE
Gene.52999_AdHT2_1_(paired)_trimmed_(paired)_contig_77709_g.52999_m.52999	9.08	3.18	2.86E-12	2.87E-11	9.28E-8	KCNB1_HUMAN Potassium voltage-gated channel subfamily B member 1 OS=Homo sapiens OX=9606 GN=KCNB1 PE=1 SV=2
Gene.59163_AdHT2_1_(paired)_trimmed_(paired)_contig_102058_g.59163_m.59163	11.02	3.46	2.24E-14	2.87E-13	7.26E-10	UniRef90_A0A1S3IZV1 kelch domain-containing protein 10 isoform X3 n=1 Tax=Lingula unguis TaxID=7574 RepID=A0A1S3IZV1_LINUN
Gene.17668_AdHT2_1_(paired)_trimmed_(paired)_contig_14563_g.17668_m.17668	4.88	2.29	2.24E-14	2.87E-13	7.26E-10	UniRef90_A0A1S3K9C6 androglobin n=1 Tax=Lingula unguis TaxID=7574 RepID=A0A1S3K9C6_LINUN
Gene.36342_AdHT2_1_(paired)_trimmed_(paired)_contig_39477_g.36342_m.36342	3.74	1.90	7.14E-6	2.87E-5	0.23	UniRef90_R7UIY0 Carboxylic ester hydrolase (Fragment) n=1 Tax=Capitella teleta TaxID=283909 RepID=R7UIY0_CAPTE
Gene.63081_AdHT2_1_(paired)_trimmed_(paired)_contig_124785_g.63081_m.63081	7.96	2.99	5.98E-7	2.87E-6	0.02	UniRef90_R7U5B9 G_PROTEIN_RECEP_F1_2 domain-containing protein n=1 Tax=Capitella teleta TaxID=283909 RepID=R7U5B9_CAPTE
Gene.33858_AdHT2_1_(paired)_trimmed_(paired)_contig_35458_g.33858_m.33858	2.15	1.11	1.10E-3	2.88E-3	1.00	VGLU2_RAT Vesicular glutamate transporter 2 OS=Rattus norvegicus OX=10116 GN=Slc17a6 PE=1 SV=1
Gene.7918_AdHT2_1_(paired)_trimmed_(paired)_contig_5473_g.7918_m.7918	2.39	1.26	8.72E-5	2.88E-4	1.00	LAMC1_DROME Laminin subunit gamma-1 OS=Drosophila melanogaster OX=7227 GN=LanB2 PE=2 SV=2
Gene.62438_AdHT2_1_(paired)_trimmed_(paired)_contig_122320_g.62438_m.62438	985.34	9.94	2.89E-12	2.89E-11	9.35E-8	LGR5_BOVIN Leucine-rich repeat-containing G-protein coupled receptor 5 OS=Bos taurus OX=9913 GN=LGR5 PE=3 SV=2
Gene.58390_AdHT2_1_(paired)_trimmed_(paired)_contig_98089_g.58390_m.58390	8.11	3.02	2.52E-13	2.89E-12	8.16E-9	UniRef90_A0A384BLI1 aquaporin-8 isoform X1 n=4 Tax=Carnivora TaxID=33554 RepID=A0A384BLI1_URSMA
Gene.23566_AdHT2_1_(paired)_trimmed_(paired)_contig_21137_g.23566_m.23566	4.43	2.15	5.07E-8	2.89E-7	1.64E-3	NPHP3_MOUSE Nephrocystin-3 OS=Mus musculus OX=10090 GN=Nphp3 PE=1 SV=2
Gene.52614_AdHT2_1_(paired)_trimmed_(paired)_contig_76602_g.52614_m.52614	4.69	2.23	1.11E-3	2.90E-3	1.00	UniRef90_Q07DN5 Farnesoic acid O-methyltransferase long isoform (Fragment) n=3 Tax=Penaeus TaxID=133894 RepID=Q07DN5_PENME
Gene.1829_AdHT2_1_(paired)_trimmed_(paired)_contig_1087_g.1829_m.1829	2.26	1.18	8.79E-5	2.90E-4	1.00	UniRef90_H9IZX7 Josephin domain-containing protein n=1 Tax=Bombyx mori TaxID=7091 RepID=H9IZX7_BOMMO
Gene.51126_AdHT2_1_(paired)_trimmed_(paired)_contig_72203_g.51126_m.51126	6.27	2.65	6.04E-7	2.90E-6	0.02	RAB38_HUMAN Ras-related protein Rab-38 OS=Homo sapiens OX=9606 GN=RAB38 PE=1 SV=1
Gene.51139_AdHT2_1_(paired)_trimmed_(paired)_contig_72231_g.51139_m.51139	2.92	1.55	6.06E-7	2.91E-6	0.02	UniRef90_C3XW88 Methyltransf_11 domain-containing protein n=2 Tax=Branchiostoma floridae TaxID=7739 RepID=C3XW88_BRAFL
Gene.40382_AdHT2_1_(paired)_trimmed_(paired)_contig_47050_g.40382_m.40382	2.92	1.54	6.07E-7	2.91E-6	0.02	GRAN_MOUSE Grancalcin OS=Mus musculus OX=10090 GN=Gca PE=1 SV=1
Gene.3902_AdHT2_1_(paired)_trimmed_(paired)_contig_2566_g.3902_m.3902	2.23	1.16	8.85E-5	2.92E-4	1.00	DHR12_BOVIN Dehydrogenase/reductase SDR family member 12 OS=Bos taurus OX=9913 GN=DHRS12 PE=2 SV=1
Gene.27972_AdHT2_1_(paired)_trimmed_(paired)_contig_26597_g.27972_m.27972	3.57	1.84	7.27E-6	2.92E-5	0.24	UniRef90_F5CA69 Ecdysone-induced protein 78c n=1 Tax=Haliotis diversicolor TaxID=36095 RepID=F5CA69_HALDV
Gene.10870_AdHT2_1_(paired)_trimmed_(paired)_contig_8039_g.10870_m.10870	4.26	2.09	3.81E-10	2.92E-9	1.23E-5	UniRef90_K1QBF2 Visual system homeobox 2 n=4 Tax=Crassostrea TaxID=6564 RepID=K1QBF2_CRAGI
Gene.8536_AdHT2_1_(paired)_trimmed_(paired)_contig_5991_g.8536_m.8536	2.42	1.28	1.12E-3	2.93E-3	1.00	SLBP1_XENLA Histone RNA hairpin-binding protein OS=Xenopus laevis OX=8355 GN=slbp1 PE=1 SV=1
Gene.37329_AdHT2_1_(paired)_trimmed_(paired)_contig_41237_g.37329_m.37329	3.80	1.93	3.34E-11	2.94E-10	1.08E-6	UniRef90_V4B8T7 Phosphodiesterase n=1 Tax=Lottia gigantea TaxID=225164 RepID=V4B8T7_LOTGI
Gene.32461_AdHT2_1_(paired)_trimmed_(paired)_contig_33095_g.32461_m.32461	5.27	2.40	2.94E-12	2.94E-11	9.53E-8	UniRef90_K1PKW0 Short transient receptor potential channel 6 n=2 Tax=Crassostrea gigas TaxID=29159 RepID=K1PKW0_CRAGI
Gene.41881_AdHT2_1_(paired)_trimmed_(paired)_contig_49912_g.41881_m.41881	5.35	2.42	2.30E-14	2.94E-13	7.44E-10	UniRef90_R7TUB7 Death domain-containing protein n=1 Tax=Capitella teleta TaxID=283909 RepID=R7TUB7_CAPTE
Gene.56552_AdHT2_1_(paired)_trimmed_(paired)_contig_90069_g.56552_m.56552	2.97	1.57	1.13E-3	2.94E-3	1.00	NTR1_MOUSE Neurotensin receptor type 1 OS=Mus musculus OX=10090 GN=Ntsr1 PE=1 SV=1
Gene.12025_AdHT2_1_(paired)_trimmed_(paired)_contig_9120_g.12025_m.12025	2.47	1.31	1.13E-3	2.94E-3	1.00	UniRef90_A0A409V781 H3k9 methyltransferase (Fragment) n=1 Tax=Mytilus galloprovincialis TaxID=29158 RepID=A0A409V781_MYTGA
Gene.58449_AdHT2_1_(paired)_trimmed_(paired)_contig_98315_g.58449_m.58449	3.85	1.95	1.13E-3	2.95E-3	1.00	UniRef90_A0A1U7S163 opsin-5 n=4 Tax=Crocodylia TaxID=1294634 RepID=A0A1U7S163_ALLSI
Gene.43359_AdHT2_1_(paired)_trimmed_(paired)_contig_53052_g.43359_m.43359	3.03	1.60	6.17E-7	2.95E-6	0.02	UniRef90_B7PBM3 Voltage-gated channel, putative n=1 Tax=Ixodes scapularis TaxID=6945 RepID=B7PBM3_IXOSC
Gene.60287_AdHT2_1_(paired)_trimmed_(paired)_contig_108032_g.60287_m.60287	6.12	2.61	5.19E-8	2.95E-7	1.68E-3	EOGT_DROME EGF domain-specific O-linked N-acetylglucosamine transferase OS=Drosophila melanogaster OX=7227 GN=Eogt PE=1 SV=1
Gene.48919_AdHT2_1_(paired)_trimmed_(paired)_contig_66046_g.48919_m.48919	5.44	2.44	4.45E-9	2.95E-8	1.44E-4	PTF1A_DANRE Pancreas transcription factor 1 subunit alpha OS=Danio rerio OX=7955 GN=ptf1a PE=2 SV=1
Gene.48010_AdHT2_1_(paired)_trimmed_(paired)_contig_63797_g.48010_m.48010	2.63	1.39	1.14E-3	2.96E-3	1.00	UniRef90_R7V3K9 SUEL-type lectin domain-containing protein n=1 Tax=Capitella teleta TaxID=283909 RepID=R7V3K9_CAPTE
Gene.44900_AdHT2_1_(paired)_trimmed_(paired)_contig_56608_g.44900_m.44900	2.18	1.13	1.13E-3	2.96E-3	1.00	UniRef90_V4CDQ3 Pyr_redox_2 domain-containing protein n=1 Tax=Lottia gigantea TaxID=225164 RepID=V4CDQ3_LOTGI
Gene.15039_AdHT2_1_(paired)_trimmed_(paired)_contig_11882_g.15039_m.15039	2.16	1.11	8.99E-5	2.96E-4	1.00	AL3B1_RAT Aldehyde dehydrogenase family 3 member B1 OS=Rattus norvegicus OX=10116 GN=Aldh3b1 PE=2 SV=1
Gene.51710_AdHT2_1_(paired)_trimmed_(paired)_contig_73984_g.51710_m.51710	5.99	2.58	7.39E-6	2.96E-5	0.24	SKOR1_HUMAN SKI family transcriptional corepressor 1 OS=Homo sapiens OX=9606 GN=SKOR1 PE=1 SV=1
Gene.57727_AdHT2_1_(paired)_trimmed_(paired)_contig_95114_g.57727_m.57727	2.74	1.45	9.02E-5	2.97E-4	1.00	UniRef90_A0A369SAE3 Cilia-and flagella-associated protein 46 n=1 Tax=Trichoplax sp. H2 TaxID=287889 RepID=A0A369SAE3_9METZ
Gene.47652_AdHT2_1_(paired)_trimmed_(paired)_contig_62861_g.47652_m.47652	2.70	1.43	9.01E-5	2.97E-4	1.00	RBM47_RAT RNA-binding protein 47 OS=Rattus norvegicus OX=10116 GN=Rbm47 PE=2 SV=1
Gene.52580_AdHT2_1_(paired)_trimmed_(paired)_contig_76547_g.52580_m.52580	4.34	2.12	6.21E-7	2.97E-6	0.02	UniRef90_A0A4W5QRT1 Endothelin converting enzyme 2b n=1 Tax=Hucho hucho TaxID=62062 RepID=A0A4W5QRT1_9TELE
Gene.28530_AdHT2_1_(paired)_trimmed_(paired)_contig_27423_g.28530_m.28530	3.63	1.86	1.14E-3	2.98E-3	1.00	ITPR_DROME Inositol 1,4,5-trisphosphate receptor OS=Drosophila melanogaster OX=7227 GN=Itp-r83A PE=2 SV=3
Gene.47770_AdHT2_1_(paired)_trimmed_(paired)_contig_63164_g.47770_m.47770	2.78	1.48	9.05E-5	2.98E-4	1.00	UniRef90_A0A1S3JAF6 acetylcholine receptor subunit alpha-like 1 n=1 Tax=Lingula unguis TaxID=7574 RepID=A0A1S3JAF6_LINUN
Gene.59285_AdHT2_1_(paired)_trimmed_(paired)_contig_102756_g.59285_m.59285	4.46	2.16	7.44E-6	2.98E-5	0.24	CD63_BOVIN CD63 antigen OS=Bos taurus OX=9913 GN=CD63 PE=2 SV=4
Gene.63516_AdHT2_1_(paired)_trimmed_(paired)_contig_127421_g.63516_m.63516	26.84	4.75	6.23E-7	2.98E-6	0.02	OPN4A_GADMO Melanopsin-A OS=Gadus morhua OX=8049 GN=opn4a PE=2 SV=1
Gene.62478_AdHT2_1_(paired)_trimmed_(paired)_contig_122424_g.62478_m.62478	10.68	3.42	2.62E-13	2.99E-12	8.48E-9	UniRef90_A0A061EM63 Cyclopropane-fatty-acyl-phospholipid synthase isoform 1 n=10 Tax=Malvaceae TaxID=3629 RepID=A0A061EM63_THECC
Gene.57861_AdHT2_1_(paired)_trimmed_(paired)_contig_95806_g.57861_m.57861	2.87	1.52	1.16E-3	3.01E-3	1.00	UniRef90_A0A139WBB7 RING finger protein nhl-1-like Protein n=1 Tax=Tribolium castaneum TaxID=7070 RepID=A0A139WBB7_TRICA
Gene.9214_AdHT2_1_(paired)_trimmed_(paired)_contig_6559_g.9214_m.9214	3.07	1.62	5.30E-8	3.01E-7	1.72E-3	UniRef90_A0A1S3IJE2 mucin-17 n=1 Tax=Lingula unguis TaxID=7574 RepID=A0A1S3IJE2_LINUN
Gene.58867_AdHT2_1_(paired)_trimmed_(paired)_contig_100345_g.58867_m.58867	6.04	2.60	3.44E-11	3.02E-10	1.12E-6	TRAF4_MOUSE TNF receptor-associated factor 4 OS=Mus musculus OX=10090 GN=Traf4 PE=1 SV=2
Gene.43132_AdHT2_1_(paired)_trimmed_(paired)_contig_52582_g.43132_m.43132	2.71	1.44	1.16E-3	3.02E-3	1.00	UniRef90_A0A3Q3W359 G elongation factor, mitochondrial 2 n=3 Tax=Mola mola TaxID=94237 RepID=A0A3Q3W359_MOLML
Gene.18861_AdHT2_1_(paired)_trimmed_(paired)_contig_15863_g.18861_m.18861	2.52	1.33	1.16E-3	3.02E-3	1.00	UniRef90_K1RHE9 Chymotrypsin-like elastase family member 2A n=1 Tax=Crassostrea gigas TaxID=29159 RepID=K1RHE9_CRAGI
Gene.62839_AdHT2_1_(paired)_trimmed_(paired)_contig_123645_g.62839_m.62839	11.49	3.52	6.34E-7	3.03E-6	0.02	UniRef90_A0A1A8ANQ1 Opsin 5 (Fragment) n=8 Tax=Nothobranchius TaxID=28779 RepID=A0A1A8ANQ1_NOTFU
Gene.15759_AdHT2_1_(paired)_trimmed_(paired)_contig_12622_g.15759_m.15759	3.07	1.62	5.35E-8	3.03E-7	1.73E-3	UniRef90_A0A2C9JSS3 Polypeptide N-acetylgalactosaminyltransferase n=1 Tax=Biomphalaria glabrata TaxID=6526 RepID=A0A2C9JSS3_BIOGL
Gene.13331_AdHT2_1_(paired)_trimmed_(paired)_contig_10272_g.13331_m.13331	5.59	2.48	2.66E-13	3.04E-12	8.62E-9	MTAP_DANRE S-methyl-5'-thioadenosine phosphorylase OS=Danio rerio OX=7955 GN=mtap PE=2 SV=2
Gene.39572_AdHT2_1_(paired)_trimmed_(paired)_contig_45504_g.39572_m.39572	3.99	2.00	7.60E-6	3.04E-5	0.25	PAO6_ORYSJ Polyamine oxidase 6 OS=Oryza sativa subsp. japonica OX=39947 GN=PAO6 PE=2 SV=1
Gene.62913_AdHT2_1_(paired)_trimmed_(paired)_contig_123962_g.62913_m.62913	10.31	3.37	6.37E-7	3.04E-6	0.02	UniRef90_A0A0K0YBE9 Go coupled opsin 2 n=1 Tax=Platynereis dumerilii TaxID=6359 RepID=A0A0K0YBE9_PLADU
Gene.42182_AdHT2_1_(paired)_trimmed_(paired)_contig_50603_g.42182_m.42182	2.03	1.02	1.17E-3	3.05E-3	1.00	GAR1_MOUSE H/ACA ribonucleoprotein complex subunit 1 OS=Mus musculus OX=10090 GN=Gar1 PE=1 SV=1
Gene.37066_AdHT2_1_(paired)_trimmed_(paired)_contig_40720_g.37066_m.37066	5.39	2.43	3.99E-10	3.05E-9	1.29E-5	UniRef90_T1EEA3 Rieske domain-containing protein n=1 Tax=Helobdella robusta TaxID=6412 RepID=T1EEA3_HELRO
Gene.29826_AdHT2_1_(paired)_trimmed_(paired)_contig_29326_g.29826_m.29826	5.41	2.44	2.68E-13	3.06E-12	8.67E-9	UniRef90_A0A2G8KS87 Putative serine/threonine/tyrosine-interacting-like protein 1 n=2 Tax=Stichopus japonicus TaxID=307972 RepID=A0A2G8KS87_STIJA
Gene.11027_AdHT2_1_(paired)_trimmed_(paired)_contig_8183_g.11027_m.11027	2.33	1.22	1.18E-3	3.06E-3	1.00	AN32A_DROPS Acidic leucine-rich nuclear phosphoprotein 32 family member A OS=Drosophila pseudoobscura pseudoobscura OX=46245 GN=Anp32a PE=3 SV=2
Gene.62402_AdHT2_1_(paired)_trimmed_(paired)_contig_122221_g.62402_m.62402	5.67	2.50	9.33E-5	3.07E-4	1.00	UniRef90_K1QXC3 Cytochrome P450 1A1 n=1 Tax=Crassostrea gigas TaxID=29159 RepID=K1QXC3_CRAGI
Gene.59094_AdHT2_1_(paired)_trimmed_(paired)_contig_101598_g.59094_m.59094	12.64	3.66	4.65E-9	3.07E-8	1.50E-4	CRUM2_MOUSE Protein crumbs homolog 2 OS=Mus musculus OX=10090 GN=Crb2 PE=1 SV=3
Gene.25713_AdHT2_1_(paired)_trimmed_(paired)_contig_23728_g.25713_m.25713	4.25	2.09	4.03E-10	3.07E-9	1.30E-5	UniRef90_K1PBH3 Dynein heavy chain 3, axonemal n=6 Tax=Crassostrea TaxID=6564 RepID=K1PBH3_CRAGI
Gene.22403_AdHT2_1_(paired)_trimmed_(paired)_contig_19704_g.22403_m.22403	3.65	1.87	4.02E-10	3.07E-9	1.30E-5	DRC9_MOUSE Dynein regulatory complex protein 9 OS=Mus musculus OX=10090 GN=Iqcg PE=1 SV=1
Gene.33169_AdHT2_1_(paired)_trimmed_(paired)_contig_34330_g.33169_m.33169	2.32	1.21	1.18E-3	3.08E-3	1.00	ALDR_PIG Aldo-keto reductase family 1 member B1 OS=Sus scrofa OX=9823 GN=AKR1B1 PE=1 SV=2
Gene.37628_AdHT2_1_(paired)_trimmed_(paired)_contig_41799_g.37628_m.37628	3.07	1.62	9.37E-5	3.08E-4	1.00	UniRef90_A0A1A8HHV4 Elongation of very long chain fatty acids protein (Fragment) n=1 Tax=Nothobranchius korthausae TaxID=1143690 RepID=A0A1A8HHV4_9TELE
Gene.20095_AdHT2_1_(paired)_trimmed_(paired)_contig_17143_g.20095_m.20095	2.40	1.26	7.69E-6	3.08E-5	0.25	UniRef90_R7U7Z4 Carboxylic ester hydrolase n=1 Tax=Capitella teleta TaxID=283909 RepID=R7U7Z4_CAPTE
Gene.36630_AdHT2_1_(paired)_trimmed_(paired)_contig_39932_g.36630_m.36630	3.41	1.77	4.67E-9	3.08E-8	1.51E-4	UniRef90_X2B5X7 Cyclin N-terminal domain-containing protein n=1 Tax=Capitella teleta TaxID=283909 RepID=X2B5X7_CAPTE
Gene.47429_AdHT2_1_(paired)_trimmed_(paired)_contig_62349_g.47429_m.47429	4.34	2.12	6.48E-7	3.09E-6	0.02	GRID2_DANRE Glutamate receptor ionotropic, delta-2 OS=Danio rerio OX=7955 GN=grid2 PE=2 SV=1
Gene.36635_AdHT2_1_(paired)_trimmed_(paired)_contig_39945_g.36635_m.36635	3.75	1.91	3.56E-11	3.11E-10	1.15E-6	UniRef90_V3YW10 S5A_REDUCTASE domain-containing protein n=1 Tax=Lottia gigantea TaxID=225164 RepID=V3YW10_LOTGI
Gene.54138_AdHT2_1_(paired)_trimmed_(paired)_contig_81408_g.54138_m.54138	4.23	2.08	6.51E-7	3.11E-6	0.02	UniRef90_A0A1S3IZF5 protein FAM234B isoform X3 n=1 Tax=Lingula unguis TaxID=7574 RepID=A0A1S3IZF5_LINUN
Gene.20341_AdHT2_1_(paired)_trimmed_(paired)_contig_17373_g.20341_m.20341	4.94	2.30	5.50E-8	3.11E-7	1.78E-3	OTX1B_DANRE Homeobox protein OTX1 B OS=Danio rerio OX=7955 GN=otx1b PE=2 SV=1
Gene.45272_AdHT2_1_(paired)_trimmed_(paired)_contig_57496_g.45272_m.45272	4.31	2.11	3.13E-12	3.12E-11	1.01E-7	MORN1_HUMAN MORN repeat-containing protein 1 OS=Homo sapiens OX=9606 GN=MORN1 PE=2 SV=2
Gene.18090_AdHT2_1_(paired)_trimmed_(paired)_contig_15034_g.18090_m.18090	3.49	1.80	1.20E-3	3.12E-3	1.00	UniRef90_A0A099YYC4 Serine/threonine-protein kinase NIM1 n=2 Tax=Tinamidae TaxID=8803 RepID=A0A099YYC4_TINGU
Gene.61775_AdHT2_1_(paired)_trimmed_(paired)_contig_118310_g.61775_m.61775	6.44	2.69	4.73E-9	3.12E-8	1.53E-4	ASB7_PONAB Ankyrin repeat and SOCS box protein 7 OS=Pongo abelii OX=9601 GN=ASB7 PE=2 SV=1
Gene.56105_AdHT2_1_(paired)_trimmed_(paired)_contig_88302_g.56105_m.56105	3.29	1.72	9.53E-5	3.13E-4	1.00	UniRef90_V9KJ42 Cytochrome P450, family 26, subfamily A, polypeptide 1 n=2 Tax=Callorhinchus milii TaxID=7868 RepID=V9KJ42_CALMI
Gene.54679_AdHT2_1_(paired)_trimmed_(paired)_contig_83299_g.54679_m.54679	4.56	2.19	7.82E-6	3.13E-5	0.25	GPIX_MOUSE Platelet glycoprotein IX OS=Mus musculus OX=10090 GN=Gp9 PE=1 SV=1
Gene.52111_AdHT2_1_(paired)_trimmed_(paired)_contig_75157_g.52111_m.52111	3.05	1.61	7.83E-6	3.13E-5	0.25	UniRef90_A0A210QFY4 Transmembrane protein 232 n=2 Tax=Mizuhopecten yessoensis TaxID=6573 RepID=A0A210QFY4_MIZYE
Gene.31310_AdHT2_1_(paired)_trimmed_(paired)_contig_31486_g.31310_m.31310	2.87	1.52	1.21E-3	3.14E-3	1.00	UniRef90_C5NS93 Cell division cycle 45 n=2 Tax=Valvatida TaxID=41166 RepID=C5NS93_PATPE
Gene.58576_AdHT2_1_(paired)_trimmed_(paired)_contig_98911_g.58576_m.58576	3.08	1.62	9.57E-5	3.14E-4	1.00	CCN2_HUMAN CCN family member 2 OS=Homo sapiens OX=9606 GN=CCN2 PE=1 SV=2
Gene.34192_AdHT2_1_(paired)_trimmed_(paired)_contig_35992_g.34192_m.34192	2.62	1.39	6.59E-7	3.14E-6	0.02	T11L1_HUMAN T-complex protein 11-like protein 1 OS=Homo sapiens OX=9606 GN=TCP11L1 PE=1 SV=1
Gene.55310_AdHT2_1_(paired)_trimmed_(paired)_contig_85619_g.55310_m.55310	2.29	1.19	1.22E-3	3.15E-3	1.00	UniRef90_G3NYH0 Abhydrolase domain containing 8b n=1 Tax=Gasterosteus aculeatus TaxID=69293 RepID=G3NYH0_GASAC
Gene.45480_AdHT2_1_(paired)_trimmed_(paired)_contig_57933_g.45480_m.45480	2.34	1.22	9.59E-5	3.15E-4	1.00	UniRef90_A0A210QYN7 Protein arginine N-methyltransferase 6 n=1 Tax=Mizuhopecten yessoensis TaxID=6573 RepID=A0A210QYN7_MIZYE
Gene.49417_AdHT2_1_(paired)_trimmed_(paired)_contig_67362_g.49417_m.49417	3.62	1.85	6.64E-7	3.16E-6	0.02	UniRef90_C3Z716 STAS domain-containing protein n=1 Tax=Branchiostoma floridae TaxID=7739 RepID=C3Z716_BRAFL
Gene.20790_AdHT2_1_(paired)_trimmed_(paired)_contig_17798_g.20790_m.20790	2.32	1.22	9.66E-5	3.17E-4	1.00	UniRef90_A0A1S3H1F7 LOW QUALITY PROTEIN: ectonucleotide pyrophosphatase/phosphodiesterase family member 5-like n=1 Tax=Lingula unguis TaxID=7574 RepID=A0A1S3H1F7_LINUN
Gene.38768_AdHT2_1_(paired)_trimmed_(paired)_contig_44021_g.38768_m.38768	7.67	2.94	5.61E-8	3.17E-7	1.82E-3	DYH2_MOUSE Dynein heavy chain 2, axonemal OS=Mus musculus OX=10090 GN=Dnah2 PE=1 SV=1
Gene.2114_AdHT2_1_(paired)_trimmed_(paired)_contig_1273_g.2114_m.2114	3.12	1.64	5.63E-8	3.18E-7	1.82E-3	UniRef90_A0A076U5J6 Tubulin alpha-4A chain (Fragment) n=1 Tax=Salvelinus fontinalis TaxID=8038 RepID=A0A076U5J6_SALFO
Gene.46790_AdHT2_1_(paired)_trimmed_(paired)_contig_60924_g.46790_m.46790	3.33	1.73	6.71E-7	3.19E-6	0.02	CBPC6_HUMAN Cytosolic carboxypeptidase 6 OS=Homo sapiens OX=9606 GN=AGBL4 PE=2 SV=3
Gene.40552_AdHT2_1_(paired)_trimmed_(paired)_contig_47347_g.40552_m.40552	9.32	3.22	3.67E-11	3.20E-10	1.19E-6	UniRef90_A0A210R707 Arylacetamide deacetylase n=1 Tax=Mizuhopecten yessoensis TaxID=6573 RepID=A0A210R707_MIZYE
Gene.55889_AdHT2_1_(paired)_trimmed_(paired)_contig_87486_g.55889_m.55889	3.32	1.73	1.24E-3	3.20E-3	1.00	NGFV_PSEPO Venom nerve growth factor OS=Pseudechis porphyriacus OX=8671 PE=2 SV=1
Gene.52061_AdHT2_1_(paired)_trimmed_(paired)_contig_75031_g.52061_m.52061	2.21	1.15	1.24E-3	3.20E-3	1.00	RED1_HUMAN Double-stranded RNA-specific editase 1 OS=Homo sapiens OX=9606 GN=ADARB1 PE=1 SV=1
Gene.60145_AdHT2_1_(paired)_trimmed_(paired)_contig_107190_g.60145_m.60145	7.04	2.81	5.69E-8	3.21E-7	1.84E-3	MAMC2_HUMAN MAM domain-containing protein 2 OS=Homo sapiens OX=9606 GN=MAMDC2 PE=2 SV=3
Gene.41888_AdHT2_1_(paired)_trimmed_(paired)_contig_49926_g.41888_m.41888	2.18	1.13	1.25E-3	3.22E-3	1.00	ANGL3_HUMAN Angiopoietin-related protein 3 OS=Homo sapiens OX=9606 GN=ANGPTL3 PE=1 SV=1
Gene.39850_AdHT2_1_(paired)_trimmed_(paired)_contig_45990_g.39850_m.39850	2.07	1.05	1.25E-3	3.22E-3	1.00	UniRef90_A0A401SDE3 CTP synthase (Fragment) n=4 Tax=Galeoidea TaxID=119195 RepID=A0A401SDE3_CHIPU
Gene.18225_AdHT2_1_(paired)_trimmed_(paired)_contig_15173_g.18225_m.18225	3.53	1.82	9.84E-5	3.22E-4	1.00	UniRef90_W6JNN3 Cell division cycle 25 homologue n=3 Tax=Athalia rosae TaxID=37344 RepID=W6JNN3_ATHRO
Gene.34393_AdHT2_1_(paired)_trimmed_(paired)_contig_36305_g.34393_m.34393	4.17	2.06	4.89E-9	3.22E-8	1.58E-4	CE104_HUMAN Centrosomal protein of 104 kDa OS=Homo sapiens OX=9606 GN=CEP104 PE=1 SV=1
Gene.27395_AdHT2_1_(paired)_trimmed_(paired)_contig_25874_g.27395_m.27395	6.13	2.62	4.22E-10	3.22E-9	1.37E-5	UniRef90_A0A1S3HU72 solute carrier family 28 member 3 n=1 Tax=Lingula unguis TaxID=7574 RepID=A0A1S3HU72_LINUN
Gene.34433_AdHT2_1_(paired)_trimmed_(paired)_contig_36363_g.34433_m.34433	2.61	1.38	1.25E-3	3.23E-3	1.00	ANLN_XENLA Anillin OS=Xenopus laevis OX=8355 GN=anln PE=1 SV=1
Gene.26831_AdHT2_1_(paired)_trimmed_(paired)_contig_25088_g.26831_m.26831	3.00	1.58	5.72E-8	3.23E-7	1.85E-3	TULP4_HUMAN Tubby-related protein 4 OS=Homo sapiens OX=9606 GN=TULP4 PE=1 SV=2
Gene.61348_AdHT2_1_(paired)_trimmed_(paired)_contig_114818_g.61348_m.61348	3.47	1.79	1.26E-3	3.24E-3	1.00	UniRef90_A0A1S3HXZ2 protein SPEC3 isoform X1 n=1 Tax=Lingula unguis TaxID=7574 RepID=A0A1S3HXZ2_LINUN
Gene.42420_AdHT2_1_(paired)_trimmed_(paired)_contig_51108_g.42420_m.42420	3.02	1.59	6.83E-7	3.24E-6	0.02	ETS3_DROME DNA-binding protein D-ETS-3 OS=Drosophila melanogaster OX=7227 GN=Ets65A PE=2 SV=3
Gene.42088_AdHT2_1_(paired)_trimmed_(paired)_contig_50399_g.42088_m.42088	3.33	1.74	5.75E-8	3.24E-7	1.86E-3	QRIC2_HUMAN Glutamine-rich protein 2 OS=Homo sapiens OX=9606 GN=QRICH2 PE=1 SV=1
Gene.61460_AdHT2_1_(paired)_trimmed_(paired)_contig_115812_g.61460_m.61460	4.78	2.26	1.26E-3	3.25E-3	1.00	AR_BOMMO Allatostatin-A receptor OS=Bombyx mori OX=7091 GN=AR PE=2 SV=1
Gene.54963_AdHT2_1_(paired)_trimmed_(paired)_contig_84332_g.54963_m.54963	4.76	2.25	9.92E-5	3.25E-4	1.00	UniRef90_A0A1D1W5K4 G_PROTEIN_RECEP_F1_2 domain-containing protein n=1 Tax=Ramazzottius varieornatus TaxID=947166 RepID=A0A1D1W5K4_RAMVA
Gene.18419_AdHT2_1_(paired)_trimmed_(paired)_contig_15411_g.18419_m.18419	5.34	2.42	6.86E-7	3.26E-6	0.02	UniRef90_A0A1S3GYC5 acid-sensing ion channel 2-like n=1 Tax=Lingula unguis TaxID=7574 RepID=A0A1S3GYC5_LINUN
Gene.41119_AdHT2_1_(paired)_trimmed_(paired)_contig_48426_g.41119_m.41119	4.53	2.18	6.87E-7	3.26E-6	0.02	UniRef90_R7TU69 G_PROTEIN_RECEP_F1_2 domain-containing protein (Fragment) n=1 Tax=Capitella teleta TaxID=283909 RepID=R7TU69_CAPTE
Gene.58636_AdHT2_1_(paired)_trimmed_(paired)_contig_99160_g.58636_m.58636	3.05	1.61	9.99E-5	3.27E-4	1.00	UniRef90_A0A1S3K206 sialin n=2 Tax=Lingula unguis TaxID=7574 RepID=A0A1S3K206_LINUN
Gene.62554_AdHT2_1_(paired)_trimmed_(paired)_contig_122648_g.62554_m.62554	7.05	2.82	5.79E-8	3.27E-7	1.88E-3	UniRef90_J9JK43 Aspartate aminotransferase n=3 Tax=Aphidinae TaxID=133076 RepID=J9JK43_ACYPI
Gene.39379_AdHT2_1_(paired)_trimmed_(paired)_contig_45148_g.39379_m.39379	5.62	2.49	2.58E-14	3.28E-13	8.34E-10	PALD_XENTR Paladin OS=Xenopus tropicalis OX=8364 GN=pald1 PE=2 SV=1
Gene.56308_AdHT2_1_(paired)_trimmed_(paired)_contig_89107_g.56308_m.56308	4.60	2.20	6.92E-7	3.28E-6	0.02	UniRef90_H9C4R4 Innexin n=1 Tax=Hirudo verbana TaxID=311461 RepID=H9C4R4_9ANNE
Gene.57392_AdHT2_1_(paired)_trimmed_(paired)_contig_93707_g.57392_m.57392	2.77	1.47	1.28E-3	3.29E-3	1.00	UniRef90_R7V4L9 Exostosin domain-containing protein n=1 Tax=Capitella teleta TaxID=283909 RepID=R7V4L9_CAPTE
Gene.42470_AdHT2_1_(paired)_trimmed_(paired)_contig_51215_g.42470_m.42470	2.38	1.25	1.28E-3	3.29E-3	1.00	UniRef90_R7UA22 SUEL-type lectin domain-containing protein n=1 Tax=Capitella teleta TaxID=283909 RepID=R7UA22_CAPTE
Gene.62168_AdHT2_1_(paired)_trimmed_(paired)_contig_121389_g.62168_m.62168	5.99	2.58	1.01E-4	3.29E-4	1.00	SO4C1_RAT Solute carrier organic anion transporter family member 4C1 OS=Rattus norvegicus OX=10116 GN=Slco4c1 PE=1 SV=1
Gene.27894_AdHT2_1_(paired)_trimmed_(paired)_contig_26491_g.27894_m.27894	3.23	1.69	6.93E-7	3.29E-6	0.02	UniRef90_A0A3L5TT82 Annexin (Fragment) n=1 Tax=Mytilus galloprovincialis TaxID=29158 RepID=A0A3L5TT82_MYTGA
Gene.45481_AdHT2_1_(paired)_trimmed_(paired)_contig_57945_g.45481_m.45481	2.00	1.00	1.28E-3	3.30E-3	1.00	UniRef90_A0A0P6J4T6 Putative Xaa-Pro aminopeptidase 3 isoform 1 n=6 Tax=Bathyergidae TaxID=10167 RepID=A0A0P6J4T6_HETGA
Gene.34994_AdHT2_1_(paired)_trimmed_(paired)_contig_37286_g.34994_m.34994	4.47	2.16	3.79E-11	3.31E-10	1.23E-6	MYOM_LYMST Myomodulin neuropeptides OS=Lymnaea stagnalis OX=6523 PE=1 SV=1
Gene.32075_AdHT2_1_(paired)_trimmed_(paired)_contig_32570_g.32075_m.32075	3.74	1.90	6.98E-7	3.31E-6	0.02	UniRef90_T1F8P4 G_PROTEIN_RECEP_F1_2 domain-containing protein n=1 Tax=Helobdella robusta TaxID=6412 RepID=T1F8P4_HELRO
Gene.57429_AdHT2_1_(paired)_trimmed_(paired)_contig_93814_g.57429_m.57429	8.39	3.07	2.61E-14	3.32E-13	8.45E-10	UniRef90_A0A1S3IY72 cyclic nucleotide-gated cation channel beta-1-like n=1 Tax=Lingula unguis TaxID=7574 RepID=A0A1S3IY72_LINUN
Gene.30862_AdHT2_1_(paired)_trimmed_(paired)_contig_30789_g.30862_m.30862	2.33	1.22	8.36E-6	3.33E-5	0.27	UniRef90_A0A293M7B6 Tet_JBP domain-containing protein (Fragment) n=1 Tax=Ornithodoros erraticus TaxID=265619 RepID=A0A293M7B6_ORNER
Gene.48595_AdHT2_1_(paired)_trimmed_(paired)_contig_65225_g.48595_m.48595	3.30	1.72	8.40E-6	3.34E-5	0.27	DYH17_MOUSE Dynein heavy chain 17, axonemal OS=Mus musculus OX=10090 GN=Dnah17 PE=1 SV=2
Gene.40677_AdHT2_1_(paired)_trimmed_(paired)_contig_47559_g.40677_m.40677	4.28	2.10	4.40E-10	3.34E-9	1.42E-5	CASC1_MACFA Protein CASC1 OS=Macaca fascicularis OX=9541 GN=CASC1 PE=2 SV=1
Gene.61729_AdHT2_1_(paired)_trimmed_(paired)_contig_117882_g.61729_m.61729	4.12	2.04	1.03E-4	3.35E-4	1.00	FANA_CORAP FMRFamide-activated amiloride-sensitive sodium channel OS=Cornu aspersum OX=6535 PE=2 SV=1
Gene.39250_AdHT2_1_(paired)_trimmed_(paired)_contig_44915_g.39250_m.39250	2.35	1.23	1.03E-4	3.35E-4	1.00	UniRef90_A0A210Q5S0 Orexin receptor type 2 n=1 Tax=Mizuhopecten yessoensis TaxID=6573 RepID=A0A210Q5S0_MIZYE
Gene.9625_AdHT2_1_(paired)_trimmed_(paired)_contig_6893_g.9625_m.9625	2.89	1.53	8.43E-6	3.35E-5	0.27	UniRef90_A0A2J7QHF9 Double-strand-break repair protein rad21-like protein n=2 Tax=Cryptotermes secundus TaxID=105785 RepID=A0A2J7QHF9_9NEOP
Gene.10166_AdHT2_1_(paired)_trimmed_(paired)_contig_7388_g.10166_m.10166	2.89	1.53	5.95E-8	3.35E-7	1.93E-3	HACL1_MOUSE 2-hydroxyacyl-CoA lyase 1 OS=Mus musculus OX=10090 GN=Hacl1 PE=1 SV=2
Gene.34042_AdHT2_1_(paired)_trimmed_(paired)_contig_35750_g.34042_m.34042	2.47	1.30	1.31E-3	3.36E-3	1.00	UniRef90_A0A1S3KEY1 condensin-2 complex subunit D3-like n=1 Tax=Lingula unguis TaxID=7574 RepID=A0A1S3KEY1_LINUN
Gene.10463_AdHT2_1_(paired)_trimmed_(paired)_contig_7658_g.10463_m.10463	2.26	1.18	1.31E-3	3.36E-3	1.00	1A1L1_TAKRU 1-aminocyclopropane-1-carboxylate synthase-like protein 1 OS=Takifugu rubripes OX=31033 GN=accs PE=3 SV=1
Gene.38133_AdHT2_1_(paired)_trimmed_(paired)_contig_42771_g.38133_m.38133	2.07	1.05	1.03E-4	3.36E-4	1.00	UniRef90_A0A1A8B0D6 Sterol carrier protein 2a n=11 Tax=Nothobranchiidae TaxID=405002 RepID=A0A1A8B0D6_NOTFU
Gene.60854_AdHT2_1_(paired)_trimmed_(paired)_contig_111572_g.60854_m.60854	6.02	2.59	5.13E-9	3.36E-8	1.66E-4	KCMB4_MOUSE Calcium-activated potassium channel subunit beta-4 OS=Mus musculus OX=10090 GN=Kcnmb4 PE=1 SV=1
Gene.45171_AdHT2_1_(paired)_trimmed_(paired)_contig_57270_g.45171_m.45171	3.20	1.68	8.48E-6	3.37E-5	0.27	UniRef90_A0A336LRY5 CSON013339 protein n=2 Tax=Culicoides sonorensis TaxID=179676 RepID=A0A336LRY5_CULSO
Gene.44146_AdHT2_1_(paired)_trimmed_(paired)_contig_54802_g.44146_m.44146	5.58	2.48	3.88E-11	3.38E-10	1.26E-6	UniRef90_W4Z5T7 Ion_trans domain-containing protein n=1 Tax=Strongylocentrotus purpuratus TaxID=7668 RepID=W4Z5T7_STRPU
Gene.34671_AdHT2_1_(paired)_trimmed_(paired)_contig_36744_g.34671_m.34671	3.10	1.63	8.52E-6	3.38E-5	0.28	TRPV6_MOUSE Transient receptor potential cation channel subfamily V member 6 OS=Mus musculus OX=10090 GN=Trpv6 PE=1 SV=2
Gene.29804_AdHT2_1_(paired)_trimmed_(paired)_contig_29275_g.29804_m.29804	3.05	1.61	6.02E-8	3.38E-7	1.95E-3	UniRef90_A0A3M7QCC5 Ankyrin repeat domain-containing 53 n=1 Tax=Brachionus plicatilis TaxID=10195 RepID=A0A3M7QCC5_BRAPC
Gene.63117_AdHT2_1_(paired)_trimmed_(paired)_contig_124996_g.63117_m.63117	13.79	3.79	1.04E-4	3.40E-4	1.00	RN128_XENLA E3 ubiquitin-protein ligase RNF128 OS=Xenopus laevis OX=8355 GN=rnf128 PE=2 SV=2
Gene.17310_AdHT2_1_(paired)_trimmed_(paired)_contig_14222_g.17310_m.17310	2.06	1.04	1.04E-4	3.40E-4	1.00	TXND9_HUMAN Thioredoxin domain-containing protein 9 OS=Homo sapiens OX=9606 GN=TXNDC9 PE=1 SV=2
Gene.25069_AdHT2_1_(paired)_trimmed_(paired)_contig_23002_g.25069_m.25069	2.66	1.41	7.19E-7	3.40E-6	0.02	UniRef90_A0A1S3IZC5 centrosomal protein of 57 kDa isoform X1 n=2 Tax=Lingula unguis TaxID=7574 RepID=A0A1S3IZC5_LINUN
Gene.43892_AdHT2_1_(paired)_trimmed_(paired)_contig_54201_g.43892_m.43892	3.68	1.88	5.19E-9	3.40E-8	1.68E-4	UniRef90_A0A452J6C2 TraB domain containing 2B n=9 Tax=Cryptodira TaxID=8464 RepID=A0A452J6C2_9SAUR
Gene.56822_AdHT2_1_(paired)_trimmed_(paired)_contig_91052_g.56822_m.56822	3.67	1.88	1.05E-4	3.41E-4	1.00	UniRef90_A0A482X733 MARVEL domain-containing protein n=2 Tax=Delphacidae TaxID=33362 RepID=A0A482X733_LAOST
Gene.62846_AdHT2_1_(paired)_trimmed_(paired)_contig_123676_g.62846_m.62846	5.65	2.50	5.23E-9	3.42E-8	1.69E-4	UniRef90_A0A4W4EQ27 Solute carrier family 7, member 14a n=2 Tax=Electrophorus electricus TaxID=8005 RepID=A0A4W4EQ27_ELEEL
Gene.21994_AdHT2_1_(paired)_trimmed_(paired)_contig_19200_g.21994_m.21994	4.75	2.25	3.46E-12	3.43E-11	1.12E-7	CCD96_MACFA Coiled-coil domain-containing protein 96 OS=Macaca fascicularis OX=9541 GN=CCDC96 PE=2 SV=1
Gene.21785_AdHT2_1_(paired)_trimmed_(paired)_contig_18999_g.21785_m.21785	5.48	2.45	3.96E-11	3.44E-10	1.28E-6	CFA57_HUMAN Cilia- and flagella-associated protein 57 OS=Homo sapiens OX=9606 GN=CFAP57 PE=2 SV=3
Gene.40278_AdHT2_1_(paired)_trimmed_(paired)_contig_46858_g.40278_m.40278	4.15	2.05	3.47E-12	3.44E-11	1.12E-7	TXIP1_HUMAN Translin-associated factor X-interacting protein 1 OS=Homo sapiens OX=9606 GN=TSNAXIP1 PE=2 SV=1
Gene.14116_AdHT2_1_(paired)_trimmed_(paired)_contig_11014_g.14116_m.14116	5.32	2.41	2.71E-14	3.44E-13	8.77E-10	UniRef90_A0A1S3HGZ4 cilia- and flagella-associated protein 91 n=1 Tax=Lingula unguis TaxID=7574 RepID=A0A1S3HGZ4_LINUN
Gene.54717_AdHT2_1_(paired)_trimmed_(paired)_contig_83413_g.54717_m.54717	2.37	1.24	1.34E-3	3.44E-3	1.00	UniRef90_A0A1S3HFK5 solute carrier family 25 member 45 isoform X1 n=2 Tax=Lingula unguis TaxID=7574 RepID=A0A1S3HFK5_LINUN
Gene.16527_AdHT2_1_(paired)_trimmed_(paired)_contig_13454_g.16527_m.16527	9.50	3.25	6.13E-8	3.44E-7	1.98E-3	UniRef90_A0A2R2MT18 dynein heavy chain 1, axonemal-like n=1 Tax=Lingula unguis TaxID=7574 RepID=A0A2R2MT18_LINUN
Gene.40415_AdHT2_1_(paired)_trimmed_(paired)_contig_47103_g.40415_m.40415	5.21	2.38	5.26E-9	3.44E-8	1.70E-4	DRD1L_OREMO D(1)-like dopamine receptor OS=Oreochromis mossambicus OX=8127 PE=2 SV=1
Gene.51789_AdHT2_1_(paired)_trimmed_(paired)_contig_74191_g.51789_m.51789	4.79	2.26	6.14E-8	3.45E-7	1.99E-3	UniRef90_W5MZE7 Lipoxygenase homology domains 1b n=2 Tax=Lepisosteus oculatus TaxID=7918 RepID=W5MZE7_LEPOC
Gene.41431_AdHT2_1_(paired)_trimmed_(paired)_contig_49054_g.41431_m.41431	2.73	1.45	1.35E-3	3.46E-3	1.00	UniRef90_A0A401NP28 Multidrug and toxin extrusion protein n=1 Tax=Scyliorhinus torazame TaxID=75743 RepID=A0A401NP28_SCYTO
Gene.62250_AdHT2_1_(paired)_trimmed_(paired)_contig_121843_g.62250_m.62250	11.82	3.56	8.71E-6	3.46E-5	0.28	TL5A_TACTR Techylectin-5A OS=Tachypleus tridentatus OX=6853 PE=1 SV=1
Gene.14738_AdHT2_1_(paired)_trimmed_(paired)_contig_11633_g.14738_m.14738	6.97	2.80	3.99E-11	3.47E-10	1.29E-6	ELA1_SALSA Elastase-1 OS=Salmo salar OX=8030 PE=1 SV=1
Gene.55181_AdHT2_1_(paired)_trimmed_(paired)_contig_85224_g.55181_m.55181	16.88	4.08	2.22E-16	3.47E-15	7.19E-12	UniRef90_Q9BI05 Microneme protein 4 n=3 Tax=Eimeria TaxID=5800 RepID=Q9BI05_EIMTE
Gene.47105_AdHT2_1_(paired)_trimmed_(paired)_contig_61617_g.47105_m.47105	15.67	3.97	2.22E-16	3.47E-15	7.19E-12	MARH3_XENLA E3 ubiquitin-protein ligase MARCH3 OS=Xenopus laevis OX=8355 GN=march3 PE=2 SV=1
Gene.51964_AdHT2_1_(paired)_trimmed_(paired)_contig_74704_g.51964_m.51964	7.52	2.91	2.22E-16	3.47E-15	7.19E-12	ANKAR_HUMAN Ankyrin and armadillo repeat-containing protein OS=Homo sapiens OX=9606 GN=ANKAR PE=2 SV=3
Gene.40710_AdHT2_1_(paired)_trimmed_(paired)_contig_47604_g.40710_m.40710	7.40	2.89	2.22E-16	3.47E-15	7.19E-12	VILI_CHICK Villin-1 OS=Gallus gallus OX=9031 GN=VIL1 PE=1 SV=2
Gene.39556_AdHT2_1_(paired)_trimmed_(paired)_contig_45470_g.39556_m.39556	6.84	2.77	2.22E-16	3.47E-15	7.19E-12	ABH15_HUMAN Protein ABHD15 OS=Homo sapiens OX=9606 GN=ABHD15 PE=1 SV=2
Gene.54183_AdHT2_1_(paired)_trimmed_(paired)_contig_81569_g.54183_m.54183	6.60	2.72	2.22E-16	3.47E-15	7.19E-12	EFCB5_MOUSE EF-hand calcium-binding domain-containing protein 5 OS=Mus musculus OX=10090 GN=Efcab5 PE=1 SV=2
Gene.20162_AdHT2_1_(paired)_trimmed_(paired)_contig_17217_g.20162_m.20162	6.34	2.66	2.22E-16	3.47E-15	7.19E-12	TEKT4_XENLA Tektin-4 OS=Xenopus laevis OX=8355 GN=tekt4 PE=2 SV=1
Gene.16117_AdHT2_1_(paired)_trimmed_(paired)_contig_13015_g.16117_m.16117	6.07	2.60	2.22E-16	3.47E-15	7.19E-12	RIBC2_HUMAN RIB43A-like with coiled-coils protein 2 OS=Homo sapiens OX=9606 GN=RIBC2 PE=1 SV=1
Gene.23138_AdHT2_1_(paired)_trimmed_(paired)_contig_20564_g.23138_m.23138	5.56	2.47	2.22E-16	3.47E-15	7.19E-12	CFA91_MACFA Cilia- and flagella-associated protein 91 OS=Macaca fascicularis OX=9541 GN=MAATS1 PE=2 SV=3
Gene.35583_AdHT2_1_(paired)_trimmed_(paired)_contig_38209_g.35583_m.35583	5.16	2.37	2.22E-16	3.47E-15	7.19E-12	TTC29_XENLA Tetratricopeptide repeat protein 29 OS=Xenopus laevis OX=8355 GN=ttc29 PE=2 SV=1
Gene.50676_AdHT2_1_(paired)_trimmed_(paired)_contig_70805_g.50676_m.50676	3.32	1.73	1.07E-4	3.47E-4	1.00	UniRef90_A0A1I7ST14 G_PROTEIN_RECEP_F1_2 domain-containing protein n=1 Tax=Bursaphelenchus xylophilus TaxID=6326 RepID=A0A1I7ST14_BURXY
Gene.63299_AdHT2_1_(paired)_trimmed_(paired)_contig_126062_g.63299_m.63299	7.27	2.86	1.07E-4	3.48E-4	1.00	UniRef90_T1FK06 GMC_OxRdtase_N domain-containing protein n=1 Tax=Helobdella robusta TaxID=6412 RepID=T1FK06_HELRO
Gene.47706_AdHT2_1_(paired)_trimmed_(paired)_contig_62979_g.47706_m.47706	3.24	1.70	1.07E-4	3.48E-4	1.00	LRRT4_RAT Leucine-rich repeat transmembrane neuronal protein 4 OS=Rattus norvegicus OX=10116 GN=Lrrtm4 PE=1 SV=1
Gene.51450_AdHT2_1_(paired)_trimmed_(paired)_contig_73279_g.51450_m.51450	2.78	1.47	8.77E-6	3.48E-5	0.28	UniRef90_R7UMP0 Kinesin-like protein (Fragment) n=1 Tax=Capitella teleta TaxID=283909 RepID=R7UMP0_CAPTE
Gene.47512_AdHT2_1_(paired)_trimmed_(paired)_contig_62508_g.47512_m.47512	8.70	3.12	7.38E-7	3.48E-6	0.02	DERP3_DERPT Mite allergen Der p 3 OS=Dermatophagoides pteronyssinus OX=6956 GN=DERP3 PE=1 SV=1
Gene.18836_AdHT2_1_(paired)_trimmed_(paired)_contig_15832_g.18836_m.18836	6.52	2.71	3.09E-13	3.50E-12	1.00E-8	UniRef90_A0A4Y2KT29 Corticotropin-releasing factor-binding protein (Fragment) n=1 Tax=Araneus ventricosus TaxID=182803 RepID=A0A4Y2KT29_ARAVE
Gene.45127_AdHT2_1_(paired)_trimmed_(paired)_contig_57152_g.45127_m.45127	4.33	2.12	4.04E-11	3.51E-10	1.31E-6	GDF10_RAT Growth/differentiation factor 10 OS=Rattus norvegicus OX=10116 GN=Gdf10 PE=2 SV=1
Gene.37416_AdHT2_1_(paired)_trimmed_(paired)_contig_41392_g.37416_m.37416	10.51	3.39	3.09E-13	3.51E-12	1.00E-8	UniRef90_K2JK25 Isopenicillin N-epimerase n=2 Tax=Oceanibaculum indicum TaxID=526216 RepID=K2JK25_9PROT
Gene.37890_AdHT2_1_(paired)_trimmed_(paired)_contig_42300_g.37890_m.37890	2.36	1.24	1.08E-4	3.51E-4	1.00	UniRef90_A0A1S3JV10 single-minded homolog 2 isoform X1 n=4 Tax=Lingula unguis TaxID=7574 RepID=A0A1S3JV10_LINUN
Gene.63141_AdHT2_1_(paired)_trimmed_(paired)_contig_125162_g.63141_m.63141	15.06	3.91	5.37E-9	3.51E-8	1.74E-4	UniRef90_A0A1S3ITB0 lysophosphatidic acid receptor 4 n=1 Tax=Lingula unguis TaxID=7574 RepID=A0A1S3ITB0_LINUN
Gene.47764_AdHT2_1_(paired)_trimmed_(paired)_contig_63142_g.47764_m.47764	10.72	3.42	2.44E-15	3.52E-14	7.91E-11	RISC_HUMAN Retinoid-inducible serine carboxypeptidase OS=Homo sapiens OX=9606 GN=SCPEP1 PE=1 SV=1
Gene.6176_AdHT2_1_(paired)_trimmed_(paired)_contig_4154_g.6176_m.6176	2.04	1.03	1.38E-3	3.52E-3	1.00	UniRef90_K1QGF9 Rootletin n=19 Tax=Crassostrea TaxID=6564 RepID=K1QGF9_CRAGI
Gene.17914_AdHT2_1_(paired)_trimmed_(paired)_contig_14827_g.17914_m.17914	3.55	1.83	8.89E-6	3.52E-5	0.29	MCMBP_XENLA Mini-chromosome maintenance complex-binding protein OS=Xenopus laevis OX=8355 GN=mcmbp PE=1 SV=1
Gene.50678_AdHT2_1_(paired)_trimmed_(paired)_contig_70807_g.50678_m.50678	4.79	2.26	7.46E-7	3.52E-6	0.02	PROF4_HUMAN Profilin-4 OS=Homo sapiens OX=9606 GN=PFN4 PE=1 SV=1
Gene.19288_AdHT2_1_(paired)_trimmed_(paired)_contig_16310_g.19288_m.19288	3.34	1.74	4.64E-10	3.52E-9	1.50E-5	PO4F3_DANRE POU domain, class 4, transcription factor 3 OS=Danio rerio OX=7955 GN=pou4f3 PE=2 SV=2
Gene.45484_AdHT2_1_(paired)_trimmed_(paired)_contig_57953_g.45484_m.45484	23.96	4.58	3.12E-13	3.53E-12	1.01E-8	UniRef90_A0A2S1WLZ4 Putative GABA receptor 12 n=1 Tax=Hirudo verbana TaxID=311461 RepID=A0A2S1WLZ4_9ANNE
Gene.34509_AdHT2_1_(paired)_trimmed_(paired)_contig_36461_g.34509_m.34509	4.28	2.10	7.50E-7	3.53E-6	0.02	UniRef90_E7F8S7 Solute carrier family 7 member 14b n=8 Tax=Cyprinidae TaxID=7953 RepID=E7F8S7_DANRE
Gene.53756_AdHT2_1_(paired)_trimmed_(paired)_contig_80139_g.53756_m.53756	4.10	2.04	6.30E-8	3.53E-7	2.04E-3	UniRef90_A0A210PZJ6 LIM homeobox transcription factor 1-alpha n=1 Tax=Mizuhopecten yessoensis TaxID=6573 RepID=A0A210PZJ6_MIZYE
Gene.30611_AdHT2_1_(paired)_trimmed_(paired)_contig_30405_g.30611_m.30611	2.47	1.30	1.39E-3	3.54E-3	1.00	UniRef90_A0A087UK90 Transcriptional repressor scratch 1 (Fragment) n=1 Tax=Stegodyphus mimosarum TaxID=407821 RepID=A0A087UK90_9ARAC
Gene.58905_AdHT2_1_(paired)_trimmed_(paired)_contig_100548_g.58905_m.58905	6.24	2.64	5.43E-9	3.54E-8	1.76E-4	UniRef90_E2BYY2 Exonuclease 3'-5' domain-like-containing protein 1 n=2 Tax=Ponerini TaxID=141711 RepID=E2BYY2_HARSA
Gene.15777_AdHT2_1_(paired)_trimmed_(paired)_contig_12635_g.15777_m.15777	5.41	2.43	2.80E-14	3.55E-13	9.06E-10	CC151_MOUSE Coiled-coil domain-containing protein 151 OS=Mus musculus OX=10090 GN=Ccdc151 PE=2 SV=1
Gene.59807_AdHT2_1_(paired)_trimmed_(paired)_contig_105433_g.59807_m.59807	3.74	1.90	1.09E-4	3.55E-4	1.00	UniRef90_R7VG79 G_PROTEIN_RECEP_F1_2 domain-containing protein n=1 Tax=Capitella teleta TaxID=283909 RepID=R7VG79_CAPTE
Gene.48256_AdHT2_1_(paired)_trimmed_(paired)_contig_64367_g.48256_m.48256	5.28	2.40	3.14E-13	3.56E-12	1.02E-8	KIF1A_AEDAE Kinesin-like protein unc-104 OS=Aedes aegypti OX=7159 GN=unc-104 PE=3 SV=1
Gene.42085_AdHT2_1_(paired)_trimmed_(paired)_contig_50392_g.42085_m.42085	2.31	1.21	1.40E-3	3.56E-3	1.00	FA92A_MOUSE Protein FAM92A OS=Mus musculus OX=10090 GN=Fam92a PE=1 SV=1
Gene.36051_AdHT2_1_(paired)_trimmed_(paired)_contig_39022_g.36051_m.36051	2.76	1.46	9.02E-6	3.56E-5	0.29	UniRef90_A0A2B4SCA1 Coiled-coil domain-containing protein 180 n=1 Tax=Stylophora pistillata TaxID=50429 RepID=A0A2B4SCA1_STYPI
Gene.54792_AdHT2_1_(paired)_trimmed_(paired)_contig_83708_g.54792_m.54792	2.53	1.34	9.01E-6	3.56E-5	0.29	UniRef90_A0A0A9Z1S4 Tubulin beta chain (Fragment) n=11 Tax=Bilateria TaxID=33213 RepID=A0A0A9Z1S4_LYGHE
Gene.60273_AdHT2_1_(paired)_trimmed_(paired)_contig_107939_g.60273_m.60273	25.29	4.66	5.47E-9	3.57E-8	1.77E-4	UniRef90_R7TQA2 Solute carrier organic anion transporter family member n=1 Tax=Capitella teleta TaxID=283909 RepID=R7TQA2_CAPTE
Gene.43627_AdHT2_1_(paired)_trimmed_(paired)_contig_53585_g.43627_m.43627	3.60	1.85	5.47E-9	3.57E-8	1.77E-4	MPP7_DANRE MAGUK p55 subfamily member 7 OS=Danio rerio OX=7955 GN=mpp7 PE=1 SV=1
Gene.44994_AdHT2_1_(paired)_trimmed_(paired)_contig_56799_g.44994_m.44994	2.43	1.28	1.10E-4	3.58E-4	1.00	DAAF4_PONPY Dynein assembly factor 4, axonemal OS=Pongo pygmaeus OX=9600 GN=DNAAF4 PE=3 SV=1
Gene.62611_AdHT2_1_(paired)_trimmed_(paired)_contig_122861_g.62611_m.62611	8.12	3.02	5.51E-9	3.59E-8	1.78E-4	UniRef90_A0A1W4WRJ1 proton-associated sugar transporter A isoform X1 n=2 Tax=Agrilus planipennis TaxID=224129 RepID=A0A1W4WRJ1_AGRPL
Gene.14281_AdHT2_1_(paired)_trimmed_(paired)_contig_11224_g.14281_m.14281	9.00	3.17	2.84E-14	3.60E-13	9.20E-10	MOXD1_DANRE DBH-like monooxygenase protein 1 homolog OS=Danio rerio OX=7955 GN=moxd1 PE=2 SV=2
Gene.36909_AdHT2_1_(paired)_trimmed_(paired)_contig_40465_g.36909_m.36909	2.97	1.57	1.11E-4	3.60E-4	1.00	QSPP_BOVIN Queuosine salvage protein OS=Bos taurus OX=9913 PE=2 SV=1
Gene.40020_AdHT2_1_(paired)_trimmed_(paired)_contig_46322_g.40020_m.40020	6.11	2.61	4.76E-10	3.60E-9	1.54E-5	TMP2L_NEMVE Transient receptor potential cation channel subfamily M member-like 2 OS=Nematostella vectensis OX=45351 GN=TRPM2 PE=1 SV=1
Gene.46659_AdHT2_1_(paired)_trimmed_(paired)_contig_60579_g.46659_m.46659	6.23	2.64	4.16E-11	3.61E-10	1.35E-6	UniRef90_A0A0K0PVS0 FLamide receptor 1 n=1 Tax=Platynereis dumerilii TaxID=6359 RepID=A0A0K0PVS0_PLADU
Gene.43736_AdHT2_1_(paired)_trimmed_(paired)_contig_53799_g.43736_m.43736	3.11	1.64	1.42E-3	3.61E-3	1.00	UniRef90_K2E9I1 Aminotransferase n=1 Tax=uncultured bacterium TaxID=77133 RepID=K2E9I1_9BACT
Gene.34090_AdHT2_1_(paired)_trimmed_(paired)_contig_35808_g.34090_m.34090	4.60	2.20	9.16E-6	3.61E-5	0.30	UniRef90_R7TBU9 Guanylate cyclase (Fragment) n=1 Tax=Capitella teleta TaxID=283909 RepID=R7TBU9_CAPTE
Gene.61081_AdHT2_1_(paired)_trimmed_(paired)_contig_113158_g.61081_m.61081	4.49	2.17	6.44E-8	3.61E-7	2.08E-3	RALYL_MOUSE RNA-binding Raly-like protein OS=Mus musculus OX=10090 GN=Ralyl PE=2 SV=1
Gene.59993_AdHT2_1_(paired)_trimmed_(paired)_contig_106457_g.59993_m.59993	8.61	3.11	3.20E-13	3.62E-12	1.04E-8	UniRef90_A0A3Q2CY41 Carbohydrate sulfotransferase n=1 Tax=Cyprinodon variegatus TaxID=28743 RepID=A0A3Q2CY41_CYPVA
Gene.22375_AdHT2_1_(paired)_trimmed_(paired)_contig_19679_g.22375_m.22375	2.50	1.32	1.42E-3	3.62E-3	1.00	UniRef90_K1RNH8 Solute carrier family 22 member 4 n=1 Tax=Crassostrea gigas TaxID=29159 RepID=K1RNH8_CRAGI
Gene.15820_AdHT2_1_(paired)_trimmed_(paired)_contig_12695_g.15820_m.15820	2.11	1.08	1.42E-3	3.62E-3	1.00	UniRef90_A0A1S3K567 WD repeat-containing protein 19 n=1 Tax=Lingula unguis TaxID=7574 RepID=A0A1S3K567_LINUN
Gene.33773_AdHT2_1_(paired)_trimmed_(paired)_contig_35311_g.33773_m.33773	2.09	1.06	1.42E-3	3.62E-3	1.00	UniRef90_A0A433TZM6 TGc domain-containing protein (Fragment) n=1 Tax=Elysia chlorotica TaxID=188477 RepID=A0A433TZM6_ELYCH
Gene.58963_AdHT2_1_(paired)_trimmed_(paired)_contig_100891_g.58963_m.58963	8.01	3.00	6.46E-8	3.62E-7	2.09E-3	B4GT2_CRIGR Beta-1,4-galactosyltransferase 2 OS=Cricetulus griseus OX=10029 GN=B4GALT2 PE=2 SV=1
Gene.3089_AdHT2_1_(paired)_trimmed_(paired)_contig_1947_g.3089_m.3089	3.25	1.70	5.56E-9	3.62E-8	1.80E-4	UniRef90_A0A2T7NGT0 Adenosylhomocysteinase n=2 Tax=Pomacea canaliculata TaxID=400727 RepID=A0A2T7NGT0_POMCA
Gene.53720_AdHT2_1_(paired)_trimmed_(paired)_contig_79980_g.53720_m.53720	4.69	2.23	4.19E-11	3.63E-10	1.36E-6	TXB1B_DANRE Tax1-binding protein 1 homolog B OS=Danio rerio OX=7955 GN=tax1bp1b PE=2 SV=3
Gene.24707_AdHT2_1_(paired)_trimmed_(paired)_contig_22536_g.24707_m.24707	4.72	2.24	2.86E-14	3.63E-13	9.27E-10	CFA58_MOUSE Cilia- and flagella-associated protein 58 OS=Mus musculus OX=10090 GN=Cfap58 PE=2 SV=1
Gene.46616_AdHT2_1_(paired)_trimmed_(paired)_contig_60495_g.46616_m.46616	5.90	2.56	4.19E-11	3.64E-10	1.36E-6	UniRef90_A0A423TX75 FYVE, RhoGEF and PH domain-containing protein 4 n=2 Tax=Penaeus vannamei TaxID=6689 RepID=A0A423TX75_PENVA
Gene.17228_AdHT2_1_(paired)_trimmed_(paired)_contig_14146_g.17228_m.17228	3.67	1.88	9.23E-6	3.64E-5	0.30	UniRef90_A0A4W4E7Z4 Regulatory factor X, 4 n=5 Tax=Electrophorus electricus TaxID=8005 RepID=A0A4W4E7Z4_ELEEL
Gene.18592_AdHT2_1_(paired)_trimmed_(paired)_contig_15560_g.18592_m.18592	3.88	1.96	5.59E-9	3.64E-8	1.81E-4	WDR63_HUMAN WD repeat-containing protein 63 OS=Homo sapiens OX=9606 GN=WDR63 PE=2 SV=1
Gene.38907_AdHT2_1_(paired)_trimmed_(paired)_contig_44282_g.38907_m.38907	3.39	1.76	5.59E-9	3.64E-8	1.81E-4	WDR78_RAT WD repeat-containing protein 78 OS=Rattus norvegicus OX=10116 GN=Wdr78 PE=2 SV=1
Gene.62432_AdHT2_1_(paired)_trimmed_(paired)_contig_122297_g.62432_m.62432	64.15	6.00	2.55E-15	3.67E-14	8.27E-11	TCAF_XENLA TRPM8 channel-associated factor homolog OS=Xenopus laevis OX=8355 GN=tcaf PE=2 SV=1
Gene.62641_AdHT2_1_(paired)_trimmed_(paired)_contig_122977_g.62641_m.62641	20.56	4.36	2.55E-15	3.67E-14	8.27E-11	UniRef90_M3YV91 ATP binding cassette subfamily A member 3 n=1 Tax=Mustela putorius furo TaxID=9669 RepID=M3YV91_MUSPF
Gene.51334_AdHT2_1_(paired)_trimmed_(paired)_contig_72874_g.51334_m.51334	12.78	3.68	2.55E-15	3.67E-14	8.27E-11	UniRef90_R7TYD6 Guanylate cyclase n=1 Tax=Capitella teleta TaxID=283909 RepID=R7TYD6_CAPTE
Gene.45785_AdHT2_1_(paired)_trimmed_(paired)_contig_58591_g.45785_m.45785	7.21	2.85	2.55E-15	3.67E-14	8.27E-11	UniRef90_A0A444T3P9 Transient-receptor-potential-like protein n=1 Tax=Armadillidium vulgare TaxID=13347 RepID=A0A444T3P9_ARMVU
Gene.3936_AdHT2_1_(paired)_trimmed_(paired)_contig_2588_g.3936_m.3936	5.60	2.49	2.55E-15	3.67E-14	8.27E-11	DNAL1_BOVIN Dynein light chain 1, axonemal OS=Bos taurus OX=9913 GN=DNAL1 PE=2 SV=1
Gene.8573_AdHT2_1_(paired)_trimmed_(paired)_contig_6015_g.8573_m.8573	4.79	2.26	2.55E-15	3.67E-14	8.27E-11	UniRef90_A0A1S3H860 cilia- and flagella-associated protein 157 isoform X1 n=1 Tax=Lingula unguis TaxID=7574 RepID=A0A1S3H860_LINUN
Gene.17688_AdHT2_1_(paired)_trimmed_(paired)_contig_14583_g.17688_m.17688	2.02	1.01	1.44E-3	3.67E-3	1.00	UniRef90_X2APM7 SUEL-type lectin domain-containing protein n=1 Tax=Capitella teleta TaxID=283909 RepID=X2APM7_CAPTE
Gene.21435_AdHT2_1_(paired)_trimmed_(paired)_contig_18578_g.21435_m.21435	2.68	1.42	6.56E-8	3.67E-7	2.12E-3	ARRB1_MACFA Beta-arrestin-1 OS=Macaca fascicularis OX=9541 GN=ARRB1 PE=2 SV=1
Gene.62870_AdHT2_1_(paired)_trimmed_(paired)_contig_123771_g.62870_m.62870	7.45	2.90	9.34E-6	3.68E-5	0.30	FADD_MOUSE FAS-associated death domain protein OS=Mus musculus OX=10090 GN=Fadd PE=1 SV=1
Gene.33378_AdHT2_1_(paired)_trimmed_(paired)_contig_34685_g.33378_m.33378	2.88	1.53	9.35E-6	3.68E-5	0.30	F184A_HUMAN Protein FAM184A OS=Homo sapiens OX=9606 GN=FAM184A PE=2 SV=3
Gene.47272_AdHT2_1_(paired)_trimmed_(paired)_contig_62014_g.47272_m.47272	3.91	1.97	4.86E-10	3.68E-9	1.57E-5	UniRef90_A0A2B4RJI8 Mothers against decapentaplegic-like 4 n=1 Tax=Stylophora pistillata TaxID=50429 RepID=A0A2B4RJI8_STYPI
Gene.50637_AdHT2_1_(paired)_trimmed_(paired)_contig_70709_g.50637_m.50637	6.38	2.67	6.59E-8	3.69E-7	2.13E-3	UniRef90_A0A0M9A0H9 Putative oxidoreductase YrbE n=1 Tax=Melipona quadrifasciata TaxID=166423 RepID=A0A0M9A0H9_9HYME
Gene.22619_AdHT2_1_(paired)_trimmed_(paired)_contig_19939_g.22619_m.22619	4.95	2.31	5.68E-9	3.69E-8	1.84E-4	UniRef90_A0A210PH95 Dynein heavy chain 7, axonemal n=6 Tax=Mizuhopecten yessoensis TaxID=6573 RepID=A0A210PH95_MIZYE
Gene.44908_AdHT2_1_(paired)_trimmed_(paired)_contig_56623_g.44908_m.44908	2.55	1.35	1.46E-3	3.70E-3	1.00	ESPL1_HUMAN Separin OS=Homo sapiens OX=9606 GN=ESPL1 PE=1 SV=3
Gene.33703_AdHT2_1_(paired)_trimmed_(paired)_contig_35175_g.33703_m.33703	2.49	1.31	1.46E-3	3.70E-3	1.00	ZFP2_HUMAN Zinc finger protein 2 homolog OS=Homo sapiens OX=9606 GN=ZFP2 PE=1 SV=1
Gene.61586_AdHT2_1_(paired)_trimmed_(paired)_contig_116872_g.61586_m.61586	5.76	2.53	1.14E-4	3.70E-4	1.00	UniRef90_A0A210QD04 C3 and PZP-like alpha-2-macroglobulin domain-containing protein 8 n=1 Tax=Mizuhopecten yessoensis TaxID=6573 RepID=A0A210QD04_MIZYE
Gene.30223_AdHT2_1_(paired)_trimmed_(paired)_contig_29868_g.30223_m.30223	2.05	1.03	1.14E-4	3.70E-4	1.00	SAS6_DANRE Spindle assembly abnormal protein 6 homolog OS=Danio rerio OX=7955 GN=sass6 PE=1 SV=1
Gene.32404_AdHT2_1_(paired)_trimmed_(paired)_contig_33021_g.32404_m.32404	5.35	2.42	3.29E-13	3.71E-12	1.07E-8	UniRef90_A0A1S3JCK5 synapsin n=1 Tax=Lingula unguis TaxID=7574 RepID=A0A1S3JCK5_LINUN
Gene.43208_AdHT2_1_(paired)_trimmed_(paired)_contig_52785_g.43208_m.43208	3.68	1.88	9.43E-6	3.71E-5	0.31	UniRef90_A0A1C6ZZW2 Presenilin n=1 Tax=Platynereis dumerilii TaxID=6359 RepID=A0A1C6ZZW2_PLADU
Gene.36472_AdHT2_1_(paired)_trimmed_(paired)_contig_39717_g.36472_m.36472	4.06	2.02	9.44E-6	3.72E-5	0.31	CTCFL_MOUSE Transcriptional repressor CTCFL OS=Mus musculus OX=10090 GN=Ctcfl PE=1 SV=1
Gene.7541_AdHT2_1_(paired)_trimmed_(paired)_contig_5185_g.7541_m.7541	2.14	1.10	1.15E-4	3.73E-4	1.00	UniRef90_R7T3G8 AAA domain-containing protein n=1 Tax=Capitella teleta TaxID=283909 RepID=R7T3G8_CAPTE
Gene.26321_AdHT2_1_(paired)_trimmed_(paired)_contig_24486_g.26321_m.26321	2.95	1.56	6.68E-8	3.73E-7	2.16E-3	PYGO_DROME Protein pygopus OS=Drosophila melanogaster OX=7227 GN=pygo PE=1 SV=1
Gene.28604_AdHT2_1_(paired)_trimmed_(paired)_contig_27522_g.28604_m.28604	2.44	1.29	1.47E-3	3.74E-3	1.00	5HT4R_MOUSE 5-hydroxytryptamine receptor 4 OS=Mus musculus OX=10090 GN=Htr4 PE=1 SV=3
Gene.499_AdHT2_1_(paired)_trimmed_(paired)_contig_286_g.499_m.499	2.22	1.15	1.16E-4	3.74E-4	1.00	UniRef90_A0A286Q4U4 ATP synthase subunit alpha n=2 Tax=Enchytraeus TaxID=6389 RepID=A0A286Q4U4_9ANNE
Gene.56496_AdHT2_1_(paired)_trimmed_(paired)_contig_89785_g.56496_m.56496	6.84	2.77	7.95E-7	3.74E-6	0.03	LGC4_CAEEL Ligand-gated ion channel 4 OS=Caenorhabditis elegans OX=6239 GN=lgc-4 PE=3 SV=3
Gene.62609_AdHT2_1_(paired)_trimmed_(paired)_contig_122856_g.62609_m.62609	25.52	4.67	5.78E-9	3.75E-8	1.87E-4	AA2AR_HORSE Adenosine receptor A2a OS=Equus caballus OX=9796 GN=ADORA2A PE=2 SV=1
Gene.45719_AdHT2_1_(paired)_trimmed_(paired)_contig_58461_g.45719_m.45719	5.16	2.37	9.57E-6	3.76E-5	0.31	ATRA_TAPPA Atromentin synthetase OS=Tapinella panuoides OX=80604 GN=atrA PE=1 SV=1
Gene.34902_AdHT2_1_(paired)_trimmed_(paired)_contig_37129_g.34902_m.34902	3.63	1.86	5.79E-9	3.76E-8	1.87E-4	UniRef90_A0A1S3HIV6 polycystic kidney disease protein 1-like 2 n=1 Tax=Lingula unguis TaxID=7574 RepID=A0A1S3HIV6_LINUN
Gene.18384_AdHT2_1_(paired)_trimmed_(paired)_contig_15383_g.18384_m.18384	4.38	2.13	3.34E-13	3.77E-12	1.08E-8	UniRef90_A0A1S3HKW6 homeobox protein Hox-C4a isoform X1 n=2 Tax=Lingula unguis TaxID=7574 RepID=A0A1S3HKW6_LINUN
Gene.42860_AdHT2_1_(paired)_trimmed_(paired)_contig_51986_g.42860_m.42860	6.23	2.64	6.77E-8	3.77E-7	2.19E-3	UniRef90_A0A1B9I1V9 Histone H3-like centromeric protein CSE4 n=1 Tax=Kwoniella pini CBS 10737 TaxID=1296096 RepID=A0A1B9I1V9_9TREE
Gene.43634_AdHT2_1_(paired)_trimmed_(paired)_contig_53590_g.43634_m.43634	4.31	2.11	6.77E-8	3.77E-7	2.19E-3	UniRef90_K1PXE5 X-ray radiation resistance-associated protein 1 n=2 Tax=Crassostrea gigas TaxID=29159 RepID=K1PXE5_CRAGI
Gene.29169_AdHT2_1_(paired)_trimmed_(paired)_contig_28335_g.29169_m.29169	8.47	3.08	4.38E-11	3.78E-10	1.42E-6	UniRef90_R7TEQ8 COesterase domain-containing protein n=1 Tax=Capitella teleta TaxID=283909 RepID=R7TEQ8_CAPTE
Gene.4078_AdHT2_1_(paired)_trimmed_(paired)_contig_2690_g.4078_m.4078	4.59	2.20	8.06E-7	3.78E-6	0.03	UniRef90_A7SCV7 Predicted protein (Fragment) n=1 Tax=Nematostella vectensis TaxID=45351 RepID=A7SCV7_NEMVE
Gene.27265_AdHT2_1_(paired)_trimmed_(paired)_contig_25676_g.27265_m.27265	2.89	1.53	8.06E-7	3.78E-6	0.03	UniRef90_A0A2U9B3I0 Putative transmembrane protein 97 n=1 Tax=Scophthalmus maximus TaxID=52904 RepID=A0A2U9B3I0_SCOMX
Gene.53550_AdHT2_1_(paired)_trimmed_(paired)_contig_79375_g.53550_m.53550	2.46	1.30	9.66E-6	3.79E-5	0.31	UniRef90_V4B5G3 CaMBD domain-containing protein n=1 Tax=Lottia gigantea TaxID=225164 RepID=V4B5G3_LOTGI
Gene.5807_AdHT2_1_(paired)_trimmed_(paired)_contig_3899_g.5807_m.5807	3.16	1.66	9.68E-6	3.80E-5	0.31	UniRef90_E2R1E3 3'-phosphoadenosine 5'-phosphosulfate synthase 2 n=28 Tax=Eutheria TaxID=9347 RepID=E2R1E3_CANLF
Gene.8507_AdHT2_1_(paired)_trimmed_(paired)_contig_5974_g.8507_m.8507	6.11	2.61	2.66E-15	3.81E-14	8.63E-11	RSH6A_MOUSE Radial spoke head protein 6 homolog A OS=Mus musculus OX=10090 GN=Rsph6a PE=1 SV=1
Gene.25451_AdHT2_1_(paired)_trimmed_(paired)_contig_23431_g.25451_m.25451	5.88	2.56	2.66E-15	3.81E-14	8.63E-11	UniRef90_A0A1S3HV04 serine/threonine kinase-like domain-containing protein STKLD1 isoform X1 n=4 Tax=Lingula unguis TaxID=7574 RepID=A0A1S3HV04_LINUN
Gene.27379_AdHT2_1_(paired)_trimmed_(paired)_contig_25854_g.27379_m.27379	5.63	2.49	2.66E-15	3.81E-14	8.63E-11	CAV3_RAT Caveolin-3 OS=Rattus norvegicus OX=10116 GN=Cav3 PE=1 SV=1
Gene.48630_AdHT2_1_(paired)_trimmed_(paired)_contig_65294_g.48630_m.48630	12.00	3.59	3.88E-12	3.82E-11	1.26E-7	UniRef90_A0A2K6ALN3 GSDH domain-containing protein n=2 Tax=Catarrhini TaxID=9526 RepID=A0A2K6ALN3_MACNE
Gene.30118_AdHT2_1_(paired)_trimmed_(paired)_contig_29720_g.30118_m.30118	2.50	1.32	1.19E-4	3.82E-4	1.00	UniRef90_K1PX83 Dynein heavy chain 5, axonemal n=9 Tax=Crassostrea gigas TaxID=29159 RepID=K1PX83_CRAGI
Gene.37456_AdHT2_1_(paired)_trimmed_(paired)_contig_41499_g.37456_m.37456	2.46	1.30	1.18E-4	3.82E-4	1.00	TYW4_MOUSE tRNA wybutosine-synthesizing protein 4 OS=Mus musculus OX=10090 GN=Lcmt2 PE=2 SV=4
Gene.17331_AdHT2_1_(paired)_trimmed_(paired)_contig_14250_g.17331_m.17331	2.25	1.17	9.74E-6	3.82E-5	0.32	UniRef90_A0A1S3IH87 isochorismatase domain-containing protein 2-like n=1 Tax=Lingula unguis TaxID=7574 RepID=A0A1S3IH87_LINUN
Gene.34531_AdHT2_1_(paired)_trimmed_(paired)_contig_36492_g.34531_m.34531	4.34	2.12	5.90E-9	3.82E-8	1.91E-4	UniRef90_A0A4P8GMV2 Lymphoid-specific helicase isoform 1 (Fragment) n=1 Tax=Lytechinus variegatus TaxID=7654 RepID=A0A4P8GMV2_LYTVA
Gene.37751_AdHT2_1_(paired)_trimmed_(paired)_contig_42004_g.37751_m.37751	10.30	3.36	5.07E-10	3.82E-9	1.64E-5	UniRef90_A0A348G5Y5 Venom serine protease 2 n=1 Tax=Odontomachus monticola TaxID=613454 RepID=A0A348G5Y5_ODOMO
Gene.15785_AdHT2_1_(paired)_trimmed_(paired)_contig_12640_g.15785_m.15785	3.75	1.91	5.08E-10	3.83E-9	1.65E-5	UniRef90_A0A482VW50 Hydroxylysine kinase n=1 Tax=Asbolus verrucosus TaxID=1661398 RepID=A0A482VW50_9CUCU
Gene.58152_AdHT2_1_(paired)_trimmed_(paired)_contig_97065_g.58152_m.58152	5.88	2.56	9.86E-6	3.86E-5	0.32	UniRef90_A0A210PZJ8 Parathyroid hormone/parathyroid hormone-related peptide receptor n=2 Tax=Mizuhopecten yessoensis TaxID=6573 RepID=A0A210PZJ8_MIZYE
Gene.41270_AdHT2_1_(paired)_trimmed_(paired)_contig_48667_g.41270_m.41270	4.97	2.31	5.96E-9	3.86E-8	1.93E-4	UniRef90_A0A2S8KWH9 Carboxylic ester hydrolase n=1 Tax=Mycobacterium sp. ITM-2016-00316 TaxID=2099695 RepID=A0A2S8KWH9_9MYCO
Gene.37306_AdHT2_1_(paired)_trimmed_(paired)_contig_41189_g.37306_m.37306	2.08	1.06	1.53E-3	3.87E-3	1.00	UniRef90_A0A1U8CG95 centriolin isoform X3 n=8 Tax=Mesocricetus auratus TaxID=10036 RepID=A0A1U8CG95_MESAU
Gene.48111_AdHT2_1_(paired)_trimmed_(paired)_contig_64028_g.48111_m.48111	2.96	1.56	1.20E-4	3.87E-4	1.00	UniRef90_R7TUJ1 G_PROTEIN_RECEP_F1_2 domain-containing protein (Fragment) n=1 Tax=Capitella teleta TaxID=283909 RepID=R7TUJ1_CAPTE
Gene.63070_AdHT2_1_(paired)_trimmed_(paired)_contig_124736_g.63070_m.63070	20.01	4.32	6.95E-8	3.87E-7	2.25E-3	UniRef90_A0A210PZT0 G-protein coupled receptor 139 n=1 Tax=Mizuhopecten yessoensis TaxID=6573 RepID=A0A210PZT0_MIZYE
Gene.21329_AdHT2_1_(paired)_trimmed_(paired)_contig_18488_g.21329_m.21329	2.20	1.14	1.54E-3	3.88E-3	1.00	UniRef90_A0A210PYV5 Patched domain-containing protein 3 n=3 Tax=Mizuhopecten yessoensis TaxID=6573 RepID=A0A210PYV5_MIZYE
Gene.56451_AdHT2_1_(paired)_trimmed_(paired)_contig_89637_g.56451_m.56451	2.86	1.51	1.20E-4	3.88E-4	1.00	PRD13_MOUSE PR domain zinc finger protein 13 OS=Mus musculus OX=10090 GN=Prdm13 PE=3 SV=1
Gene.22788_AdHT2_1_(paired)_trimmed_(paired)_contig_20137_g.22788_m.22788	2.22	1.15	1.20E-4	3.88E-4	1.00	TT39C_HUMAN Tetratricopeptide repeat protein 39C OS=Homo sapiens OX=9606 GN=TTC39C PE=2 SV=2
Gene.58464_AdHT2_1_(paired)_trimmed_(paired)_contig_98387_g.58464_m.58464	2.82	1.49	9.89E-6	3.88E-5	0.32	UniRef90_A0A401NKM5 Fe2OG dioxygenase domain-containing protein n=1 Tax=Scyliorhinus torazame TaxID=75743 RepID=A0A401NKM5_SCYTO
Gene.33705_AdHT2_1_(paired)_trimmed_(paired)_contig_35185_g.33705_m.33705	5.29	2.40	6.97E-8	3.88E-7	2.26E-3	UniRef90_B6EY03 Beta-glucan recognition protein 1 n=3 Tax=Crassostrea TaxID=6564 RepID=B6EY03_CRAGI
Gene.44896_AdHT2_1_(paired)_trimmed_(paired)_contig_56603_g.44896_m.44896	2.75	1.46	8.29E-7	3.89E-6	0.03	UniRef90_A0A411HB36 Tubulin beta chain (Fragment) n=2 Tax=Phytophthora TaxID=4783 RepID=A0A411HB36_9STRA
Gene.40347_AdHT2_1_(paired)_trimmed_(paired)_contig_46978_g.40347_m.40347	2.16	1.11	1.55E-3	3.90E-3	1.00	NT5D1_HUMAN 5'-nucleotidase domain-containing protein 1 OS=Homo sapiens OX=9606 GN=NT5DC1 PE=1 SV=1
Gene.39917_AdHT2_1_(paired)_trimmed_(paired)_contig_46130_g.39917_m.39917	2.30	1.20	1.21E-4	3.90E-4	1.00	UniRef90_A0A1W6AZ91 Glutamate receptor 2 n=1 Tax=Hirudo verbana TaxID=311461 RepID=A0A1W6AZ91_9ANNE
Gene.55765_AdHT2_1_(paired)_trimmed_(paired)_contig_87068_g.55765_m.55765	10.35	3.37	3.10E-14	3.91E-13	1.00E-9	CED1_CAEEL Cell death abnormality protein 1 OS=Caenorhabditis elegans OX=6239 GN=ced-1 PE=1 SV=1
Gene.56917_AdHT2_1_(paired)_trimmed_(paired)_contig_91551_g.56917_m.56917	4.42	2.14	1.55E-3	3.91E-3	1.00	ANPRA_HUMAN Atrial natriuretic peptide receptor 1 OS=Homo sapiens OX=9606 GN=NPR1 PE=1 SV=1
Gene.22442_AdHT2_1_(paired)_trimmed_(paired)_contig_19747_g.22442_m.22442	2.38	1.25	1.21E-4	3.91E-4	1.00	UniRef90_A0A210PRH0 Kinesin-like calmodulin-binding protein-like n=1 Tax=Mizuhopecten yessoensis TaxID=6573 RepID=A0A210PRH0_MIZYE
Gene.34391_AdHT2_1_(paired)_trimmed_(paired)_contig_36302_g.34391_m.34391	6.00	2.58	1.22E-4	3.92E-4	1.00	UniRef90_A0A3B4A4I3 Hairy-related 9 n=1 Tax=Periophthalmus magnuspinnatus TaxID=409849 RepID=A0A3B4A4I3_9GOBI
Gene.55327_AdHT2_1_(paired)_trimmed_(paired)_contig_85685_g.55327_m.55327	4.52	2.17	1.22E-4	3.92E-4	1.00	UniRef90_G1KQ31 Sulfotransferase n=15 Tax=Sauria TaxID=32561 RepID=G1KQ31_ANOCA
Gene.32998_AdHT2_1_(paired)_trimmed_(paired)_contig_34032_g.32998_m.32998	2.18	1.12	1.22E-4	3.92E-4	1.00	UniRef90_A0A2T7NVQ9 Kinesin-like protein n=2 Tax=Pomacea canaliculata TaxID=400727 RepID=A0A2T7NVQ9_POMCA
Gene.62023_AdHT2_1_(paired)_trimmed_(paired)_contig_120452_g.62023_m.62023	17.84	4.16	7.06E-8	3.92E-7	2.29E-3	UniRef90_A0A210QJW7 Thrombospondin-4 n=3 Tax=Mizuhopecten yessoensis TaxID=6573 RepID=A0A210QJW7_MIZYE
Gene.15810_AdHT2_1_(paired)_trimmed_(paired)_contig_12678_g.15810_m.15810	5.51	2.46	3.50E-13	3.94E-12	1.13E-8	CFA45_HUMAN Cilia- and flagella-associated protein 45 OS=Homo sapiens OX=9606 GN=CFAP45 PE=2 SV=2
Gene.12056_AdHT2_1_(paired)_trimmed_(paired)_contig_9148_g.12056_m.12056	2.02	1.01	1.56E-3	3.94E-3	1.00	UniRef90_R7UWT7 SUEL-type lectin domain-containing protein n=1 Tax=Capitella teleta TaxID=283909 RepID=R7UWT7_CAPTE
Gene.52077_AdHT2_1_(paired)_trimmed_(paired)_contig_75060_g.52077_m.52077	3.39	1.76	1.01E-5	3.94E-5	0.33	UniRef90_A0A1S3H1W1 transmembrane protein 229A n=1 Tax=Lingula unguis TaxID=7574 RepID=A0A1S3H1W1_LINUN
Gene.14975_AdHT2_1_(paired)_trimmed_(paired)_contig_11819_g.14975_m.14975	4.81	2.27	3.13E-14	3.95E-13	1.01E-9	FBX16_HUMAN F-box only protein 16 OS=Homo sapiens OX=9606 GN=FBXO16 PE=2 SV=1
Gene.58052_AdHT2_1_(paired)_trimmed_(paired)_contig_96640_g.58052_m.58052	7.80	2.96	7.12E-8	3.95E-7	2.31E-3	UniRef90_A0A210PTZ9 Parathyroid hormone/parathyroid hormone-related peptide receptor n=2 Tax=Mizuhopecten yessoensis TaxID=6573 RepID=A0A210PTZ9_MIZYE
Gene.45905_AdHT2_1_(paired)_trimmed_(paired)_contig_58874_g.45905_m.45905	14.47	3.85	2.78E-15	3.96E-14	8.99E-11	UniRef90_A0A195FE55 Transmembrane channel-like protein 7 (Fragment) n=2 Tax=Attini TaxID=143999 RepID=A0A195FE55_9HYME
Gene.39067_AdHT2_1_(paired)_trimmed_(paired)_contig_44533_g.39067_m.39067	5.37	2.42	2.78E-15	3.96E-14	8.99E-11	UniRef90_K1QKI3 Putative malate dehydrogenase 1B n=2 Tax=Crassostrea gigas TaxID=29159 RepID=K1QKI3_CRAGI
Gene.57924_AdHT2_1_(paired)_trimmed_(paired)_contig_96062_g.57924_m.57924	6.50	2.70	1.01E-5	3.96E-5	0.33	UniRef90_A0A0L8HMQ0 G_PROTEIN_RECEP_F1_2 domain-containing protein n=1 Tax=Octopus bimaculoides TaxID=37653 RepID=A0A0L8HMQ0_OCTBM
Gene.37754_AdHT2_1_(paired)_trimmed_(paired)_contig_42012_g.37754_m.37754	2.54	1.34	1.57E-3	3.97E-3	1.00	UniRef90_A0A210QDA0 Alkaline phosphatase n=1 Tax=Mizuhopecten yessoensis TaxID=6573 RepID=A0A210QDA0_MIZYE
Gene.22069_AdHT2_1_(paired)_trimmed_(paired)_contig_19296_g.22069_m.22069	2.14	1.10	1.58E-3	3.98E-3	1.00	UniRef90_A0A210PEX6 Persulfide dioxygenase ETHE1, mitochondrial n=2 Tax=Mizuhopecten yessoensis TaxID=6573 RepID=A0A210PEX6_MIZYE
Gene.27424_AdHT2_1_(paired)_trimmed_(paired)_contig_25908_g.27424_m.27424	2.30	1.20	1.24E-4	3.98E-4	1.00	TECT3_MOUSE Tectonic-3 OS=Mus musculus OX=10090 GN=Tctn3 PE=1 SV=1
Gene.26758_AdHT2_1_(paired)_trimmed_(paired)_contig_24983_g.26758_m.26758	3.55	1.83	1.02E-5	3.98E-5	0.33	DPOA2_HUMAN DNA polymerase alpha subunit B OS=Homo sapiens OX=9606 GN=POLA2 PE=1 SV=2
Gene.52358_AdHT2_1_(paired)_trimmed_(paired)_contig_75848_g.52358_m.52358	5.10	2.35	1.24E-4	3.99E-4	1.00	UniRef90_A0A210QSS1 Homeobox protein n=1 Tax=Mizuhopecten yessoensis TaxID=6573 RepID=A0A210QSS1_MIZYE
Gene.40824_AdHT2_1_(paired)_trimmed_(paired)_contig_47824_g.40824_m.40824	4.05	2.02	4.63E-11	4.00E-10	1.50E-6	SEM5A_HUMAN Semaphorin-5A OS=Homo sapiens OX=9606 GN=SEMA5A PE=1 SV=3
Gene.48253_AdHT2_1_(paired)_trimmed_(paired)_contig_64361_g.48253_m.48253	2.76	1.46	1.25E-4	4.00E-4	1.00	FBX15_MACFA F-box only protein 15 OS=Macaca fascicularis OX=9541 GN=FBXO15 PE=2 SV=1
Gene.58345_AdHT2_1_(paired)_trimmed_(paired)_contig_97894_g.58345_m.58345	5.91	2.56	7.20E-8	4.00E-7	2.33E-3	UniRef90_S4S065 Heparan sulfate 2-O-sulfotransferase 1b n=1 Tax=Petromyzon marinus TaxID=7757 RepID=S4S065_PETMA
Gene.62729_AdHT2_1_(paired)_trimmed_(paired)_contig_123246_g.62729_m.62729	14.21	3.83	3.19E-14	4.02E-13	1.03E-9	AHR_RABIT Aryl hydrocarbon receptor OS=Oryctolagus cuniculus OX=9986 GN=AHR PE=2 SV=1
Gene.28596_AdHT2_1_(paired)_trimmed_(paired)_contig_27510_g.28596_m.28596	2.02	1.01	1.59E-3	4.02E-3	1.00	TRM5_XENTR tRNA (guanine(37)-N1)-methyltransferase OS=Xenopus tropicalis OX=8364 GN=trmt5 PE=3 SV=1
Gene.9264_AdHT2_1_(paired)_trimmed_(paired)_contig_6606_g.9264_m.9264	2.09	1.07	1.26E-4	4.04E-4	1.00	UniRef90_F7AFE7 ISL LIM homeobox 1 n=1 Tax=Xenopus tropicalis TaxID=8364 RepID=F7AFE7_XENTR
Gene.40553_AdHT2_1_(paired)_trimmed_(paired)_contig_47348_g.40553_m.40553	4.70	2.23	4.13E-12	4.06E-11	1.34E-7	UniRef90_A0A1A8B908 Nei endonuclease VIII-like 1 (Fragment) n=11 Tax=Nothobranchius TaxID=28779 RepID=A0A1A8B908_NOTFU
Gene.43333_AdHT2_1_(paired)_trimmed_(paired)_contig_53009_g.43333_m.43333	2.70	1.43	1.27E-4	4.07E-4	1.00	IFT56_HUMAN Intraflagellar transport protein 56 OS=Homo sapiens OX=9606 GN=TTC26 PE=2 SV=1
Gene.39803_AdHT2_1_(paired)_trimmed_(paired)_contig_45907_g.39803_m.39803	2.13	1.09	1.27E-4	4.07E-4	1.00	UniRef90_A0A1S3JQI2 centrosomal protein of 290 kDa n=1 Tax=Lingula unguis TaxID=7574 RepID=A0A1S3JQI2_LINUN
Gene.55975_AdHT2_1_(paired)_trimmed_(paired)_contig_87784_g.55975_m.55975	9.72	3.28	8.70E-7	4.07E-6	0.03	ASI1B_DANRE Acid-sensing ion channel 1B OS=Danio rerio OX=7955 GN=asic1b PE=2 SV=1
Gene.63373_AdHT2_1_(paired)_trimmed_(paired)_contig_126544_g.63373_m.63373	31.48	4.98	1.63E-3	4.09E-3	1.00	FFAR2_MOUSE Free fatty acid receptor 2 OS=Mus musculus OX=10090 GN=Ffar2 PE=1 SV=1
Gene.30001_AdHT2_1_(paired)_trimmed_(paired)_contig_29571_g.30001_m.30001	5.69	2.51	2.89E-15	4.11E-14	9.35E-11	UniRef90_A0A2G8K1C1 Putative adenylate kinase 7 n=1 Tax=Stichopus japonicus TaxID=307972 RepID=A0A2G8K1C1_STIJA
Gene.31898_AdHT2_1_(paired)_trimmed_(paired)_contig_32340_g.31898_m.31898	2.71	1.44	1.29E-4	4.11E-4	1.00	SKP2_MOUSE S-phase kinase-associated protein 2 OS=Mus musculus OX=10090 GN=Skp2 PE=1 SV=1
Gene.45301_AdHT2_1_(paired)_trimmed_(paired)_contig_57577_g.45301_m.45301	2.56	1.36	1.28E-4	4.11E-4	1.00	ATX10_BOVIN Ataxin-10 OS=Bos taurus OX=9913 GN=ATXN10 PE=2 SV=1
Gene.4126_AdHT2_1_(paired)_trimmed_(paired)_contig_2712_g.4126_m.4126	6.06	2.60	3.28E-14	4.12E-13	1.06E-9	CB5D1_DANRE Cytochrome b5 domain-containing protein 1 OS=Danio rerio OX=7955 GN=cyb5d1 PE=2 SV=1
Gene.54642_AdHT2_1_(paired)_trimmed_(paired)_contig_83137_g.54642_m.54642	2.53	1.34	1.64E-3	4.12E-3	1.00	UniRef90_A0A1S3KEF1 RING finger protein nhl-1 n=1 Tax=Lingula unguis TaxID=7574 RepID=A0A1S3KEF1_LINUN
Gene.59653_AdHT2_1_(paired)_trimmed_(paired)_contig_104538_g.59653_m.59653	3.34	1.74	1.05E-5	4.12E-5	0.34	UniRef90_A0A1W0XBY3 Metabotropic glutamate receptor 5 n=1 Tax=Hypsibius dujardini TaxID=232323 RepID=A0A1W0XBY3_HYPDU
Gene.59449_AdHT2_1_(paired)_trimmed_(paired)_contig_103610_g.59449_m.59449	49.27	5.62	3.68E-13	4.13E-12	1.19E-8	HBAA_GYMUN Hemoglobin anodic subunit alpha OS=Gymnothorax unicolor OX=296138 PE=1 SV=1
Gene.27036_AdHT2_1_(paired)_trimmed_(paired)_contig_25351_g.27036_m.27036	2.42	1.27	1.06E-5	4.13E-5	0.34	UniRef90_A0A1S3HEP5 core histone macro-H2A.1 isoform X2 n=2 Tax=Lingula unguis TaxID=7574 RepID=A0A1S3HEP5_LINUN
Gene.14561_AdHT2_1_(paired)_trimmed_(paired)_contig_11466_g.14561_m.14561	3.49	1.80	5.49E-10	4.13E-9	1.78E-5	UniRef90_Q6DJ97 Cytochrome P450 family 27 subfamily B member 1 n=3 Tax=Xenopus TaxID=262014 RepID=Q6DJ97_XENTR
Gene.51491_AdHT2_1_(paired)_trimmed_(paired)_contig_73425_g.51491_m.51491	4.58	2.19	5.51E-10	4.14E-9	1.79E-5	UniRef90_A0A0K8V8I8 ADAM 17-like protease (Fragment) n=8 Tax=Tephritidae TaxID=7211 RepID=A0A0K8V8I8_BACLA
Gene.48468_AdHT2_1_(paired)_trimmed_(paired)_contig_64931_g.48468_m.48468	5.14	2.36	6.43E-9	4.15E-8	2.08E-4	UniRef90_Q962Y4 Adult brain protein 239-like protein n=2 Tax=Branchiostoma belcheri TaxID=7741 RepID=Q962Y4_BRABE
Gene.41354_AdHT2_1_(paired)_trimmed_(paired)_contig_48883_g.41354_m.41354	3.88	1.96	4.84E-11	4.16E-10	1.57E-6	UniRef90_A0A2C9JHT6 3-hydroxy-3-methylglutaryl coenzyme A synthase n=1 Tax=Biomphalaria glabrata TaxID=6526 RepID=A0A2C9JHT6_BIOGL
Gene.42583_AdHT2_1_(paired)_trimmed_(paired)_contig_51397_g.42583_m.42583	2.89	1.53	1.30E-4	4.16E-4	1.00	UniRef90_A0A1S3H2J8 transmembrane channel-like protein 7 isoform X2 n=1 Tax=Lingula unguis TaxID=7574 RepID=A0A1S3H2J8_LINUN
Gene.52901_AdHT2_1_(paired)_trimmed_(paired)_contig_77406_g.52901_m.52901	4.93	2.30	7.51E-8	4.16E-7	2.43E-3	EVE_DROME Segmentation protein even-skipped OS=Drosophila melanogaster OX=7227 GN=eve PE=1 SV=3
Gene.14474_AdHT2_1_(paired)_trimmed_(paired)_contig_11379_g.14474_m.14474	4.87	2.28	7.52E-8	4.16E-7	2.43E-3	UniRef90_A0A147AUQ4 Thymidylate synthase n=1 Tax=Fundulus heteroclitus TaxID=8078 RepID=A0A147AUQ4_FUNHE
Gene.39485_AdHT2_1_(paired)_trimmed_(paired)_contig_45348_g.39485_m.39485	3.17	1.66	5.54E-10	4.16E-9	1.79E-5	PROS_DROME Homeobox protein prospero OS=Drosophila melanogaster OX=7227 GN=pros PE=1 SV=3
Gene.52629_AdHT2_1_(paired)_trimmed_(paired)_contig_76672_g.52629_m.52629	6.83	2.77	4.85E-11	4.17E-10	1.57E-6	UniRef90_R7TSI7 Lipase_GDSL domain-containing protein n=1 Tax=Capitella teleta TaxID=283909 RepID=R7TSI7_CAPTE
Gene.37185_AdHT2_1_(paired)_trimmed_(paired)_contig_40963_g.37185_m.37185	3.55	1.83	1.31E-4	4.17E-4	1.00	UniRef90_F6VX92 NIMA related kinase 2 n=12 Tax=Boreoeutheria TaxID=1437010 RepID=F6VX92_HORSE
Gene.44035_AdHT2_1_(paired)_trimmed_(paired)_contig_54549_g.44035_m.44035	2.53	1.34	1.66E-3	4.18E-3	1.00	UniRef90_A0A1W7RAJ8 Transmembrane emp24 domain-containing protein n=1 Tax=Hadrurus spadix TaxID=141984 RepID=A0A1W7RAJ8_9SCOR
Gene.25771_AdHT2_1_(paired)_trimmed_(paired)_contig_23789_g.25771_m.25771	2.09	1.06	1.66E-3	4.18E-3	1.00	PASK_HUMAN PAS domain-containing serine/threonine-protein kinase OS=Homo sapiens OX=9606 GN=PASK PE=1 SV=3
Gene.41334_AdHT2_1_(paired)_trimmed_(paired)_contig_48837_g.41334_m.41334	4.79	2.26	1.08E-5	4.19E-5	0.35	UniRef90_A0A423ST31 Aminopeptidase n=2 Tax=Penaeus vannamei TaxID=6689 RepID=A0A423ST31_PENVA
Gene.54372_AdHT2_1_(paired)_trimmed_(paired)_contig_82203_g.54372_m.54372	2.01	1.00	1.68E-3	4.21E-3	1.00	TAF1C_RAT TATA box-binding protein-associated factor, RNA polymerase I, subunit C OS=Rattus norvegicus OX=10116 GN=Taf1c PE=2 SV=1
Gene.61584_AdHT2_1_(paired)_trimmed_(paired)_contig_116862_g.61584_m.61584	3.62	1.86	1.08E-5	4.21E-5	0.35	UniRef90_A0A0H3YBT3 Superoxide dismutase [Cu-Zn] n=2 Tax=Camellia sinensis TaxID=4442 RepID=A0A0H3YBT3_CAMSI
Gene.59041_AdHT2_1_(paired)_trimmed_(paired)_contig_101268_g.59041_m.59041	2.89	1.53	1.69E-3	4.23E-3	1.00	LOL2A_DANRE Lysyl oxidase homolog 2A OS=Danio rerio OX=7955 GN=loxl2a PE=2 SV=1
Gene.59422_AdHT2_1_(paired)_trimmed_(paired)_contig_103526_g.59422_m.59422	2.93	1.55	1.69E-3	4.24E-3	1.00	THS7B_MOUSE Thrombospondin type-1 domain-containing protein 7B OS=Mus musculus OX=10090 GN=Thsd7b PE=2 SV=1
Gene.45118_AdHT2_1_(paired)_trimmed_(paired)_contig_57141_g.45118_m.45118	4.66	2.22	5.67E-10	4.25E-9	1.83E-5	GSTT3_MOUSE Glutathione S-transferase theta-3 OS=Mus musculus OX=10090 GN=Gstt3 PE=1 SV=1
Gene.23641_AdHT2_1_(paired)_trimmed_(paired)_contig_21222_g.23641_m.23641	6.59	2.72	3.00E-15	4.26E-14	9.71E-11	SPAG6_MOUSE Sperm-associated antigen 6 OS=Mus musculus OX=10090 GN=Spag6 PE=1 SV=1
Gene.49403_AdHT2_1_(paired)_trimmed_(paired)_contig_67310_g.49403_m.49403	2.92	1.55	1.33E-4	4.26E-4	1.00	UniRef90_A0A210PH69 LIM/homeobox protein Lhx9 n=3 Tax=Mizuhopecten yessoensis TaxID=6573 RepID=A0A210PH69_MIZYE
Gene.35889_AdHT2_1_(paired)_trimmed_(paired)_contig_38761_g.35889_m.35889	2.11	1.08	1.33E-4	4.26E-4	1.00	UniRef90_A0A0B4ZSX0 3-hydroxy-3-methylglutaryl coenzyme A reductase (Fragment) n=2 Tax=Nicrophorus vespilloides TaxID=110193 RepID=A0A0B4ZSX0_NICVS
Gene.50787_AdHT2_1_(paired)_trimmed_(paired)_contig_71128_g.50787_m.50787	3.73	1.90	1.34E-4	4.28E-4	1.00	KIF2_DICDI Kinesin-related protein 2 OS=Dictyostelium discoideum OX=44689 GN=kif2 PE=2 SV=1
Gene.43950_AdHT2_1_(paired)_trimmed_(paired)_contig_54353_g.43950_m.43950	2.98	1.58	1.34E-4	4.28E-4	1.00	CTCQ_KITAU Flavin reductase (NADH) OS=Kitasatospora aureofaciens OX=1894 GN=ctcQ PE=1 SV=1
Gene.6932_AdHT2_1_(paired)_trimmed_(paired)_contig_4726_g.6932_m.6932	2.62	1.39	1.34E-4	4.28E-4	1.00	UniRef90_V5TDI3 Allatostatin-C neuropeptide n=1 Tax=Platynereis dumerilii TaxID=6359 RepID=V5TDI3_PLADU
Gene.23796_AdHT2_1_(paired)_trimmed_(paired)_contig_21438_g.23796_m.23796	2.58	1.37	1.34E-4	4.28E-4	1.00	UniRef90_A0A1S3K1X4 cilia- and flagella-associated protein 47 isoform X1 n=2 Tax=Lingula unguis TaxID=7574 RepID=A0A1S3K1X4_LINUN
Gene.26311_AdHT2_1_(paired)_trimmed_(paired)_contig_24468_g.26311_m.26311	2.97	1.57	9.18E-7	4.28E-6	0.03	UniRef90_A0A210QCJ9 Guanylate cyclase n=1 Tax=Mizuhopecten yessoensis TaxID=6573 RepID=A0A210QCJ9_MIZYE
Gene.49409_AdHT2_1_(paired)_trimmed_(paired)_contig_67323_g.49409_m.49409	2.78	1.48	9.18E-7	4.28E-6	0.03	CEP72_HUMAN Centrosomal protein of 72 kDa OS=Homo sapiens OX=9606 GN=CEP72 PE=1 SV=2
Gene.46892_AdHT2_1_(paired)_trimmed_(paired)_contig_61166_g.46892_m.46892	4.29	2.10	6.65E-9	4.28E-8	2.15E-4	UniRef90_A0A2J7RLX5 Equilibrative nucleoside transporter 4 n=1 Tax=Cryptotermes secundus TaxID=105785 RepID=A0A2J7RLX5_9NEOP
Gene.46779_AdHT2_1_(paired)_trimmed_(paired)_contig_60872_g.46779_m.46779	5.47	2.45	3.83E-13	4.29E-12	1.24E-8	UniRef90_C4MK37 NK-like homeobox protein 2.1b n=2 Tax=Capitella teleta TaxID=283909 RepID=C4MK37_CAPTE
Gene.55524_AdHT2_1_(paired)_trimmed_(paired)_contig_86251_g.55524_m.55524	5.42	2.44	3.84E-13	4.29E-12	1.24E-8	UniRef90_R7TBJ6 Innexin n=1 Tax=Capitella teleta TaxID=283909 RepID=R7TBJ6_CAPTE
Gene.63172_AdHT2_1_(paired)_trimmed_(paired)_contig_125310_g.63172_m.63172	96.26	6.59	1.10E-5	4.29E-5	0.36	UniRef90_A0A2T7P5D3 G_PROTEIN_RECEP_F1_2 domain-containing protein n=2 Tax=Pomacea canaliculata TaxID=400727 RepID=A0A2T7P5D3_POMCA
Gene.49315_AdHT2_1_(paired)_trimmed_(paired)_contig_67011_g.49315_m.49315	3.65	1.87	9.21E-7	4.29E-6	0.03	PKWA_THECU Probable serine/threonine-protein kinase PkwA OS=Thermomonospora curvata OX=2020 GN=pkwA PE=1 SV=1
Gene.48194_AdHT2_1_(paired)_trimmed_(paired)_contig_64227_g.48194_m.48194	3.52	1.82	7.77E-8	4.29E-7	2.52E-3	CAN5_MOUSE Calpain-5 OS=Mus musculus OX=10090 GN=Capn5 PE=1 SV=1
Gene.37125_AdHT2_1_(paired)_trimmed_(paired)_contig_40848_g.37125_m.37125	2.91	1.54	1.35E-4	4.30E-4	1.00	UniRef90_A0A210PLX1 Group XIIB secretory phospholipase A2-like protein n=1 Tax=Mizuhopecten yessoensis TaxID=6573 RepID=A0A210PLX1_MIZYE
Gene.37415_AdHT2_1_(paired)_trimmed_(paired)_contig_41386_g.37415_m.37415	3.24	1.69	1.10E-5	4.30E-5	0.36	NLGN1_MOUSE Neuroligin-1 OS=Mus musculus OX=10090 GN=Nlgn1 PE=1 SV=2
Gene.41255_AdHT2_1_(paired)_trimmed_(paired)_contig_48644_g.41255_m.41255	3.40	1.76	7.80E-8	4.30E-7	2.52E-3	ARMC9_BOVIN LisH domain-containing protein ARMC9 OS=Bos taurus OX=9913 GN=ARMC9 PE=2 SV=1
Gene.56486_AdHT2_1_(paired)_trimmed_(paired)_contig_89751_g.56486_m.56486	6.81	2.77	3.86E-13	4.31E-12	1.25E-8	MESH_DROME Protein mesh OS=Drosophila melanogaster OX=7227 GN=mesh PE=1 SV=2
Gene.57332_AdHT2_1_(paired)_trimmed_(paired)_contig_93392_g.57332_m.57332	4.14	2.05	1.35E-4	4.31E-4	1.00	VMO1_CHICK Vitelline membrane outer layer protein 1 OS=Gallus gallus OX=9031 GN=VMO1 PE=1 SV=1
Gene.46751_AdHT2_1_(paired)_trimmed_(paired)_contig_60812_g.46751_m.46751	2.46	1.30	1.35E-4	4.31E-4	1.00	ONEC_DROME Homeobox protein onecut OS=Drosophila melanogaster OX=7227 GN=onecut PE=2 SV=2
Gene.24022_AdHT2_1_(paired)_trimmed_(paired)_contig_21696_g.24022_m.24022	3.75	1.90	9.26E-7	4.31E-6	0.03	UniRef90_A0A151NZB8 Solute carrier organic anion transporter family member n=4 Tax=Crocodylia TaxID=1294634 RepID=A0A151NZB8_ALLMI
Gene.39873_AdHT2_1_(paired)_trimmed_(paired)_contig_46043_g.39873_m.39873	2.37	1.25	1.36E-4	4.32E-4	1.00	WDR88_HUMAN WD repeat-containing protein 88 OS=Homo sapiens OX=9606 GN=WDR88 PE=2 SV=2
Gene.45793_AdHT2_1_(paired)_trimmed_(paired)_contig_58616_g.45793_m.45793	3.44	1.78	1.11E-5	4.32E-5	0.36	UniRef90_B4N6M7 Presenilin n=3 Tax=Drosophila willistoni TaxID=7260 RepID=B4N6M7_DROWI
Gene.6862_AdHT2_1_(paired)_trimmed_(paired)_contig_4675_g.6862_m.6862	2.21	1.15	1.11E-5	4.32E-5	0.36	AP2A_RAT Transcription factor AP-2-alpha OS=Rattus norvegicus OX=10116 GN=Tfap2a PE=1 SV=1
Gene.9242_AdHT2_1_(paired)_trimmed_(paired)_contig_6584_g.9242_m.9242	2.78	1.48	9.28E-7	4.32E-6	0.03	DHS3_CAEEL Protein dhs-3 OS=Caenorhabditis elegans OX=6239 GN=dhs-3 PE=1 SV=1
Gene.25971_AdHT2_1_(paired)_trimmed_(paired)_contig_24043_g.25971_m.25971	2.01	1.01	1.74E-3	4.34E-3	1.00	WDR92_XENTR WD repeat-containing protein 92 OS=Xenopus tropicalis OX=8364 GN=wdr92 PE=2 SV=1
Gene.54578_AdHT2_1_(paired)_trimmed_(paired)_contig_82882_g.54578_m.54578	3.68	1.88	7.87E-8	4.34E-7	2.55E-3	UniRef90_A0A1S3J434 extracellular tyrosine-protein kinase PKDCC n=1 Tax=Lingula unguis TaxID=7574 RepID=A0A1S3J434_LINUN
Gene.29746_AdHT2_1_(paired)_trimmed_(paired)_contig_29203_g.29746_m.29746	4.68	2.23	5.06E-11	4.35E-10	1.64E-6	UniRef90_A0A4S2LEE9 Peptide-methionine (R)-S-oxide reductase n=1 Tax=Opisthorchis felineus TaxID=147828 RepID=A0A4S2LEE9_OPIFE
Gene.58484_AdHT2_1_(paired)_trimmed_(paired)_contig_98514_g.58484_m.58484	3.54	1.82	1.74E-3	4.35E-3	1.00	KALM_CHICK Anosmin-1 OS=Gallus gallus OX=9031 GN=ANOS1 PE=2 SV=2
Gene.64854_AdHT2_1_(paired)_trimmed_(paired)_contig_147740_g.64854_m.64854	9.47	3.24	1.37E-4	4.36E-4	1.00	UniRef90_V5HNX5 Putative sodium/glucose cotransporter 4 (Fragment) n=1 Tax=Ixodes ricinus TaxID=34613 RepID=V5HNX5_IXORI
Gene.46786_AdHT2_1_(paired)_trimmed_(paired)_contig_60913_g.46786_m.46786	6.72	2.75	1.12E-5	4.36E-5	0.36	UniRef90_V4AX35 Integrase catalytic domain-containing protein n=1 Tax=Lottia gigantea TaxID=225164 RepID=V4AX35_LOTGI
Gene.40262_AdHT2_1_(paired)_trimmed_(paired)_contig_46833_g.40262_m.40262	2.35	1.23	1.12E-5	4.36E-5	0.36	UniRef90_D3ZQ02 WD repeat domain 37 n=11 Tax=Boreoeutheria TaxID=1437010 RepID=D3ZQ02_RAT
Gene.28016_AdHT2_1_(paired)_trimmed_(paired)_contig_26665_g.28016_m.28016	5.66	2.50	6.78E-9	4.36E-8	2.20E-4	UniRef90_A0A210QUC6 Arylsulfatase B n=1 Tax=Mizuhopecten yessoensis TaxID=6573 RepID=A0A210QUC6_MIZYE
Gene.17516_AdHT2_1_(paired)_trimmed_(paired)_contig_14426_g.17516_m.17516	2.10	1.07	1.37E-4	4.37E-4	1.00	PDIP2_HUMAN Polymerase delta-interacting protein 2 OS=Homo sapiens OX=9606 GN=POLDIP2 PE=1 SV=1
Gene.22478_AdHT2_1_(paired)_trimmed_(paired)_contig_19791_g.22478_m.22478	3.69	1.88	1.13E-5	4.37E-5	0.36	ANKY1_HUMAN Ankyrin repeat and MYND domain-containing protein 1 OS=Homo sapiens OX=9606 GN=ANKMY1 PE=2 SV=2
Gene.31039_AdHT2_1_(paired)_trimmed_(paired)_contig_31021_g.31039_m.31039	2.82	1.50	9.40E-7	4.37E-6	0.03	LMTD1_MOUSE Lamin tail domain-containing protein 1 OS=Mus musculus OX=10090 GN=Lmntd1 PE=2 SV=1
Gene.57944_AdHT2_1_(paired)_trimmed_(paired)_contig_96149_g.57944_m.57944	7.06	2.82	4.47E-12	4.38E-11	1.45E-7	UniRef90_A0A1S3HMF6 probable 4-coumarate--CoA ligase 3 n=1 Tax=Lingula unguis TaxID=7574 RepID=A0A1S3HMF6_LINUN
Gene.35865_AdHT2_1_(paired)_trimmed_(paired)_contig_38702_g.35865_m.35865	2.76	1.46	1.13E-5	4.38E-5	0.37	POC1A_HUMAN POC1 centriolar protein homolog A OS=Homo sapiens OX=9606 GN=POC1A PE=1 SV=2
Gene.24368_AdHT2_1_(paired)_trimmed_(paired)_contig_22112_g.24368_m.24368	4.38	2.13	5.85E-10	4.38E-9	1.89E-5	FAIM1_MOUSE Fas apoptotic inhibitory molecule 1 OS=Mus musculus OX=10090 GN=Faim PE=1 SV=1
Gene.59734_AdHT2_1_(paired)_trimmed_(paired)_contig_104983_g.59734_m.59734	3.34	1.74	1.13E-5	4.40E-5	0.37	TTC28_HUMAN Tetratricopeptide repeat protein 28 OS=Homo sapiens OX=9606 GN=TTC28 PE=1 SV=4
Gene.13940_AdHT2_1_(paired)_trimmed_(paired)_contig_10827_g.13940_m.13940	3.05	1.61	1.13E-5	4.40E-5	0.37	ZN367_RAT Zinc finger protein 367 OS=Rattus norvegicus OX=10116 GN=Znf367 PE=2 SV=1
Gene.32620_AdHT2_1_(paired)_trimmed_(paired)_contig_33389_g.32620_m.32620	2.51	1.33	1.13E-5	4.40E-5	0.37	NMD3A_HUMAN Glutamate receptor ionotropic, NMDA 3A OS=Homo sapiens OX=9606 GN=GRIN3A PE=1 SV=2
Gene.59540_AdHT2_1_(paired)_trimmed_(paired)_contig_104098_g.59540_m.59540	6.88	2.78	1.39E-4	4.41E-4	1.00	UniRef90_A0A2I0LPK5 Cholinergic receptor, nicotinic, alpha 10 (Neuronal) n=2 Tax=Neognathae TaxID=8825 RepID=A0A2I0LPK5_COLLI
Gene.45663_AdHT2_1_(paired)_trimmed_(paired)_contig_58327_g.45663_m.45663	3.12	1.64	1.39E-4	4.41E-4	1.00	RPT2_ARATH Root phototropism protein 2 OS=Arabidopsis thaliana OX=3702 GN=RPT2 PE=1 SV=2
Gene.36060_AdHT2_1_(paired)_trimmed_(paired)_contig_39033_g.36060_m.36060	2.05	1.04	1.39E-4	4.41E-4	1.00	UniRef90_A0A3Q2YSL5 Forkhead box C1a n=1 Tax=Hippocampus comes TaxID=109280 RepID=A0A3Q2YSL5_HIPCM
Gene.58240_AdHT2_1_(paired)_trimmed_(paired)_contig_97430_g.58240_m.58240	2.84	1.51	1.77E-3	4.42E-3	1.00	UniRef90_V4AXI4 Fanconi_A_N domain-containing protein n=1 Tax=Lottia gigantea TaxID=225164 RepID=V4AXI4_LOTGI
Gene.23827_AdHT2_1_(paired)_trimmed_(paired)_contig_21461_g.23827_m.23827	2.50	1.32	1.78E-3	4.42E-3	1.00	EMAL4_MOUSE Echinoderm microtubule-associated protein-like 4 OS=Mus musculus OX=10090 GN=Eml4 PE=1 SV=1
Gene.19528_AdHT2_1_(paired)_trimmed_(paired)_contig_16544_g.19528_m.19528	4.85	2.28	5.92E-10	4.42E-9	1.92E-5	UniRef90_R7TRJ9 UDP-glucuronosyltransferase n=1 Tax=Capitella teleta TaxID=283909 RepID=R7TRJ9_CAPTE
Gene.49616_AdHT2_1_(paired)_trimmed_(paired)_contig_67957_g.49616_m.49616	2.60	1.38	1.14E-5	4.43E-5	0.37	AMACR_MOUSE Alpha-methylacyl-CoA racemase OS=Mus musculus OX=10090 GN=Amacr PE=1 SV=4
Gene.43437_AdHT2_1_(paired)_trimmed_(paired)_contig_53222_g.43437_m.43437	2.03	1.02	1.78E-3	4.44E-3	1.00	UniRef90_A0A3B4B8W2 R3H domain containing 4 n=2 Tax=Oxudercinae TaxID=497678 RepID=A0A3B4B8W2_9GOBI
Gene.39993_AdHT2_1_(paired)_trimmed_(paired)_contig_46283_g.39993_m.39993	2.73	1.45	1.40E-4	4.44E-4	1.00	UniRef90_A0A1S3J0W2 O-acyltransferase like protein isoform X1 n=2 Tax=Lingula unguis TaxID=7574 RepID=A0A1S3J0W2_LINUN
Gene.33207_AdHT2_1_(paired)_trimmed_(paired)_contig_34393_g.33207_m.33207	2.59	1.37	1.14E-5	4.44E-5	0.37	UniRef90_A0A3P8ZPC2 Acyl-coenzyme A oxidase n=2 Tax=Esox lucius TaxID=8010 RepID=A0A3P8ZPC2_ESOLU
Gene.47995_AdHT2_1_(paired)_trimmed_(paired)_contig_63753_g.47995_m.47995	2.56	1.36	1.15E-5	4.45E-5	0.37	UniRef90_A0A091R0A3 Galectin n=1 Tax=Mesitornis unicolor TaxID=54374 RepID=A0A091R0A3_9GRUI
Gene.51761_AdHT2_1_(paired)_trimmed_(paired)_contig_74149_g.51761_m.51761	3.82	1.93	8.07E-8	4.45E-7	2.61E-3	HM09_CAEEL Homeobox protein ceh-9 OS=Caenorhabditis elegans OX=6239 GN=ceh-9 PE=3 SV=2
Gene.38098_AdHT2_1_(paired)_trimmed_(paired)_contig_42671_g.38098_m.38098	3.03	1.60	6.92E-9	4.45E-8	2.24E-4	DAAF5_MOUSE Dynein assembly factor 5, axonemal OS=Mus musculus OX=10090 GN=Dnaaf5 PE=1 SV=1
Gene.57471_AdHT2_1_(paired)_trimmed_(paired)_contig_94054_g.57471_m.57471	2.85	1.51	1.79E-3	4.46E-3	1.00	UniRef90_K1R4G8 Tripartite motif-containing protein 56 n=2 Tax=Crassostrea gigas TaxID=29159 RepID=K1R4G8_CRAGI
Gene.31355_AdHT2_1_(paired)_trimmed_(paired)_contig_31546_g.31355_m.31355	3.01	1.59	1.15E-5	4.46E-5	0.37	LRC45_HUMAN Leucine-rich repeat-containing protein 45 OS=Homo sapiens OX=9606 GN=LRRC45 PE=1 SV=1
Gene.45729_AdHT2_1_(paired)_trimmed_(paired)_contig_58482_g.45729_m.45729	6.14	2.62	5.21E-11	4.47E-10	1.69E-6	4CLL6_ARATH 4-coumarate--CoA ligase-like 6 OS=Arabidopsis thaliana OX=3702 GN=4CLL6 PE=2 SV=2
Gene.21989_AdHT2_1_(paired)_trimmed_(paired)_contig_19191_g.21989_m.21989	2.02	1.02	1.41E-4	4.47E-4	1.00	UniRef90_A0A2T7NQV8 Elongation of very long chain fatty acids protein n=1 Tax=Pomacea canaliculata TaxID=400727 RepID=A0A2T7NQV8_POMCA
Gene.61486_AdHT2_1_(paired)_trimmed_(paired)_contig_115961_g.61486_m.61486	3.92	1.97	1.15E-5	4.47E-5	0.37	UniRef90_A0A1A8VGV6 Carbohydrate (N-acetylgalactosamine 4-sulfate 6-O) sulfotransferase 15 n=7 Tax=Nothobranchius TaxID=28779 RepID=A0A1A8VGV6_NOTFU
Gene.54938_AdHT2_1_(paired)_trimmed_(paired)_contig_84234_g.54938_m.54938	4.82	2.27	1.16E-5	4.48E-5	0.37	AOFB_CAVPO Amine oxidase
Gene.10233_AdHT2_1_(paired)_trimmed_(paired)_contig_7446_g.10233_m.10233	5.01	2.32	4.03E-13	4.49E-12	1.30E-8	UniRef90_A0A1B1M0N4 Notum n=1 Tax=Platynereis dumerilii TaxID=6359 RepID=A0A1B1M0N4_PLADU
Gene.53428_AdHT2_1_(paired)_trimmed_(paired)_contig_78973_g.53428_m.53428	3.75	1.91	1.81E-3	4.49E-3	1.00	UniRef90_A0A131ZW79 RING-type domain-containing protein n=1 Tax=Sarcoptes scabiei TaxID=52283 RepID=A0A131ZW79_SARSC
Gene.22868_AdHT2_1_(paired)_trimmed_(paired)_contig_20213_g.22868_m.22868	3.78	1.92	8.15E-8	4.49E-7	2.64E-3	UniRef90_A0A2U9BKG5 Putative glutamate decarboxylase 1 n=3 Tax=Percomorphaceae TaxID=1489872 RepID=A0A2U9BKG5_SCOMX
Gene.21253_AdHT2_1_(paired)_trimmed_(paired)_contig_18359_g.21253_m.21253	2.05	1.04	1.81E-3	4.50E-3	1.00	UniRef90_E2BNE1 Splicing factor, arginine/serine-rich 1 n=2 Tax=Formicidae TaxID=36668 RepID=E2BNE1_HARSA
Gene.59942_AdHT2_1_(paired)_trimmed_(paired)_contig_106152_g.59942_m.59942	5.78	2.53	1.42E-4	4.50E-4	1.00	S22A2_HUMAN Solute carrier family 22 member 2 OS=Homo sapiens OX=9606 GN=SLC22A2 PE=1 SV=2
Gene.44261_AdHT2_1_(paired)_trimmed_(paired)_contig_55055_g.44261_m.44261	3.08	1.62	9.68E-7	4.50E-6	0.03	ECI3_ARATH Enoyl-CoA delta isomerase 3 OS=Arabidopsis thaliana OX=3702 GN=ECI3 PE=1 SV=1
Gene.54888_AdHT2_1_(paired)_trimmed_(paired)_contig_84066_g.54888_m.54888	5.32	2.41	8.17E-8	4.50E-7	2.65E-3	RASFA_XENLA Ras association domain-containing protein 10 OS=Xenopus laevis OX=8355 GN=rassf10 PE=2 SV=1
Gene.51443_AdHT2_1_(paired)_trimmed_(paired)_contig_73251_g.51443_m.51443	7.60	2.93	5.25E-11	4.51E-10	1.70E-6	TSN3_MOUSE Tetraspanin-3 OS=Mus musculus OX=10090 GN=Tspan3 PE=1 SV=1
Gene.46873_AdHT2_1_(paired)_trimmed_(paired)_contig_61109_g.46873_m.46873	8.47	3.08	4.05E-13	4.51E-12	1.31E-8	UniRef90_K1PBH8 7,8-dihydro-8-oxoguanine triphosphatase n=1 Tax=Crassostrea gigas TaxID=29159 RepID=K1PBH8_CRAGI
Gene.49368_AdHT2_1_(paired)_trimmed_(paired)_contig_67211_g.49368_m.49368	5.33	2.41	7.03E-9	4.51E-8	2.28E-4	UniRef90_A0A4U5VDE2 Cartilage acidic protein 1 ASPIC n=1 Tax=Collichthys lucidus TaxID=240159 RepID=A0A4U5VDE2_COLLU
Gene.4769_AdHT2_1_(paired)_trimmed_(paired)_contig_3177_g.4769_m.4769	2.22	1.15	1.43E-4	4.53E-4	1.00	UniRef90_A0A2U3W124 calmodulin-A-like n=1 Tax=Odobenus rosmarus divergens TaxID=9708 RepID=A0A2U3W124_ODORO
Gene.21920_AdHT2_1_(paired)_trimmed_(paired)_contig_19136_g.21920_m.21920	2.11	1.08	1.43E-4	4.53E-4	1.00	UniRef90_A0A210PS80 Coiled-coil domain-containing protein 66 n=6 Tax=Mizuhopecten yessoensis TaxID=6573 RepID=A0A210PS80_MIZYE
Gene.46568_AdHT2_1_(paired)_trimmed_(paired)_contig_60375_g.46568_m.46568	3.89	1.96	9.76E-7	4.53E-6	0.03	UniRef90_A0A068LMB7 Dopamine beta-hydroxylase n=1 Tax=Platynereis dumerilii TaxID=6359 RepID=A0A068LMB7_PLADU
Gene.21524_AdHT2_1_(paired)_trimmed_(paired)_contig_18691_g.21524_m.21524	2.69	1.43	1.17E-5	4.54E-5	0.38	UniRef90_A0A1S3HUF0 transmembrane protein 231 n=1 Tax=Lingula unguis TaxID=7574 RepID=A0A1S3HUF0_LINUN
Gene.29752_AdHT2_1_(paired)_trimmed_(paired)_contig_29211_g.29752_m.29752	2.51	1.33	1.84E-3	4.56E-3	1.00	Y7407_DICDI TPR repeat-containing protein DDB_G0287407 OS=Dictyostelium discoideum OX=44689 GN=DDB_G0287407 PE=4 SV=1
Gene.61465_AdHT2_1_(paired)_trimmed_(paired)_contig_115831_g.61465_m.61465	13.34	3.74	4.68E-12	4.57E-11	1.51E-7	UniRef90_A0A2J7PX69 Carbohydrate sulfotransferase n=3 Tax=Cryptotermes secundus TaxID=105785 RepID=A0A2J7PX69_9NEOP
Gene.40989_AdHT2_1_(paired)_trimmed_(paired)_contig_48160_g.40989_m.40989	7.49	2.91	3.22E-15	4.57E-14	1.04E-10	UniRef90_A0A498NMG3 Progestin and adipoQ receptor family member 9 n=10 Tax=Cyprinidae TaxID=7953 RepID=A0A498NMG3_LABRO
Gene.42953_AdHT2_1_(paired)_trimmed_(paired)_contig_52156_g.42953_m.42953	2.32	1.21	1.44E-4	4.57E-4	1.00	UniRef90_A0A3Q2ZT42 VWFA domain-containing protein n=2 Tax=Kryptolebias marmoratus TaxID=37003 RepID=A0A3Q2ZT42_KRYMA
Gene.49822_AdHT2_1_(paired)_trimmed_(paired)_contig_68531_g.49822_m.49822	2.65	1.40	1.18E-5	4.57E-5	0.38	FANK1_MOUSE Fibronectin type 3 and ankyrin repeat domains 1 protein OS=Mus musculus OX=10090 GN=Fank1 PE=1 SV=1
Gene.61947_AdHT2_1_(paired)_trimmed_(paired)_contig_119767_g.61947_m.61947	15.68	3.97	4.70E-12	4.58E-11	1.52E-7	UniRef90_A0A0F6NWG2 PR domain containing 14 n=2 Tax=Paralichthys olivaceus TaxID=8255 RepID=A0A0F6NWG2_PAROL
Gene.37655_AdHT2_1_(paired)_trimmed_(paired)_contig_41848_g.37655_m.37655	2.04	1.03	1.85E-3	4.59E-3	1.00	TTC8_MOUSE Tetratricopeptide repeat protein 8 OS=Mus musculus OX=10090 GN=Ttc8 PE=1 SV=1
Gene.59827_AdHT2_1_(paired)_trimmed_(paired)_contig_105492_g.59827_m.59827	4.92	2.30	9.88E-7	4.59E-6	0.03	UniRef90_A0A183RG87 NRF domain-containing protein n=1 Tax=Schistosoma rodhaini TaxID=6188 RepID=A0A183RG87_9TREM
Gene.61182_AdHT2_1_(paired)_trimmed_(paired)_contig_113683_g.61182_m.61182	34.21	5.10	6.15E-10	4.59E-9	1.99E-5	UniRef90_A0A146M6Z2 Troponin C, isoform 2 n=9 Tax=Panheteroptera TaxID=33351 RepID=A0A146M6Z2_LYGHE
Gene.20364_AdHT2_1_(paired)_trimmed_(paired)_contig_17389_g.20364_m.20364	2.06	1.04	1.85E-3	4.60E-3	1.00	MB212_XENTR Protein mab-21-like 2 OS=Xenopus tropicalis OX=8364 GN=mab21l2 PE=2 SV=1
Gene.51023_AdHT2_1_(paired)_trimmed_(paired)_contig_71816_g.51023_m.51023	3.67	1.88	1.86E-3	4.61E-3	1.00	GRM3_MOUSE Metabotropic glutamate receptor 3 OS=Mus musculus OX=10090 GN=Grm3 PE=1 SV=1
Gene.54095_AdHT2_1_(paired)_trimmed_(paired)_contig_81256_g.54095_m.54095	2.65	1.40	9.95E-7	4.61E-6	0.03	ID3B_XENLA DNA-binding protein inhibitor ID-3-B OS=Xenopus laevis OX=8355 GN=id3-b PE=3 SV=1
Gene.64249_AdHT2_1_(paired)_trimmed_(paired)_contig_136832_g.64249_m.64249	29.45	4.88	1.86E-3	4.62E-3	1.00	UniRef90_R7T7R0 G_PROTEIN_RECEP_F1_2 domain-containing protein n=1 Tax=Capitella teleta TaxID=283909 RepID=R7T7R0_CAPTE
Gene.60274_AdHT2_1_(paired)_trimmed_(paired)_contig_107950_g.60274_m.60274	4.20	2.07	1.46E-4	4.62E-4	1.00	UniRef90_A0A2I6SRA5 C-opsin2 n=1 Tax=Platynereis dumerilii TaxID=6359 RepID=A0A2I6SRA5_PLADU
Gene.38119_AdHT2_1_(paired)_trimmed_(paired)_contig_42731_g.38119_m.38119	2.54	1.35	1.46E-4	4.62E-4	1.00	SIR4_BOVIN NAD-dependent protein lipoamidase sirtuin-4, mitochondrial OS=Bos taurus OX=9913 GN=SIRT4 PE=2 SV=1
Gene.43969_AdHT2_1_(paired)_trimmed_(paired)_contig_54400_g.43969_m.43969	6.06	2.60	3.69E-14	4.63E-13	1.19E-9	ASM3B_HUMAN Acid sphingomyelinase-like phosphodiesterase 3b OS=Homo sapiens OX=9606 GN=SMPDL3B PE=1 SV=2
Gene.38624_AdHT2_1_(paired)_trimmed_(paired)_contig_43699_g.38624_m.38624	2.77	1.47	1.87E-3	4.64E-3	1.00	UniRef90_A0A1S3JGW5 cell division cycle protein 20 homolog n=1 Tax=Lingula unguis TaxID=7574 RepID=A0A1S3JGW5_LINUN
Gene.45759_AdHT2_1_(paired)_trimmed_(paired)_contig_58541_g.45759_m.45759	3.84	1.94	1.00E-6	4.64E-6	0.03	TTLL9_BOVIN Probable tubulin polyglutamylase TTLL9 OS=Bos taurus OX=9913 GN=TTLL9 PE=2 SV=1
Gene.59049_AdHT2_1_(paired)_trimmed_(paired)_contig_101336_g.59049_m.59049	6.25	2.64	7.24E-9	4.64E-8	2.35E-4	POL3_DROME Retrovirus-related Pol polyprotein from transposon 17.6 OS=Drosophila melanogaster OX=7227 GN=pol PE=4 SV=1
Gene.33737_AdHT2_1_(paired)_trimmed_(paired)_contig_35252_g.33737_m.33737	2.22	1.15	1.88E-3	4.65E-3	1.00	NOGG3_DANRE Noggin-3 OS=Danio rerio OX=7955 GN=nog3 PE=1 SV=1
Gene.63090_AdHT2_1_(paired)_trimmed_(paired)_contig_124819_g.63090_m.63090	10.71	3.42	1.00E-6	4.65E-6	0.03	UniRef90_A0A1S3RFW4 C-type lectin domain family 4 member E-like isoform X1 n=5 Tax=Salmo salar TaxID=8030 RepID=A0A1S3RFW4_SALSA
Gene.54812_AdHT2_1_(paired)_trimmed_(paired)_contig_83793_g.54812_m.54812	8.82	3.14	1.00E-6	4.65E-6	0.03	UniRef90_K1QDK9 Pancreas transcription factor 1 subunit alpha n=4 Tax=Crassostrea TaxID=6564 RepID=K1QDK9_CRAGI
Gene.48165_AdHT2_1_(paired)_trimmed_(paired)_contig_64161_g.48165_m.48165	3.30	1.72	7.27E-9	4.65E-8	2.35E-4	CSL3_ONCKE L-rhamnose-binding lectin CSL3 OS=Oncorhynchus keta OX=8018 PE=1 SV=1
Gene.56624_AdHT2_1_(paired)_trimmed_(paired)_contig_90376_g.56624_m.56624	4.30	2.11	4.78E-12	4.66E-11	1.55E-7	CYP1_CAEEL Peptidyl-prolyl cis-trans isomerase 1 OS=Caenorhabditis elegans OX=6239 GN=cyn-1 PE=2 SV=1
Gene.6655_AdHT2_1_(paired)_trimmed_(paired)_contig_4514_g.6655_m.6655	2.15	1.10	1.48E-4	4.66E-4	1.00	UniRef90_P37996 ADP-ribosylation factor-like protein 3 n=7 Tax=Muroidea TaxID=337687 RepID=ARL3_RAT
Gene.45116_AdHT2_1_(paired)_trimmed_(paired)_contig_57131_g.45116_m.45116	2.42	1.27	1.89E-3	4.67E-3	1.00	SCRIB_MOUSE Protein scribble homolog OS=Mus musculus OX=10090 GN=Scrib PE=1 SV=2
Gene.58079_AdHT2_1_(paired)_trimmed_(paired)_contig_96796_g.58079_m.58079	2.29	1.20	1.89E-3	4.67E-3	1.00	SPSB4_MOUSE SPRY domain-containing SOCS box protein 4 OS=Mus musculus OX=10090 GN=Spsb4 PE=1 SV=1
Gene.17398_AdHT2_1_(paired)_trimmed_(paired)_contig_14312_g.17398_m.17398	3.16	1.66	7.30E-9	4.67E-8	2.36E-4	PLCA_HUMAN 1-acyl-sn-glycerol-3-phosphate acyltransferase alpha OS=Homo sapiens OX=9606 GN=AGPAT1 PE=1 SV=2
Gene.55314_AdHT2_1_(paired)_trimmed_(paired)_contig_85646_g.55314_m.55314	3.48	1.80	1.89E-3	4.68E-3	1.00	POL_AVIRE Gag-Pol polyprotein (Fragment) OS=Avian reticuloendotheliosis virus OX=11636 GN=pol PE=1 SV=2
Gene.49391_AdHT2_1_(paired)_trimmed_(paired)_contig_67268_g.49391_m.49391	2.24	1.16	1.90E-3	4.69E-3	1.00	UniRef90_A0A1I8AJF5 Glutamine synthetase n=2 Tax=Steinernema TaxID=34507 RepID=A0A1I8AJF5_9BILA
Gene.9194_AdHT2_1_(paired)_trimmed_(paired)_contig_6544_g.9194_m.9194	2.67	1.42	1.01E-6	4.69E-6	0.03	UniRef90_A0A2T7NTS1 ATPase_AAA_core domain-containing protein n=2 Tax=Pomacea canaliculata TaxID=400727 RepID=A0A2T7NTS1_POMCA
Gene.38094_AdHT2_1_(paired)_trimmed_(paired)_contig_42663_g.38094_m.38094	2.30	1.20	1.90E-3	4.70E-3	1.00	UniRef90_A0A210PWK5 Death domain-containing protein n=2 Tax=Mizuhopecten yessoensis TaxID=6573 RepID=A0A210PWK5_MIZYE
Gene.52985_AdHT2_1_(paired)_trimmed_(paired)_contig_77660_g.52985_m.52985	5.05	2.34	1.50E-4	4.71E-4	1.00	DYH6_HUMAN Dynein heavy chain 6, axonemal OS=Homo sapiens OX=9606 GN=DNAH6 PE=2 SV=3
Gene.23840_AdHT2_1_(paired)_trimmed_(paired)_contig_21469_g.23840_m.23840	2.21	1.15	1.49E-4	4.71E-4	1.00	HPGDS_CHICK Hematopoietic prostaglandin D synthase OS=Gallus gallus OX=9031 GN=HPGDS PE=1 SV=3
Gene.54478_AdHT2_1_(paired)_trimmed_(paired)_contig_82523_g.54478_m.54478	16.51	4.05	1.02E-6	4.71E-6	0.03	CCKAR_CAVPO Cholecystokinin receptor type A OS=Cavia porcellus OX=10141 GN=CCKAR PE=2 SV=1
Gene.56234_AdHT2_1_(paired)_trimmed_(paired)_contig_88804_g.56234_m.56234	6.46	2.69	8.58E-8	4.71E-7	2.78E-3	463L_IIV6 Probable lipid hydrolase 463L OS=Invertebrate iridescent virus 6 OX=176652 GN=IIV6-463L PE=3 SV=1
Gene.12813_AdHT2_1_(paired)_trimmed_(paired)_contig_9792_g.12813_m.12813	3.14	1.65	8.58E-8	4.71E-7	2.78E-3	UniRef90_A0A1I8IEM9 Reverse transcriptase domain-containing protein n=5 Tax=Bilateria TaxID=33213 RepID=A0A1I8IEM9_9PLAT
Gene.46998_AdHT2_1_(paired)_trimmed_(paired)_contig_61355_g.46998_m.46998	5.31	2.41	1.50E-4	4.72E-4	1.00	UniRef90_Q59IU0 Transporter n=1 Tax=Mytilus galloprovincialis TaxID=29158 RepID=Q59IU0_MYTGA
Gene.37040_AdHT2_1_(paired)_trimmed_(paired)_contig_40668_g.37040_m.37040	6.06	2.60	5.53E-11	4.73E-10	1.79E-6	TRPA1_CAEEL Transient receptor potential cation channel subfamily A member 1 homolog OS=Caenorhabditis elegans OX=6239 GN=trpa-1 PE=2 SV=5
Gene.53370_AdHT2_1_(paired)_trimmed_(paired)_contig_78805_g.53370_m.53370	2.91	1.54	1.92E-3	4.73E-3	1.00	SDHL_BOVIN L-serine dehydratase/L-threonine deaminase OS=Bos taurus OX=9913 GN=SDS PE=2 SV=1
Gene.55864_AdHT2_1_(paired)_trimmed_(paired)_contig_87420_g.55864_m.55864	4.84	2.28	1.22E-5	4.73E-5	0.40	UniRef90_K1QJH8 Amiloride-sensitive cation channel 2, neuronal n=2 Tax=Crassostrea gigas TaxID=29159 RepID=K1QJH8_CRAGI
Gene.28315_AdHT2_1_(paired)_trimmed_(paired)_contig_27109_g.28315_m.28315	2.53	1.34	1.22E-5	4.73E-5	0.40	MIEAP_DANRE Mitochondria-eating protein OS=Danio rerio OX=7955 GN=spata18 PE=2 SV=2
Gene.31997_AdHT2_1_(paired)_trimmed_(paired)_contig_32465_g.31997_m.31997	3.29	1.72	1.02E-6	4.73E-6	0.03	DYH5_HUMAN Dynein heavy chain 5, axonemal OS=Homo sapiens OX=9606 GN=DNAH5 PE=1 SV=3
Gene.40694_AdHT2_1_(paired)_trimmed_(paired)_contig_47573_g.40694_m.40694	2.60	1.38	8.61E-8	4.73E-7	2.79E-3	STNB_DROME Protein stoned-B OS=Drosophila melanogaster OX=7227 GN=stnB PE=1 SV=4
Gene.39381_AdHT2_1_(paired)_trimmed_(paired)_contig_45149_g.39381_m.39381	3.41	1.77	8.63E-8	4.74E-7	2.80E-3	NAT16_HUMAN Probable N-acetyltransferase 16 OS=Homo sapiens OX=9606 GN=NAT16 PE=2 SV=2
Gene.37247_AdHT2_1_(paired)_trimmed_(paired)_contig_41074_g.37247_m.37247	3.61	1.85	1.93E-3	4.75E-3	1.00	NEIL3_MOUSE Endonuclease 8-like 3 OS=Mus musculus OX=10090 GN=Neil3 PE=1 SV=1
Gene.4077_AdHT2_1_(paired)_trimmed_(paired)_contig_2689_g.4077_m.4077	2.94	1.56	1.51E-4	4.75E-4	1.00	UniRef90_A0A2B4RFQ4 Bystin n=1 Tax=Stylophora pistillata TaxID=50429 RepID=A0A2B4RFQ4_STYPI
Gene.62521_AdHT2_1_(paired)_trimmed_(paired)_contig_122549_g.62521_m.62521	9.39	3.23	1.03E-6	4.75E-6	0.03	FLI1_XENLA Retroviral integration site protein Fli-1 homolog OS=Xenopus laevis OX=8355 GN=fli1 PE=2 SV=1
Gene.47574_AdHT2_1_(paired)_trimmed_(paired)_contig_62657_g.47574_m.47574	3.07	1.62	1.93E-3	4.76E-3	1.00	RDH7_RAT Retinol dehydrogenase 7 OS=Rattus norvegicus OX=10116 GN=Rdh7 PE=1 SV=1
Gene.35172_AdHT2_1_(paired)_trimmed_(paired)_contig_37554_g.35172_m.35172	5.84	2.55	3.81E-14	4.77E-13	1.23E-9	SPG16_HUMAN Sperm-associated antigen 16 protein OS=Homo sapiens OX=9606 GN=SPAG16 PE=2 SV=2
Gene.14326_AdHT2_1_(paired)_trimmed_(paired)_contig_11267_g.14326_m.14326	2.84	1.50	1.24E-5	4.77E-5	0.40	UniRef90_A7YE96 Tetratricopeptide repeat protein 30A n=24 Tax=Cypriniformes TaxID=7952 RepID=TT30A_DANRE
Gene.61814_AdHT2_1_(paired)_trimmed_(paired)_contig_118690_g.61814_m.61814	6.21	2.63	8.71E-8	4.77E-7	2.82E-3	DAF36_CAEEL Cholesterol 7-desaturase OS=Caenorhabditis elegans OX=6239 GN=daf-36 PE=1 SV=2
Gene.39894_AdHT2_1_(paired)_trimmed_(paired)_contig_46080_g.39894_m.39894	4.56	2.19	4.91E-12	4.78E-11	1.59E-7	UniRef90_O42370 Homeobox protein Hox-D3a n=13 Tax=Cypriniformes TaxID=7952 RepID=HXD3A_DANRE
Gene.12411_AdHT2_1_(paired)_trimmed_(paired)_contig_9423_g.12411_m.12411	2.13	1.09	1.52E-4	4.78E-4	1.00	ZBT20_HUMAN Zinc finger and BTB domain-containing protein 20 OS=Homo sapiens OX=9606 GN=ZBTB20 PE=1 SV=3
Gene.46092_AdHT2_1_(paired)_trimmed_(paired)_contig_59218_g.46092_m.46092	8.98	3.17	4.32E-13	4.79E-12	1.40E-8	UniRef90_A0A1S3JGW1 neuronal acetylcholine receptor subunit alpha-10 isoform X2 n=4 Tax=Lingula unguis TaxID=7574 RepID=A0A1S3JGW1_LINUN
Gene.65390_AdHT2_1_(paired)_trimmed_(paired)_contig_156898_g.65390_m.65390	2.51	1.33	1.94E-3	4.79E-3	1.00	ENDUC_XENLA Poly(U)-specific endoribonuclease-C OS=Xenopus laevis OX=8355 GN=endou-c PE=2 SV=1
Gene.42225_AdHT2_1_(paired)_trimmed_(paired)_contig_50709_g.42225_m.42225	4.89	2.29	4.32E-13	4.80E-12	1.40E-8	UniRef90_A0A3P8QDI8 Tubulin alpha chain n=1 Tax=Astatotilapia calliptera TaxID=8154 RepID=A0A3P8QDI8_ASTCA
Gene.50159_AdHT2_1_(paired)_trimmed_(paired)_contig_69420_g.50159_m.50159	2.24	1.16	1.95E-3	4.80E-3	1.00	ZN774_HUMAN Zinc finger protein 774 OS=Homo sapiens OX=9606 GN=ZNF774 PE=1 SV=2
Gene.57074_AdHT2_1_(paired)_trimmed_(paired)_contig_92225_g.57074_m.57074	4.03	2.01	1.04E-6	4.82E-6	0.03	UniRef90_A0A3Q2UD48 Gastrulation brain homeobox 1 n=1 Tax=Fundulus heteroclitus TaxID=8078 RepID=A0A3Q2UD48_FUNHE
Gene.34600_AdHT2_1_(paired)_trimmed_(paired)_contig_36631_g.34600_m.34600	3.56	1.83	7.54E-9	4.82E-8	2.44E-4	UniRef90_A0A3Q3WSS1 Solute carrier family 7, member 14b n=1 Tax=Mola mola TaxID=94237 RepID=A0A3Q3WSS1_MOLML
Gene.21651_AdHT2_1_(paired)_trimmed_(paired)_contig_18824_g.21651_m.21651	7.55	2.92	1.05E-6	4.83E-6	0.03	UniRef90_A0A5A9NEW2 Guanylate cyclase soluble subunit beta-2 n=1 Tax=Triplophysa tibetana TaxID=1572043 RepID=A0A5A9NEW2_9TELE
Gene.21317_AdHT2_1_(paired)_trimmed_(paired)_contig_18467_g.21317_m.21317	8.79	3.14	1.05E-6	4.84E-6	0.03	UniRef90_A0A0R4IH58 Cartilage acidic protein 1b (Fragment) n=2 Tax=Cyprinidae TaxID=7953 RepID=A0A0R4IH58_DANRE
Gene.50215_AdHT2_1_(paired)_trimmed_(paired)_contig_69563_g.50215_m.50215	8.12	3.02	5.68E-11	4.85E-10	1.84E-6	UniRef90_R7ULH1 Innexin n=1 Tax=Capitella teleta TaxID=283909 RepID=R7ULH1_CAPTE
Gene.50440_AdHT2_1_(paired)_trimmed_(paired)_contig_70183_g.50440_m.50440	5.80	2.54	8.86E-8	4.85E-7	2.87E-3	SPR_DROME Sex peptide receptor OS=Drosophila melanogaster OX=7227 GN=SPR PE=1 SV=1
Gene.45757_AdHT2_1_(paired)_trimmed_(paired)_contig_58539_g.45757_m.45757	2.61	1.38	1.97E-3	4.86E-3	1.00	UniRef90_A0A556TH75 LARGE xylosyl-and glucuronyltransferase 1 n=1 Tax=Bagarius yarrelli TaxID=175774 RepID=A0A556TH75_BAGYA
Gene.3642_AdHT2_1_(paired)_trimmed_(paired)_contig_2354_g.3642_m.3642	2.30	1.20	1.26E-5	4.86E-5	0.41	NID1_MOUSE Nidogen-1 OS=Mus musculus OX=10090 GN=Nid1 PE=1 SV=2
Gene.34086_AdHT2_1_(paired)_trimmed_(paired)_contig_35798_g.34086_m.34086	3.76	1.91	6.54E-10	4.86E-9	2.12E-5	CBCO1_MOUSE Ciliary-associated calcium-binding coiled-coil protein 1 OS=Mus musculus OX=10090 GN=Cabcoco1 PE=1 SV=2
Gene.63320_AdHT2_1_(paired)_trimmed_(paired)_contig_126210_g.63320_m.63320	7.00	2.81	8.93E-8	4.88E-7	2.89E-3	LRRT2_MOUSE Leucine-rich repeat transmembrane neuronal protein 2 OS=Mus musculus OX=10090 GN=Lrrtm2 PE=2 SV=1
Gene.54677_AdHT2_1_(paired)_trimmed_(paired)_contig_83297_g.54677_m.54677	11.85	3.57	6.58E-10	4.89E-9	2.13E-5	UniRef90_V4BNT7 Sulfatase domain-containing protein n=1 Tax=Lottia gigantea TaxID=225164 RepID=V4BNT7_LOTGI
Gene.64008_AdHT2_1_(paired)_trimmed_(paired)_contig_132937_g.64008_m.64008	11.12	3.47	5.74E-11	4.90E-10	1.86E-6	PE1_ANOGA Peritrophin-1 OS=Anopheles gambiae OX=7165 GN=Aper1 PE=2 SV=2
Gene.61306_AdHT2_1_(paired)_trimmed_(paired)_contig_114595_g.61306_m.61306	3.01	1.59	2.00E-3	4.91E-3	1.00	UniRef90_T1ENP9 SUEL-type lectin domain-containing protein n=1 Tax=Helobdella robusta TaxID=6412 RepID=T1ENP9_HELRO
Gene.47263_AdHT2_1_(paired)_trimmed_(paired)_contig_61981_g.47263_m.47263	6.27	2.65	3.93E-14	4.92E-13	1.27E-9	NCKX4_MOUSE Sodium/potassium/calcium exchanger 4 OS=Mus musculus OX=10090 GN=Slc24a4 PE=1 SV=2
Gene.36852_AdHT2_1_(paired)_trimmed_(paired)_contig_40367_g.36852_m.36852	4.43	2.15	3.93E-14	4.92E-13	1.27E-9	UniRef90_A0A1S3HG86 lactase-phlorizin hydrolase n=1 Tax=Lingula unguis TaxID=7574 RepID=A0A1S3HG86_LINUN
Gene.62243_AdHT2_1_(paired)_trimmed_(paired)_contig_121808_g.62243_m.62243	6.56	2.71	2.00E-3	4.92E-3	1.00	UniRef90_K1Q326 Sialin n=2 Tax=Crassostrea gigas TaxID=29159 RepID=K1Q326_CRAGI
Gene.46150_AdHT2_1_(paired)_trimmed_(paired)_contig_59351_g.46150_m.46150	2.58	1.37	1.57E-4	4.92E-4	1.00	ZN143_DANRE Zinc finger protein 143 OS=Danio rerio OX=7955 GN=znf143 PE=2 SV=2
Gene.17194_AdHT2_1_(paired)_trimmed_(paired)_contig_14125_g.17194_m.17194	3.25	1.70	9.01E-8	4.92E-7	2.92E-3	DYH12_HUMAN Dynein heavy chain 12, axonemal OS=Homo sapiens OX=9606 GN=DNAH12 PE=2 SV=2
Gene.3174_AdHT2_1_(paired)_trimmed_(paired)_contig_2007_g.3174_m.3174	3.59	1.85	6.62E-10	4.92E-9	2.14E-5	PTPR2_MACNE Receptor-type tyrosine-protein phosphatase N2 OS=Macaca nemestrina OX=9545 GN=PTPRN2 PE=2 SV=1
Gene.46738_AdHT2_1_(paired)_trimmed_(paired)_contig_60766_g.46738_m.46738	4.42	2.14	1.57E-4	4.94E-4	1.00	KI16B_MOUSE Kinesin-like protein KIF16B OS=Mus musculus OX=10090 GN=Kif16b PE=1 SV=1
Gene.405_AdHT2_1_(paired)_trimmed_(paired)_contig_230_g.405_m.405	2.63	1.40	1.29E-5	4.95E-5	0.42	UniRef90_A0A1S3KA94 polycystic kidney disease 2-like 1 protein isoform X1 n=3 Tax=Lingula unguis TaxID=7574 RepID=A0A1S3KA94_LINUN
Gene.64195_AdHT2_1_(paired)_trimmed_(paired)_contig_135813_g.64195_m.64195	6.87	2.78	1.29E-5	4.96E-5	0.42	HBL0_PHYPA Non-symbiotic hemoglobin 0 OS=Physcomitrella patens subsp. patens OX=3218 GN=GLB0 PE=2 SV=1
Gene.37080_AdHT2_1_(paired)_trimmed_(paired)_contig_40740_g.37080_m.37080	3.22	1.69	9.09E-8	4.96E-7	2.94E-3	FTCD_PIG Formimidoyltransferase-cyclodeaminase OS=Sus scrofa OX=9823 GN=FTCD PE=1 SV=1
Gene.47563_AdHT2_1_(paired)_trimmed_(paired)_contig_62620_g.47563_m.47563	4.24	2.08	7.79E-9	4.96E-8	2.52E-4	TTC16_MACFA Tetratricopeptide repeat protein 16 OS=Macaca fascicularis OX=9541 GN=TTC16 PE=2 SV=1
Gene.59557_AdHT2_1_(paired)_trimmed_(paired)_contig_104145_g.59557_m.59557	6.50	2.70	6.69E-10	4.96E-9	2.17E-5	UniRef90_A0A1S3JTN6 G-protein coupled receptor 54 n=1 Tax=Lingula unguis TaxID=7574 RepID=A0A1S3JTN6_LINUN
Gene.41801_AdHT2_1_(paired)_trimmed_(paired)_contig_49790_g.41801_m.41801	3.51	1.81	1.58E-4	4.97E-4	1.00	UniRef90_A0A1S3JLA5 echinoderm microtubule-associated protein-like 2 isoform X1 n=1 Tax=Lingula unguis TaxID=7574 RepID=A0A1S3JLA5_LINUN
Gene.61091_AdHT2_1_(paired)_trimmed_(paired)_contig_113271_g.61091_m.61091	12.23	3.61	1.08E-6	4.97E-6	0.03	BCL3_HUMAN B-cell lymphoma 3 protein OS=Homo sapiens OX=9606 GN=BCL3 PE=1 SV=2
Gene.45389_AdHT2_1_(paired)_trimmed_(paired)_contig_57735_g.45389_m.45389	2.41	1.27	2.03E-3	4.98E-3	1.00	CAF1B_MOUSE Chromatin assembly factor 1 subunit B OS=Mus musculus OX=10090 GN=Chaf1b PE=1 SV=1
Gene.17086_AdHT2_1_(paired)_trimmed_(paired)_contig_13992_g.17086_m.17086	3.64	1.87	1.08E-6	4.98E-6	0.04	FA43A_HUMAN Protein FAM43A OS=Homo sapiens OX=9606 GN=FAM43A PE=2 SV=2
Gene.15975_AdHT2_1_(paired)_trimmed_(paired)_contig_12881_g.15975_m.15975	4.10	2.03	1.59E-4	4.99E-4	1.00	UniRef90_A0A0L8HWQ8 Serine/threonine-protein phosphatase n=2 Tax=Octopus TaxID=6643 RepID=A0A0L8HWQ8_OCTBM
Gene.53331_AdHT2_1_(paired)_trimmed_(paired)_contig_78662_g.53331_m.53331	4.81	2.27	1.08E-6	4.99E-6	0.04	UniRef90_A0A1A6HFM6 Zn_dep_PLPC domain-containing protein n=7 Tax=Muroidea TaxID=337687 RepID=A0A1A6HFM6_NEOLE
Gene.45812_AdHT2_1_(paired)_trimmed_(paired)_contig_58657_g.45812_m.45812	4.67	2.22	1.08E-6	4.99E-6	0.04	XCP1_ARATH Cysteine protease XCP1 OS=Arabidopsis thaliana OX=3702 GN=XCP1 PE=1 SV=1
Gene.50618_AdHT2_1_(paired)_trimmed_(paired)_contig_70658_g.50618_m.50618	2.77	1.47	2.04E-3	5.00E-3	1.00	ZFP13_MOUSE Zinc finger protein 13 OS=Mus musculus OX=10090 GN=Zfp13 PE=2 SV=2
Gene.33249_AdHT2_1_(paired)_trimmed_(paired)_contig_34467_g.33249_m.33249	5.55	2.47	9.18E-8	5.01E-7	2.97E-3	UniRef90_R7V652 ANK_REP_REGION domain-containing protein n=1 Tax=Capitella teleta TaxID=283909 RepID=R7V652_CAPTE
Gene.7830_AdHT2_1_(paired)_trimmed_(paired)_contig_5430_g.7830_m.7830	2.06	1.04	1.60E-4	5.02E-4	1.00	PPR35_DANRE Protein phosphatase 1 regulatory subunit 35 OS=Danio rerio OX=7955 GN=ppp1r35 PE=2 SV=1
Gene.34542_AdHT2_1_(paired)_trimmed_(paired)_contig_36508_g.34542_m.34542	2.66	1.41	1.31E-5	5.02E-5	0.42	UniRef90_R7UR87 SOCS box domain-containing protein n=1 Tax=Capitella teleta TaxID=283909 RepID=R7UR87_CAPTE
Gene.58510_AdHT2_1_(paired)_trimmed_(paired)_contig_98586_g.58510_m.58510	4.81	2.27	6.78E-10	5.02E-9	2.19E-5	UniRef90_A0A1S3JG72 Solute carrier organic anion transporter family member n=1 Tax=Lingula unguis TaxID=7574 RepID=A0A1S3JG72_LINUN
Gene.51571_AdHT2_1_(paired)_trimmed_(paired)_contig_73645_g.51571_m.51571	5.22	2.38	3.55E-15	5.03E-14	1.15E-10	PIFO_BOVIN Protein pitchfork OS=Bos taurus OX=9913 GN=PIFO PE=2 SV=1
Gene.44276_AdHT2_1_(paired)_trimmed_(paired)_contig_55098_g.44276_m.44276	3.19	1.67	2.05E-3	5.03E-3	1.00	UniRef90_R7TR09 ANF_receptor domain-containing protein (Fragment) n=1 Tax=Capitella teleta TaxID=283909 RepID=R7TR09_CAPTE
Gene.34365_AdHT2_1_(paired)_trimmed_(paired)_contig_36251_g.34365_m.34365	2.13	1.09	2.05E-3	5.03E-3	1.00	UniRef90_A0A023FM76 Putative glyoxylate reductase 1 protein (Fragment) n=1 Tax=Amblyomma cajennense TaxID=34607 RepID=A0A023FM76_9ACAR
Gene.4674_AdHT2_1_(paired)_trimmed_(paired)_contig_3116_g.4674_m.4674	3.54	1.82	7.90E-9	5.03E-8	2.56E-4	PROH4_CAMFO IDLSRF-like peptide OS=Camponotus floridanus OX=104421 GN=EAG_01737 PE=1 SV=1
Gene.58763_AdHT2_1_(paired)_trimmed_(paired)_contig_99843_g.58763_m.58763	2.78	1.47	1.61E-4	5.04E-4	1.00	NR2E3_HUMAN Photoreceptor-specific nuclear receptor OS=Homo sapiens OX=9606 GN=NR2E3 PE=1 SV=1
Gene.62968_AdHT2_1_(paired)_trimmed_(paired)_contig_124239_g.62968_m.62968	62.29	5.96	6.80E-10	5.04E-9	2.20E-5	LPAR4_HUMAN Lysophosphatidic acid receptor 4 OS=Homo sapiens OX=9606 GN=LPAR4 PE=1 SV=1
Gene.50282_AdHT2_1_(paired)_trimmed_(paired)_contig_69748_g.50282_m.50282	4.11	2.04	7.95E-9	5.06E-8	2.58E-4	SYT15_HUMAN Synaptotagmin-15 OS=Homo sapiens OX=9606 GN=SYT15 PE=2 SV=3
Gene.26137_AdHT2_1_(paired)_trimmed_(paired)_contig_24263_g.26137_m.26137	2.75	1.46	1.62E-4	5.07E-4	1.00	UniRef90_R7T921 Transporter n=1 Tax=Capitella teleta TaxID=283909 RepID=R7T921_CAPTE
Gene.58020_AdHT2_1_(paired)_trimmed_(paired)_contig_96492_g.58020_m.58020	10.52	3.40	9.33E-8	5.08E-7	3.02E-3	UniRef90_A0A023GEV4 Putative transient receptor potential cation channel subfamily protein a member 1 (Fragment) n=1 Tax=Amblyomma triste TaxID=251400 RepID=A0A023GEV4_9ACAR
Gene.40631_AdHT2_1_(paired)_trimmed_(paired)_contig_47479_g.40631_m.40631	4.24	2.08	9.32E-8	5.08E-7	3.02E-3	UniRef90_A0A444U1X4 Cilia-and flagella-associated protein 47 n=1 Tax=Acipenser ruthenus TaxID=7906 RepID=A0A444U1X4_ACIRT
Gene.36914_AdHT2_1_(paired)_trimmed_(paired)_contig_40477_g.36914_m.36914	2.75	1.46	1.63E-4	5.09E-4	1.00	CGAS_NEMVE Cyclic GMP-AMP synthase OS=Nematostella vectensis OX=45351 GN=v1g211400 PE=1 SV=1
Gene.39120_AdHT2_1_(paired)_trimmed_(paired)_contig_44636_g.39120_m.39120	2.28	1.19	2.08E-3	5.10E-3	1.00	ENPP5_HUMAN Ectonucleotide pyrophosphatase/phosphodiesterase family member 5 OS=Homo sapiens OX=9606 GN=ENPP5 PE=1 SV=1
Gene.17802_AdHT2_1_(paired)_trimmed_(paired)_contig_14703_g.17802_m.17802	2.14	1.10	2.08E-3	5.10E-3	1.00	F185A_HUMAN Protein FAM185A OS=Homo sapiens OX=9606 GN=FAM185A PE=2 SV=3
Gene.63333_AdHT2_1_(paired)_trimmed_(paired)_contig_126305_g.63333_m.63333	87.51	6.45	6.00E-11	5.12E-10	1.94E-6	UniRef90_T1FYG1 Peptidase M60 domain-containing protein n=1 Tax=Helobdella robusta TaxID=6412 RepID=T1FYG1_HELRO
Gene.58971_AdHT2_1_(paired)_trimmed_(paired)_contig_100941_g.58971_m.58971	9.27	3.21	4.62E-13	5.12E-12	1.50E-8	UniRef90_A0A087YRV4 BHLH domain-containing protein n=16 Tax=Percomorphaceae TaxID=1489872 RepID=A0A087YRV4_POEFO
Gene.29712_AdHT2_1_(paired)_trimmed_(paired)_contig_29149_g.29712_m.29712	2.10	1.07	1.64E-4	5.13E-4	1.00	UniRef90_A0A0L8HAX8 Ion_trans domain-containing protein (Fragment) n=2 Tax=Octopus bimaculoides TaxID=37653 RepID=A0A0L8HAX8_OCTBM
Gene.59412_AdHT2_1_(paired)_trimmed_(paired)_contig_103431_g.59412_m.59412	130.79	7.03	3.33E-16	5.14E-15	1.08E-11	UniRef90_R7VH73 Guanylate cyclase domain-containing protein n=1 Tax=Capitella teleta TaxID=283909 RepID=R7VH73_CAPTE
Gene.59834_AdHT2_1_(paired)_trimmed_(paired)_contig_105532_g.59834_m.59834	25.56	4.68	3.33E-16	5.14E-15	1.08E-11	UniRef90_I3IS60 Si:ch211-244a23.1 n=3 Tax=Danio rerio TaxID=7955 RepID=I3IS60_DANRE
Gene.63222_AdHT2_1_(paired)_trimmed_(paired)_contig_125587_g.63222_m.63222	14.25	3.83	3.33E-16	5.14E-15	1.08E-11	LADD_ONCMY Ladderlectin OS=Oncorhynchus mykiss OX=8022 PE=1 SV=2
Gene.35831_AdHT2_1_(paired)_trimmed_(paired)_contig_38645_g.35831_m.35831	9.02	3.17	3.33E-16	5.14E-15	1.08E-11	UniRef90_A0A0F8BJC3 Glutamate receptor 2 n=1 Tax=Larimichthys crocea TaxID=215358 RepID=A0A0F8BJC3_LARCR
Gene.39930_AdHT2_1_(paired)_trimmed_(paired)_contig_46158_g.39930_m.39930	5.69	2.51	3.33E-16	5.14E-15	1.08E-11	UniRef90_W4Y6K3 Kinesin motor domain-containing protein n=5 Tax=Strongylocentrotus purpuratus TaxID=7668 RepID=W4Y6K3_STRPU
Gene.11341_AdHT2_1_(paired)_trimmed_(paired)_contig_8481_g.11341_m.11341	5.50	2.46	3.33E-16	5.14E-15	1.08E-11	UniRef90_A0A210QCF0 EF-hand domain-containing protein 1 n=2 Tax=Mizuhopecten yessoensis TaxID=6573 RepID=A0A210QCF0_MIZYE
Gene.51432_AdHT2_1_(paired)_trimmed_(paired)_contig_73226_g.51432_m.51432	4.09	2.03	1.12E-6	5.15E-6	0.04	UniRef90_P91658 Furrowed n=1 Tax=Drosophila melanogaster TaxID=7227 RepID=P91658_DROME
Gene.57189_AdHT2_1_(paired)_trimmed_(paired)_contig_92738_g.57189_m.57189	8.17	3.03	2.11E-3	5.16E-3	1.00	UniRef90_A0A452IEY7 Solute carrier organic anion transporter family member n=8 Tax=Durocryptodira TaxID=1579337 RepID=A0A452IEY7_9SAUR
Gene.41965_AdHT2_1_(paired)_trimmed_(paired)_contig_50118_g.41965_m.41965	2.40	1.27	2.11E-3	5.16E-3	1.00	UniRef90_A0A210QYI2 Cytosolic carboxypeptidase-like protein 5 n=8 Tax=Mizuhopecten yessoensis TaxID=6573 RepID=A0A210QYI2_MIZYE
Gene.22108_AdHT2_1_(paired)_trimmed_(paired)_contig_19352_g.22108_m.22108	2.80	1.49	1.34E-5	5.16E-5	0.44	UniRef90_A0A2G8KTF2 Histone-lysine N-methyltransferase n=1 Tax=Stichopus japonicus TaxID=307972 RepID=A0A2G8KTF2_STIJA
Gene.37842_AdHT2_1_(paired)_trimmed_(paired)_contig_42211_g.37842_m.37842	6.83	2.77	5.33E-12	5.17E-11	1.73E-7	UniRef90_A0A2I0MAF8 Phospholipase B1 n=1 Tax=Columba livia TaxID=8932 RepID=A0A2I0MAF8_COLLI
Gene.52979_AdHT2_1_(paired)_trimmed_(paired)_contig_77641_g.52979_m.52979	5.07	2.34	4.14E-14	5.17E-13	1.34E-9	CML12_ARATH Calmodulin-like protein 12 OS=Arabidopsis thaliana OX=3702 GN=CML12 PE=1 SV=3
Gene.62263_AdHT2_1_(paired)_trimmed_(paired)_contig_121872_g.62263_m.62263	11.87	3.57	3.66E-15	5.17E-14	1.19E-10	CLCA1_HORSE Calcium-activated chloride channel regulator 1 OS=Equus caballus OX=9796 GN=CLCA1 PE=1 SV=1
Gene.29729_AdHT2_1_(paired)_trimmed_(paired)_contig_29171_g.29729_m.29729	6.76	2.76	3.66E-15	5.17E-14	1.19E-10	UniRef90_A0A1S3I677 phenylalanine ammonia-lyase 2-like n=2 Tax=Lingula unguis TaxID=7574 RepID=A0A1S3I677_LINUN
Gene.54048_AdHT2_1_(paired)_trimmed_(paired)_contig_81073_g.54048_m.54048	13.18	3.72	6.08E-11	5.18E-10	1.97E-6	PRS27_HUMAN Serine protease 27 OS=Homo sapiens OX=9606 GN=PRSS27 PE=1 SV=1
Gene.38171_AdHT2_1_(paired)_trimmed_(paired)_contig_42858_g.38171_m.38171	3.48	1.80	8.14E-9	5.18E-8	2.64E-4	ANR45_HUMAN Ankyrin repeat domain-containing protein 45 OS=Homo sapiens OX=9606 GN=ANKRD45 PE=1 SV=2
Gene.53889_AdHT2_1_(paired)_trimmed_(paired)_contig_80543_g.53889_m.53889	9.42	3.24	6.12E-11	5.21E-10	1.98E-6	UniRef90_A0A210QB09 Dynein heavy chain 5, axonemal n=2 Tax=Mizuhopecten yessoensis TaxID=6573 RepID=A0A210QB09_MIZYE
Gene.15598_AdHT2_1_(paired)_trimmed_(paired)_contig_12458_g.15598_m.15598	3.87	1.95	1.67E-4	5.22E-4	1.00	UniRef90_C3Z0U0 Phosphoserine aminotransferase n=2 Tax=Branchiostoma TaxID=7737 RepID=C3Z0U0_BRAFL
Gene.26852_AdHT2_1_(paired)_trimmed_(paired)_contig_25110_g.26852_m.26852	2.73	1.45	1.68E-4	5.23E-4	1.00	KCNQ5_HUMAN Potassium voltage-gated channel subfamily KQT member 5 OS=Homo sapiens OX=9606 GN=KCNQ5 PE=1 SV=3
Gene.63330_AdHT2_1_(paired)_trimmed_(paired)_contig_126286_g.63330_m.63330	16.23	4.02	1.68E-4	5.24E-4	1.00	MFHA1_HUMAN Malignant fibrous histiocytoma-amplified sequence 1 OS=Homo sapiens OX=9606 GN=MFHAS1 PE=1 SV=2
Gene.4267_AdHT2_1_(paired)_trimmed_(paired)_contig_2843_g.4267_m.4267	3.60	1.85	8.25E-9	5.24E-8	2.67E-4	TDG_HUMAN G/T mismatch-specific thymine DNA glycosylase OS=Homo sapiens OX=9606 GN=TDG PE=1 SV=2
Gene.62029_AdHT2_1_(paired)_trimmed_(paired)_contig_120534_g.62029_m.62029	9.82	3.30	9.66E-8	5.26E-7	3.13E-3	UniRef90_A0A210R176 LIM/homeobox protein Lhx3 n=4 Tax=Mizuhopecten yessoensis TaxID=6573 RepID=A0A210R176_MIZYE
Gene.42407_AdHT2_1_(paired)_trimmed_(paired)_contig_51078_g.42407_m.42407	3.25	1.70	7.11E-10	5.26E-9	2.30E-5	UniRef90_A0A210QZN2 Elongation of very long chain fatty acids protein n=1 Tax=Mizuhopecten yessoensis TaxID=6573 RepID=A0A210QZN2_MIZYE
Gene.46530_AdHT2_1_(paired)_trimmed_(paired)_contig_60250_g.46530_m.46530	3.52	1.82	1.69E-4	5.28E-4	1.00	CHLE_HUMAN Cholinesterase OS=Homo sapiens OX=9606 GN=BCHE PE=1 SV=1
Gene.56594_AdHT2_1_(paired)_trimmed_(paired)_contig_90255_g.56594_m.56594	7.79	2.96	1.38E-5	5.28E-5	0.45	CRUM1_HUMAN Protein crumbs homolog 1 OS=Homo sapiens OX=9606 GN=CRB1 PE=1 SV=2
Gene.34334_AdHT2_1_(paired)_trimmed_(paired)_contig_36173_g.34334_m.34334	2.30	1.20	2.18E-3	5.30E-3	1.00	UniRef90_R7T7D7 Rab-GAP TBC domain-containing protein (Fragment) n=1 Tax=Capitella teleta TaxID=283909 RepID=R7T7D7_CAPTE
Gene.60483_AdHT2_1_(paired)_trimmed_(paired)_contig_109243_g.60483_m.60483	7.35	2.88	6.24E-11	5.31E-10	2.02E-6	CRY2_HUMAN Cryptochrome-2 OS=Homo sapiens OX=9606 GN=CRY2 PE=1 SV=2
Gene.62014_AdHT2_1_(paired)_trimmed_(paired)_contig_120318_g.62014_m.62014	3.96	1.99	2.18E-3	5.31E-3	1.00	XYLK_DANRE Glycosaminoglycan xylosylkinase OS=Danio rerio OX=7955 GN=fam20b PE=2 SV=1
Gene.63304_AdHT2_1_(paired)_trimmed_(paired)_contig_126085_g.63304_m.63304	7.41	2.89	1.71E-4	5.32E-4	1.00	GCY3E_DROME Guanylate cyclase 32E OS=Drosophila melanogaster OX=7227 GN=Gyc32E PE=1 SV=4
Gene.23925_AdHT2_1_(paired)_trimmed_(paired)_contig_21616_g.23925_m.23925	2.28	1.19	1.71E-4	5.32E-4	1.00	UniRef90_A0A1S3HLL6 intraflagellar transport protein 80 homolog isoform X1 n=3 Tax=Lingula unguis TaxID=7574 RepID=A0A1S3HLL6_LINUN
Gene.49850_AdHT2_1_(paired)_trimmed_(paired)_contig_68588_g.49850_m.49850	10.51	3.39	7.22E-10	5.32E-9	2.34E-5	UniRef90_A0A210QH64 Delta-like protein 1 n=1 Tax=Mizuhopecten yessoensis TaxID=6573 RepID=A0A210QH64_MIZYE
Gene.35787_AdHT2_1_(paired)_trimmed_(paired)_contig_38566_g.35787_m.35787	2.14	1.10	1.71E-4	5.33E-4	1.00	WDR37_HUMAN WD repeat-containing protein 37 OS=Homo sapiens OX=9606 GN=WDR37 PE=1 SV=2
Gene.47802_AdHT2_1_(paired)_trimmed_(paired)_contig_63225_g.47802_m.47802	4.66	2.22	9.80E-8	5.33E-7	3.17E-3	UniRef90_A0A210PP92 Neuropeptide Y receptor type 5 n=1 Tax=Mizuhopecten yessoensis TaxID=6573 RepID=A0A210PP92_MIZYE
Gene.49293_AdHT2_1_(paired)_trimmed_(paired)_contig_66954_g.49293_m.49293	2.63	1.40	2.20E-3	5.34E-3	1.00	UniRef90_K1QSX5 Dynein heavy chain 3, axonemal n=1 Tax=Crassostrea gigas TaxID=29159 RepID=K1QSX5_CRAGI
Gene.47795_AdHT2_1_(paired)_trimmed_(paired)_contig_63208_g.47795_m.47795	2.44	1.29	2.20E-3	5.34E-3	1.00	UniRef90_R7URA5 DOMON domain-containing protein n=1 Tax=Capitella teleta TaxID=283909 RepID=R7URA5_CAPTE
Gene.33538_AdHT2_1_(paired)_trimmed_(paired)_contig_34927_g.33538_m.33538	3.56	1.83	2.20E-3	5.35E-3	1.00	UniRef90_R7VI49 Guanylate cyclase domain-containing protein n=1 Tax=Capitella teleta TaxID=283909 RepID=R7VI49_CAPTE
Gene.52732_AdHT2_1_(paired)_trimmed_(paired)_contig_76899_g.52732_m.52732	2.91	1.54	2.20E-3	5.35E-3	1.00	ACR2_CAEEL Acetylcholine receptor subunit beta-type acr-2 OS=Caenorhabditis elegans OX=6239 GN=acr-2 PE=1 SV=1
Gene.44786_AdHT2_1_(paired)_trimmed_(paired)_contig_56398_g.44786_m.44786	2.66	1.41	1.72E-4	5.35E-4	1.00	FIP2_ARATH FH protein interacting protein FIP2 OS=Arabidopsis thaliana OX=3702 GN=FIP2 PE=1 SV=1
Gene.45871_AdHT2_1_(paired)_trimmed_(paired)_contig_58799_g.45871_m.45871	3.56	1.83	9.85E-8	5.35E-7	3.19E-3	UniRef90_H3B3B9 Nucleoside diphosphate kinase 7 n=2 Tax=Latimeria chalumnae TaxID=7897 RepID=H3B3B9_LATCH
[truncated: 543 more rows]

## Sheet: Up_Adults
	Larvae vs adults
Name	Fold change	Log fold change	P-value	FDR p-value	Bonferroni	Database object name
[truncated: 2,553 more rows]

## Sheet: Up_FTI (FTI vs FTIII)
	FTI vs FTIII
[truncated: 129 more rows]

## Sheet: Up_FTIII (FTIvsFTIII)
	FTI vs FTIII
[truncated: 247 more rows]

## Sheet: Up_PLTI_(PLTIvs EAL)
	PLTI vs EAL
[truncated: 712 more rows]

## Sheet: Up_EAL_(PLTIvsEAL)
	PLTI vs EAL
[truncated: 316 more rows]

[truncated: 4 more sheets: Up_PLTIII(PLTIIIvsEAL), Up_EAL (PLTIIIvs EAL), GO enrishment (PLT vs EAL), GO enrishment (Larvae vs Adult)]
